# Supplementary material for: Establishment of a CRISPR/Cas9 knockout library for screening type I interferon-inducible antiviral effectors in pig cells
Source: Front Immunol. 2022 Nov 24;13:1016545. doi: 10.3389/fimmu.2022.1016545 (PMC9732717; doi:10.3389/fimmu.2022.1016545)
Supplement: Supplementary file 6 [file Table_1.xls]

gene_id	baseMean	baseMean_control_NC	baseMean_case_S1B_10_8	foldChange	log2FoldChange	pval	padj	up_down	expression_NC	expression_S1B_10_8	Dbxref	product	Family	GO_id	GO_term	pathway	pathway_description
AASS	45.24826003	17.83649183	72.66002823	4.073672609	2.026330039	0.035875888	0.900845165	Up	0.12286	0.584596	GeneID:100513962,Genbank:XM_021078482.1	aminoadipate-semialdehyde synthase		GO:0004753,GO:0005737,GO:0005739,GO:0006091,GO:0019878,GO:0033512,GO:0047130,GO:0047131	saccharopine dehydrogenase activity|cytoplasm|mitochondrion|generation of precursor metabolites and energy|lysine biosynthetic process via aminoadipic acid|L-lysine catabolic process to acetyl-CoA via saccharopine|saccharopine dehydrogenase (NADP+, L-lysine-forming) activity|saccharopine dehydrogenase (NAD+, L-glutamate-forming) activity	ko00310	Lysine degradation
ABCA1	346.8695105	195.2104939	498.528527	2.553799834	1.352645451	0.018610899	0.583213635	Up	0.931892	2.29225	GeneID:100152112,Genbank:NM_001317080.1	ATP binding cassette subfamily A member 1				ko04975,ko02010	Fat digestion and absorption|ABC transporters
ABCD1	727.8708777	464.7397039	991.0020516	2.132380865	1.092465141	0.039827132	0.96005475	Up	6.54569	12.698	GeneID:100519529,Genbank:XM_003135473.5	ATP binding cassette subfamily D member 1				ko04146,ko02010	Peroxisome|ABC transporters
ABCD4	465.853529	260.610964	671.096094	2.575087724	1.36462158	0.013712172	0.460144395	Up	4.95398	11.7304	GeneID:100152503,Genbank:XM_001929196.5	ATP binding cassette subfamily D member 4				ko04146,ko02010	Peroxisome|ABC transporters
ABCG1	399.440137	239.8017235	559.0785505	2.331420068	1.221208968	0.029741169	0.808741886	Up	2.1101	4.73554	GeneID:100620416,Genbank:XM_021071021.1	ATP binding cassette subfamily G member 1				ko02010	ABC transporters
ADA2	5.550418823	0	11.10083765	Inf	Inf	0.038414111	0.937735768	Up	0	0.185001	GeneID:397079,Genbank:NM_214016.2	adenosine deaminase 2		GO:0004000,GO:0005615,GO:0006154,GO:0008083,GO:0008201,GO:0008270,GO:0031685,GO:0043103,GO:0043394,GO:0046103	adenosine deaminase activity|extracellular space|adenosine catabolic process|growth factor activity|heparin binding|zinc ion binding|adenosine receptor binding|hypoxanthine salvage|proteoglycan binding|inosine biosynthetic process	ko00230	Purine metabolism
ADAL	261.0162375	367.629915	154.40256	0.419994548	-1.251557495	0.03739624	0.924613451	Down	1.93998	0.828062	GeneID:100155388,Genbank:XM_005659689.3	adenosine deaminase like		GO:0004000,GO:0005829,GO:0006154,GO:0009117,GO:0017144,GO:0043101,GO:0046103,GO:0046872	adenosine deaminase activity|cytosol|adenosine catabolic process|nucleotide metabolic process|drug metabolic process|purine-containing compound salvage|inosine biosynthetic process|metal ion binding
ADAM28	435.2601971	130.8009401	739.719454	5.655306861	2.499605308	1.71E-05	0.001375531	Up	2.24684	12.2195	GeneID:100152711,Genbank:XM_005670435.3	ADAM metallopeptidase domain 28		GO:0004222,GO:0005576,GO:0005739,GO:0005886,GO:0007283,GO:0008237,GO:0016021,GO:0046872	metalloendopeptidase activity|extracellular region|mitochondrion|plasma membrane|spermatogenesis|metallopeptidase activity|integral component of membrane|metal ion binding
ADAMTS14	32.30515657	53.5094755	11.10083765	0.20745555	-2.269125844	0.035042176	0.892480348	Down	0.286988	0.0306556	GeneID:100153539,Genbank:XM_013990433.2	ADAM metallopeptidase with thrombospondin type 1 motif 14		GO:0004222,GO:0005576,GO:0005578,GO:0030199,GO:0030574,GO:0046872	metalloendopeptidase activity|extracellular region|proteinaceous extracellular matrix|collagen fibril organization|collagen catabolic process|metal ion binding
ADAR	3017.738043	895.7882565	5139.68783	5.737614657	2.520451079	2.19E-05	0.001709196	Up	6.61839	35.9698	GeneID:100523784,Genbank:XM_021089756.1	adenosine deaminase, RNA specific		GO:0001649,GO:0001701,GO:0002244,GO:0002566,GO:0003677,GO:0003723,GO:0003726,GO:0005634,GO:0005654,GO:0005730,GO:0005737,GO:0006382,GO:0006397,GO:0006606,GO:0006611,GO:0009615,GO:0016020,GO:0016553,GO:0030218,GO:0031054,GO:0035280,GO:0035455,GO:0043066,GO:0044387,GO:0044530,GO:0045070,GO:0045071,GO:0045087,GO:0046872,GO:0051607,GO:0060216,GO:0060337,GO:0060339,GO:0061484,GO:0098586,GO:1900369	osteoblast differentiation|in utero embryonic development|hematopoietic progenitor cell differentiation|somatic diversification of immune receptors via somatic mutation|DNA binding|RNA binding|double-stranded RNA adenosine deaminase activity|nucleus|nucleoplasm|nucleolus|cytoplasm|adenosine to inosine editing|mRNA processing|protein import into nucleus|protein export from nucleus|response to viru…	ko04623	Cytosolic DNA-sensing pathway
ADGRG1	3712.988765	5341.038388	2084.939143	0.390362134	-1.357114979	0.020332889	0.618477835	Down	38.819	14.2174	GeneID:100515029,Genbank:XM_021093332.1	adhesion G protein-coupled receptor G1		GO:0001525,GO:0004930,GO:0005518,GO:0005576,GO:0005622,GO:0005886,GO:0007155,GO:0007166,GO:0007266,GO:0008201,GO:0008285,GO:0010573,GO:0016021,GO:0016477,GO:0021796,GO:0021801,GO:0021819,GO:0035025,GO:0045121,GO:0045785,GO:0050840,GO:0070528,GO:0072520,GO:0097451,GO:2000179,GO:2001223	angiogenesis|G-protein coupled receptor activity|collagen binding|extracellular region|intracellular|plasma membrane|cell adhesion|cell surface receptor signaling pathway|Rho protein signal transduction|heparin binding|negative regulation of cell proliferation|vascular endothelial growth factor production|integral component of membrane|cell migration|cerebral cortex regionalization|cerebral corte…
ADM	2052.936218	680.7594383	3425.112997	5.031311804	2.3309346	4.11E-05	0.003040397	Up	27.7949	131.674	GeneID:397195,Genbank:NM_214107.1	adrenomedullin		GO:0001570,GO:0001843,GO:0002031,GO:0003073,GO:0005179,GO:0005615,GO:0005737,GO:0007189,GO:0007507,GO:0008284,GO:0010460,GO:0030816,GO:0031700,GO:0035809,GO:0043116,GO:0045766,GO:0045906,GO:0048589,GO:0060670,GO:0060712,GO:0097084,GO:0097647,GO:1990410,GO:2001214	vasculogenesis|neural tube closure|G-protein coupled receptor internalization|regulation of systemic arterial blood pressure|hormone activity|extracellular space|cytoplasm|adenylate cyclase-activating G-protein coupled receptor signaling pathway|heart development|positive regulation of cell proliferation|positive regulation of heart rate|positive regulation of cAMP metabolic process|adrenomedulli…	ko04270	Vascular smooth muscle contraction
AGPAT4	511.5881217	280.4292883	742.7469552	2.648606926	1.405233753	0.010477638	0.366711329	Up	5.98526	15.7981	GeneID:100156632,Genbank:XM_021097343.1	1-acylglycerol-3-phosphate O-acyltransferase 4		GO:0003841,GO:0016021,GO:0016024	1-acylglycerol-3-phosphate O-acyltransferase activity|integral component of membrane|CDP-diacylglycerol biosynthetic process	ko00564,ko04072,ko00561	Glycerophospholipid metabolism|Phospholipase D signaling pathway|Glycerolipid metabolism
AGRN	17676.35135	6544.01067	28808.69202	4.40229906	2.138257155	0.004231895	0.175460879	Up	43.5137	175.946	GeneID:100621139,Genbank:XM_021095177.1	agrin				ko04512	ECM-receptor interaction
AKAP12	453.7349449	645.0864546	262.3834353	0.406741505	-1.297815881	0.019236616	0.596657246	Down	3.27535	1.30309	GeneID:100152595,Genbank:XM_001927265.7	A-kinase anchoring protein 12
AKAP7	354.4200126	197.1923264	511.6476988	2.594663333	1.375547356	0.016432504	0.531002377	Up	3.7285	9.10752	GeneID:100523651,Genbank:XM_021088003.1	A-kinase anchoring protein 7		GO:0000166,GO:0005634,GO:0005829,GO:0008104,GO:0010738,GO:0019901,GO:0034237,GO:0043234,GO:0051018	nucleotide binding|nucleus|cytosol|protein localization|regulation of protein kinase A signaling|protein kinase binding|protein kinase A regulatory subunit binding|protein complex|protein kinase A binding
ALPL	38.85293176	0	77.70586352	Inf	Inf	2.19E-06	0.000206092	Up	0	0.883455	GeneID:100170147,Genbank:XM_021097682.1	alkaline phosphatase, liver/bone/kidney		GO:0001958,GO:0003006,GO:0004035,GO:0005578,GO:0005886,GO:0016462,GO:0031214,GO:0031225,GO:0033280,GO:0046677,GO:0046872,GO:0065010,GO:0071407	endochondral ossification|developmental process involved in reproduction|alkaline phosphatase activity|proteinaceous extracellular matrix|plasma membrane|pyrophosphatase activity|biomineral tissue development|anchored component of membrane|response to vitamin D|response to antibiotic|metal ion binding|extracellular membrane-bounded organelle|cellular response to organic cyclic compound	ko02020,ko00627,ko00790	Two-component system|Aminobenzoate degradation|Folate biosynthesis
AMIGO2	244.9865794	135.7555212	354.2176376	2.609231909	1.383625177	0.023451357	0.681829348	Up	2.81624	7.13571	GeneID:100152349,Genbank:XM_005664161.3	adhesion molecule with Ig like domain 2		GO:0005634,GO:0005886,GO:0007156,GO:0007157,GO:0016021,GO:0043066,GO:0043069,GO:0051965	nucleus|plasma membrane|homophilic cell adhesion via plasma membrane adhesion molecules|heterophilic cell-cell adhesion via plasma membrane cell adhesion molecules|integral component of membrane|negative regulation of apoptotic process|negative regulation of programmed cell death|positive regulation of synapse assembly
ANGPT1	333.3434496	129.8100239	536.8768752	4.135866084	2.048189473	0.000537511	0.031085679	Up	1.41242	6.04667	GeneID:397009,Genbank:XM_021088688.1	angiopoietin 1		GO:0001525,GO:0005576,GO:0030154,GO:0030971,GO:0048014	angiogenesis|extracellular region|cell differentiation|receptor tyrosine kinase binding|Tie signaling pathway	ko04014,ko04151,ko04066,ko04015	Ras signaling pathway|PI3K-Akt signaling pathway|HIF-1 signaling pathway|Rap1 signaling pathway
ANKRD22	190.4813632	301.2385287	79.72419764	0.264654717	-1.917816726	0.003470651	0.149894299	Down	8.75175	2.5492	GeneID:100152630,Genbank:XM_001928460.6	ankyrin repeat domain 22
ANKRD35	43.85313994	4.954581065	82.75169881	16.7020577	4.061953949	0.000279437	0.017167181	Up	0.0508831	0.735073	GeneID:100511691,Genbank:XM_021089942.1	ankyrin repeat domain 35
ANKRD63	6.93641349	13.87282698	0	0	#NAME?	0.021430488	0.644588882	Down	0.10842	0	GeneID:100627919,Genbank:XM_021097815.1	ankyrin repeat domain 63
AP1G1	2232.53259	3314.614732	1150.450447	0.347084213	-1.526642347	0.006149052	0.237202584	Down	27.3322	9.12443	GeneID:100514713,Genbank:XM_003126897.6	adaptor related protein complex 1 gamma 1 subunit		GO:0000139,GO:0005215,GO:0005737,GO:0005765,GO:0005794,GO:0005829,GO:0006886,GO:0008565,GO:0016020,GO:0017137,GO:0019886,GO:0019894,GO:0030119,GO:0030131,GO:0030136,GO:0030659,GO:0030665,GO:0030742,GO:0032438,GO:0032588,GO:0035646,GO:0043231,GO:0043323,GO:0045954,GO:0050690,GO:0055037,GO:0090160	Golgi membrane|transporter activity|cytoplasm|lysosomal membrane|Golgi apparatus|cytosol|intracellular protein transport|protein transporter activity|membrane|Rab GTPase binding|antigen processing and presentation of exogenous peptide antigen via MHC class II|kinesin binding|AP-type membrane coat adaptor complex|clathrin adaptor complex|clathrin-coated vesicle|cytoplasmic vesicle membrane|clathri…	ko04142	Lysosome
AP1S3	1231.674991	658.9592816	1804.390701	2.738243092	1.45325053	0.00653375	0.24800644	Up	14.3734	38.7689	GeneID:100627432,Genbank:XM_021074901.1	adaptor related protein complex 1 sigma 3 subunit		GO:0005794,GO:0005905,GO:0006605,GO:0008565,GO:0016192,GO:0030117,GO:0030659,GO:0043231	Golgi apparatus|clathrin-coated pit|protein targeting|protein transporter activity|vesicle-mediated transport|membrane coat|cytoplasmic vesicle membrane|intracellular membrane-bounded organelle	ko04142	Lysosome
AP5B1	505.2776075	308.1749422	702.3802729	2.279160881	1.188502765	0.029706241	0.808741886	Up	6.31922	13.2355	GeneID:100511736,Genbank:XM_021082823.1	adaptor related protein complex 5 beta 1 subunit		GO:0015031,GO:0016197,GO:0030119	protein transport|endosomal transport|AP-type membrane coat adaptor complex
APOBEC3B	745.2924246	271.5110423	1219.073807	4.489960321	2.166702696	7.81E-05	0.005480017	Up	8.25326	38.4686	GeneID:100037939,Genbank:NM_001097446.1	apolipoprotein B mRNA editing enzyme catalytic subunit 3B		GO:0003723,GO:0005634,GO:0008270,GO:0010529,GO:0045087,GO:0047844,GO:0051607	RNA binding|nucleus|zinc ion binding|negative regulation of transposition|innate immune response|deoxycytidine deaminase activity|defense response to virus
APOH	14.12833882	0	28.25667764	Inf	Inf	0.001428115	0.071010521	Up	0	0.710495	GeneID:100522100,Genbank:XM_005668662.3	apolipoprotein H		GO:0005576,GO:0008201	extracellular region|heparin binding
AREG	401.1584018	108.0098672	694.3069364	6.428180631	2.684410469	5.88E-06	0.000498174	Up	5.08386	31.1005	GeneID:397668,Genbank:NM_214376.1	amphiregulin				ko04390,ko04012	Hippo signaling pathway|ErbB signaling pathway
ARHGAP24	196.3629825	320.0659368	72.66002823	0.227015811	-2.139135314	0.001141395	0.058928349	Down	0.966725	0.201993	GeneID:100522450,Genbank:XM_021100782.1	Rho GTPase activating protein 24		GO:0001525,GO:0005096,GO:0005829,GO:0005856,GO:0005925,GO:0007165,GO:0030154,GO:0042995,GO:0051056	angiogenesis|GTPase activator activity|cytosol|cytoskeleton|focal adhesion|signal transduction|cell differentiation|cell projection|regulation of small GTPase mediated signal transduction
ARHGAP8	131.6415486	5.945497277	257.3376	43.28277148	5.435720975	2.06E-09	2.83E-07	Up	0.116153	4.92573	GeneID:100533202,Genbank:XM_021091086.1	Rho GTPase activating protein 8		GO:0005096,GO:0005737,GO:0005829,GO:0007165,GO:0051056,GO:0070374	GTPase activator activity|cytoplasm|cytosol|signal transduction|regulation of small GTPase mediated signal transduction|positive regulation of ERK1 and ERK2 cascade
ARHGEF25	28.19279968	6.93641349	49.44918588	7.128927067	2.833684961	0.014464727	0.480931859	Up	0.106331	0.597501	GeneID:100517400,Genbank:XM_021091874.1	Rho guanine nucleotide exchange factor 25		GO:0005089,GO:0005829,GO:0005886,GO:0007186,GO:0030016,GO:0030017,GO:0035023	Rho guanyl-nucleotide exchange factor activity|cytosol|plasma membrane|G-protein coupled receptor signaling pathway|myofibril|sarcomere|regulation of Rho protein signal transduction
ARID5A	86.12865133	16.84557562	155.411727	9.225670321	3.205653739	0.000207629	0.013322886	Up	0.281911	2.19904	GeneID:100524615,Genbank:XM_021087092.1	AT-rich interaction domain 5A	ARID	GO:0003723,GO:0005634,GO:0006351,GO:0006357,GO:0044212,GO:0045087	RNA binding|nucleus|transcription, DNA-templated|regulation of transcription from RNA polymerase II promoter|transcription regulatory region DNA binding|innate immune response
ARL4C	68.83592999	31.70931881	105.9625412	3.341684562	1.740575557	0.041082985	0.97807989	Up	0.488613	1.6845	GeneID:100514255,Genbank:NM_001244315.1	ADP ribosylation factor like GTPase 4C		GO:0003924,GO:0005525,GO:0005634,GO:0005737,GO:0005829,GO:0005886,GO:0007264,GO:0030175,GO:0032456,GO:0043014	GTPase activity|GTP binding|nucleus|cytoplasm|cytosol|plasma membrane|small GTPase mediated signal transduction|filopodium|endocytic recycling|alpha-tubulin binding
ASB1	983.9776377	1365.482541	602.472734	0.441215992	-1.180443012	0.025591314	0.725985178	Down	10.1556	3.91237	GeneID:100623561,Genbank:XM_021076279.1	ankyrin repeat and SOCS box containing 1		GO:0000151,GO:0016567,GO:0030539,GO:0035556,GO:0061630	ubiquitin ligase complex|protein ubiquitination|male genitalia development|intracellular signal transduction|ubiquitin protein ligase activity
ASB9	383.4743569	0.990916213	765.9577976	772.9793776	9.594286115	5.67E-22	2.47E-19	Up	0.0412952	20.0612	GeneID:100158057,Genbank:XM_013985902.2	ankyrin repeat and SOCS box containing 9		GO:0005739,GO:0005829,GO:0016567,GO:0035556,GO:0043687,GO:0045732	mitochondrion|cytosol|protein ubiquitination|intracellular signal transduction|post-translational protein modification|positive regulation of protein catabolic process
ASPHD2	284.6726099	100.0825375	469.2626823	4.68875684	2.229205463	0.000268987	0.016626615	Up	1.08593	4.95955	GeneID:100156894,Genbank:XM_001926554.5	aspartate beta-hydroxylase domain containing 2		GO:0016020,GO:0016021,GO:0018193,GO:0046872,GO:0051213	membrane|integral component of membrane|peptidyl-amino acid modification|metal ion binding|dioxygenase activity
ATAD1	1206.268677	787.7783893	1624.758965	2.062456887	1.044363962	0.048300186	1	Up	3.12278	6.72003	GeneID:100157471,Genbank:XM_005671257.3	ATPase family, AAA domain containing 1		GO:0002092,GO:0005524,GO:0005634,GO:0005739,GO:0005778,GO:0007612,GO:0007613,GO:0016020,GO:0016887,GO:0030054,GO:0045211,GO:0051967	positive regulation of receptor internalization|ATP binding|nucleus|mitochondrion|peroxisomal membrane|learning|memory|membrane|ATPase activity|cell junction|postsynaptic membrane|negative regulation of synaptic transmission, glutamatergic
ATF3	857.8199222	380.5118258	1335.128019	3.508768791	1.810964885	0.00078014	0.041882017	Up	7.82691	25.3917	GeneID:100738612,Genbank:XM_021063853.1	activating transcription factor 3	TF_bZIP	GO:0000978,GO:0001078,GO:0005730,GO:0006094,GO:0006351,GO:0030968,GO:0034198,GO:0035914,GO:0042803,GO:0046982,GO:0070373,GO:1903984,GO:1990440,GO:1990622	RNA polymerase II proximal promoter sequence-specific DNA binding|transcriptional repressor activity, RNA polymerase II proximal promoter sequence-specific DNA binding|nucleolus|gluconeogenesis|transcription, DNA-templated|endoplasmic reticulum unfolded protein response|cellular response to amino acid starvation|skeletal muscle cell differentiation|protein homodimerization activity|protein hetero…
ATP10D	21.66971549	2.972748639	40.36668235	13.5789087	3.763295633	0.005562819	0.221566184	Up	0.0258038	0.296761	GeneID:100520087,Genbank:XM_021100567.1	ATPase phospholipid transporting 10D (putative)		GO:0000287,GO:0004012,GO:0005524,GO:0005654,GO:0005783,GO:0005789,GO:0005886,GO:0006812,GO:0016021,GO:0034220,GO:0045332	magnesium ion binding|phospholipid-translocating ATPase activity|ATP binding|nucleoplasm|endoplasmic reticulum|endoplasmic reticulum membrane|plasma membrane|cation transport|integral component of membrane|ion transmembrane transport|phospholipid translocation
AVL9	577.9070507	804.6239649	351.1901364	0.436464922	-1.196062382	0.02688596	0.754767316	Down	7.19587	3.0516	GeneID:100624970,Genbank:XM_021079002.1	AVL9 cell migration associated		GO:0016021,GO:0016477,GO:0055037	integral component of membrane|cell migration|recycling endosome
B2M	6361.979725	1075.144091	11648.81536	10.83465505	3.437581317	4.03E-07	4.21E-05	Up	27.8616	165.951	GeneID:110255236,Genbank:XM_021096362.1	beta-2-microglobulin		GO:0002474,GO:0005576,GO:0006955,GO:0042612	antigen processing and presentation of peptide antigen via MHC class I|extracellular region|immune response|MHC class I protein complex	ko04612	Antigen processing and presentation
B4GALT3	1006.017718	506.3581848	1505.677252	2.973541846	1.572182379	0.003247623	0.142206833	Up	8.55124	23.8449	GeneID:100154856,Genbank:XM_001927348.4	beta-1,4-galactosyltransferase 3		GO:0003831,GO:0003945,GO:0005975,GO:0006486,GO:0016021,GO:0032580,GO:0046872	beta-N-acetylglucosaminylglycopeptide beta-1,4-galactosyltransferase activity|N-acetyllactosamine synthase activity|carbohydrate metabolic process|protein glycosylation|integral component of membrane|Golgi cisterna membrane|metal ion binding	ko00533,ko00510,ko00513,ko00514,ko00601	Glycosaminoglycan biosynthesis - keratan sulfate|N-Glycan biosynthesis|Various types of N-glycan biosynthesis|Other types of O-glycan biosynthesis|Glycosphingolipid biosynthesis - lacto and neolacto series
BAIAP2	286.7575072	147.6465157	425.8684988	2.884378928	1.528260708	0.010278937	0.362779789	Up	1.47881	3.57188	GeneID:100513228,Genbank:XM_003131154.5	BAI1 associated protein 2		GO:0001221,GO:0001726,GO:0005791,GO:0005794,GO:0005829,GO:0005874,GO:0005886,GO:0005913,GO:0007009,GO:0007266,GO:0007420,GO:0008093,GO:0008286,GO:0008360,GO:0009617,GO:0014069,GO:0015629,GO:0016358,GO:0030141,GO:0030165,GO:0030175,GO:0030182,GO:0030838,GO:0032956,GO:0035418,GO:0042802,GO:0043005,GO:0043025,GO:0043198,GO:0044306,GO:0048167,GO:0051017,GO:0051764,GO:0060076,GO:0061003,GO:0061845,GO:…	transcription cofactor binding|ruffle|rough endoplasmic reticulum|Golgi apparatus|cytosol|microtubule|plasma membrane|cell-cell adherens junction|plasma membrane organization|Rho protein signal transduction|brain development|cytoskeletal adaptor activity|insulin receptor signaling pathway|regulation of cell shape|response to bacterium|postsynaptic density|actin cytoskeleton|dendrite development|s…	ko04520,ko04810	Adherens junction|Regulation of actin cytoskeleton
BAK1	2464.403707	1477.456073	3451.351341	2.336009444	1.224046107	0.028258638	0.783508537	Up	18.4321	39.4113	GeneID:397543,Genbank:XM_021098603.1	BCL2 antagonist/killer 1				ko04215,ko04210,ko04141	Apoptosis - multiple species|Apoptosis|Protein processing in endoplasmic reticulum
BATF2	2680.963412	207.1014885	5154.825336	24.89033456	4.637513717	8.06E-13	1.57E-10	Up	2.99109	71.9744	GeneID:100515875,Genbank:XM_013994125.2	basic leucine zipper ATF-like transcription factor 2	TF_bZIP	GO:0003677,GO:0003700,GO:0005634,GO:0006351,GO:0006357,GO:0042832,GO:0043011	DNA binding|DNA binding transcription factor activity|nucleus|transcription, DNA-templated|regulation of transcription from RNA polymerase II promoter|defense response to protozoan|myeloid dendritic cell differentiation
BBC3	303.2353807	166.4739238	439.9968376	2.643037586	1.402196941	0.017053816	0.545564981	Up	3.71846	8.6416	GeneID:100517403,Genbank:XM_013998533.2	BCL2 binding component 3				ko04215,ko04210,ko04115,ko04390	Apoptosis - multiple species|Apoptosis|p53 signaling pathway|Hippo signaling pathway
BCL2L14	23.71542588	0	47.43085176	Inf	Inf	8.40E-05	0.005836536	Up	0	0.575869	GeneID:100514901,Genbank:NM_001315668.1	BCL2 like 14		GO:0005737,GO:0006915,GO:0042981	cytoplasm|apoptotic process|regulation of apoptotic process
BID	2417.212802	1506.192644	3328.23296	2.209699386	1.143850114	0.039651015	0.959241331	Up	25.9884	56.5697	GeneID:594852,Genbank:XM_005664130.3	BH3 interacting domain death agonist		GO:0005737,GO:0006915,GO:0043065	cytoplasm|apoptotic process|positive regulation of apoptotic process	ko04650,ko04215,ko04210,ko04115,ko04071	Natural killer cell mediated cytotoxicity|Apoptosis - multiple species|Apoptosis|p53 signaling pathway|Sphingolipid signaling pathway
BIRC3	322.9962671	157.5556779	488.4368564	3.100090476	1.632310321	0.005332508	0.214755503	Up	1.92652	6.03648	GeneID:100622590,Genbank:XM_021062707.1	baculoviral IAP repeat containing 3				ko04215,ko04210,ko04668,ko04510,ko04621,ko04120,ko04064	Apoptosis - multiple species|Apoptosis|TNF signaling pathway|Focal adhesion|NOD-like receptor signaling pathway|Ubiquitin mediated proteolysis|NF-kappa B signaling pathway
BLNK	21.69709176	0	43.39418352	Inf	Inf	0.000145813	0.00972686	Up	0	0.994584	GeneID:100152350,Genbank:XM_001928233.5	B-cell linker				ko04662,ko04064,ko04380	B cell receptor signaling pathway|NF-kappa B signaling pathway|Osteoclast differentiation
BMF	96.94660087	47.56397822	146.3292235	3.076471502	1.621276629	0.035784493	0.900845165	Up	0.337844	1.04592	GeneID:110261428,Genbank:XM_021097837.1	Bcl2 modifying factor		GO:0001669,GO:0001844,GO:0005741,GO:0005829,GO:0005886,GO:0010507,GO:0016459,GO:0032464,GO:0034644,GO:0043065,GO:0043276,GO:0090200,GO:1900740,GO:2001244	acrosomal vesicle|protein insertion into mitochondrial membrane involved in apoptotic signaling pathway|mitochondrial outer membrane|cytosol|plasma membrane|negative regulation of autophagy|myosin complex|positive regulation of protein homooligomerization|cellular response to UV|positive regulation of apoptotic process|anoikis|positive regulation of release of cytochrome c from mitochondria|posit…
BMI1	1114.122617	1533.938298	694.3069364	0.45263029	-1.143594962	0.03061421	0.820132179	Down	24.612	11.6294	GeneID:100520800,Genbank:NM_001285971.1	BMI1 proto-oncogene, polycomb ring finger				ko04550	Signaling pathways regulating pluripotency of stem cells
BNIP3	2144.006046	1366.473458	2921.538635	2.138013453	1.096270931	0.046014147	1	Up	47.7977	96.5314	GeneID:100624868,Genbank:XM_003359404.4	BCL2 interacting protein 3		GO:0005635,GO:0005739,GO:0005741,GO:0005783,GO:0016021,GO:0035694,GO:0043065,GO:0043068,GO:0097345	nuclear envelope|mitochondrion|mitochondrial outer membrane|endoplasmic reticulum|integral component of membrane|mitochondrial protein catabolic process|positive regulation of apoptotic process|positive regulation of programmed cell death|mitochondrial outer membrane permeabilization	ko04068	FoxO signaling pathway
BPGM	3096.91319	4462.095707	1731.730673	0.388098057	-1.365506886	0.017189741	0.546527481	Down	96.7116	37.3713	GeneID:106506774,Genbank:XM_021079176.1	bisphosphoglycerate mutase		GO:0004082,GO:0004619,GO:0006096,GO:0016787	bisphosphoglycerate mutase activity|phosphoglycerate mutase activity|glycolytic process|hydrolase activity	ko00260,ko00010	Glycine, serine and threonine metabolism|Glycolysis / Gluconeogenesis
BRCA1	1844.374138	973.0797211	2715.668555	2.790797605	1.480677501	0.006869657	0.259295871	Up	5.03988	13.7381	GeneID:100049662,Genbank:XM_021066931.1	BRCA1, DNA repair associated		GO:0000724,GO:0001105,GO:0003677,GO:0004842,GO:0005634,GO:0005694,GO:0005737,GO:0005886,GO:0006357,GO:0006633,GO:0007049,GO:0008270,GO:0009048,GO:0031436,GO:0035066,GO:0035067,GO:0043009,GO:0045717,GO:0045893,GO:0045944,GO:0051865,GO:0070063,GO:0070531,GO:0071158,GO:0085020	double-strand break repair via homologous recombination|RNA polymerase II transcription coactivator activity|DNA binding|ubiquitin-protein transferase activity|nucleus|chromosome|cytoplasm|plasma membrane|regulation of transcription from RNA polymerase II promoter|fatty acid biosynthetic process|cell cycle|zinc ion binding|dosage compensation by inactivation of X chromosome|BRCA1-BARD1 complex|po…	ko04120,ko04151,ko03460	Ubiquitin mediated proteolysis|PI3K-Akt signaling pathway|Fanconi anemia pathway
BSPRY	342.1521904	159.5375103	524.7668705	3.289300865	1.717780974	0.003179089	0.140453174	Up	4.13357	12.2132	GeneID:100622289,Genbank:XM_021067718.1	B-box and SPRY domain containing		GO:0006816,GO:0008270,GO:0016020,GO:0031252,GO:0048471,GO:1990830	calcium ion transport|zinc ion binding|membrane|cell leading edge|perinuclear region of cytoplasm|cellular response to leukemia inhibitory factor
BST2	5322.270309	117.9190293	10526.62159	89.26991384	6.480102128	3.02E-17	8.48E-15	Up	9.90101	777.828	GeneID:100302088,Genbank:NM_001161755.1	bone marrow stromal cell antigen 2		GO:0002737,GO:0005770,GO:0005794,GO:0005886,GO:0008191,GO:0009615,GO:0009986,GO:0016021,GO:0016324,GO:0030308,GO:0030336,GO:0031225,GO:0032956,GO:0034341,GO:0035455,GO:0035456,GO:0045071,GO:0045087,GO:0045121,GO:0051607,GO:1901253	negative regulation of plasmacytoid dendritic cell cytokine production|late endosome|Golgi apparatus|plasma membrane|metalloendopeptidase inhibitor activity|response to virus|cell surface|integral component of membrane|apical plasma membrane|negative regulation of cell growth|negative regulation of cell migration|anchored component of membrane|regulation of actin cytoskeleton organization|respons…
BTC	519.8139051	209.0833209	830.5444893	3.972313457	1.989979471	0.000367619	0.021872981	Up	2.38155	9.15629	GeneID:100505411,Genbank:XM_021101433.1	betacellulin		GO:0005154,GO:0005615,GO:0005886,GO:0007173,GO:0008083,GO:0008284,GO:0016021,GO:0051781	epidermal growth factor receptor binding|extracellular space|plasma membrane|epidermal growth factor receptor signaling pathway|growth factor activity|positive regulation of cell proliferation|integral component of membrane|positive regulation of cell division	ko04012	ErbB signaling pathway
C10H1orf115	125.3036582	36.66389988	213.9434164	5.835260765	2.544797128	0.000685721	0.038025038	Up	0.612073	3.40239	GeneID:100516689,Genbank:XM_003130507.4	chromosome 10 C1orf115 homolog		GO:0016021	integral component of membrane
C12H17orf100	112.4034965	12.88191077	211.9250823	16.45137015	4.040135839	1.94E-06	0.000186647	Up	0.0635758	1.01208	GeneID:100521293,Genbank:XM_021067715.1	chromosome 12 C17orf100 homolog		GO:0005634,GO:0005739,GO:0006915,GO:0034097,GO:0046872	nucleus|mitochondrion|apoptotic process|response to cytokine|metal ion binding
C17H20orf96	27.20188347	4.954581065	49.44918588	9.980497893	3.319111789	0.006284997	0.240699624	Up	0.0156313	0.438964	GeneID:100154679,Genbank:XM_021077827.1	chromosome 17 C20orf96 homolog		GO:0016491	oxidoreductase activity
C1H6orf120	447.3943692	621.3044655	273.4842729	0.440177543	-1.183842552	0.03253703	0.848039609	Down	17.2637	7.6595	GeneID:100736828,Genbank:XM_003480211.4	chromosome 1 C6orf120 homolog		GO:0005576,GO:0006915	extracellular region|apoptotic process
C1R	2023.51201	259.6200478	3787.403971	14.58825697	3.866735613	2.04E-10	3.23E-08	Up	4.66983	63.9851	GeneID:445464,Genbank:XM_021092408.1	complement C1r		GO:0004252,GO:0005509,GO:0005576,GO:0005615,GO:0006955,GO:0006956,GO:0006958,GO:0008236,GO:0030449,GO:0031638,GO:0045087,GO:0070062,GO:0072562	serine-type endopeptidase activity|calcium ion binding|extracellular region|extracellular space|immune response|complement activation|complement activation, classical pathway|serine-type peptidase activity|regulation of complement activation|zymogen activation|innate immune response|extracellular exosome|blood microparticle	ko04610,ko04145	Complement and coagulation cascades|Phagosome
C1RL	47.26659415	17.83649183	76.69669646	4.299987754	2.104332551	0.027977824	0.778928044	Up	0.295886	1.26149	GeneID:106507531,Genbank:XM_021092409.1	complement C1r subcomponent like		GO:0004252,GO:0005615,GO:0006958,GO:0045087,GO:0070062	serine-type endopeptidase activity|extracellular space|complement activation, classical pathway|innate immune response|extracellular exosome
C1S	1878.005144	5.945497277	3750.06479	630.740309	9.300902325	4.16E-29	6.22E-26	Up	0.103407	51.1763	GeneID:397274,Genbank:XM_021091133.1	complement C1s		GO:0001867,GO:0004252,GO:0005509,GO:0005615,GO:0006958	complement activation, lectin pathway|serine-type endopeptidase activity|calcium ion binding|extracellular space|complement activation, classical pathway	ko04610	Complement and coagulation cascades
C2	391.1370493	45.58214579	736.6919528	16.16185329	4.014520737	3.42E-10	5.24E-08	Up	0.721707	12.1983	GeneID:448981,Genbank:NM_001101815.1	complement C2		GO:0004252,GO:0005576,GO:0006958,GO:0045087,GO:0046872	serine-type endopeptidase activity|extracellular region|complement activation, classical pathway|innate immune response|metal ion binding	ko04610	Complement and coagulation cascades
C2CD3	1891.784054	920.5611618	2863.006946	3.110067059	1.636945688	0.002985111	0.133193287	Up	5.28145	16.1862	GeneID:100514911,Genbank:XM_021062487.1	C2 calcium dependent domain containing 3		GO:0001701,GO:0001947,GO:0005813,GO:0005814,GO:0005829,GO:0007420,GO:0008589,GO:0016485,GO:0021915,GO:0021997,GO:0030162,GO:0034451,GO:0036064,GO:0042733,GO:0061511,GO:0071539,GO:0097711,GO:1905515	in utero embryonic development|heart looping|centrosome|centriole|cytosol|brain development|regulation of smoothened signaling pathway|protein processing|neural tube development|neural plate axis specification|regulation of proteolysis|centriolar satellite|ciliary basal body|embryonic digit morphogenesis|centriole elongation|protein localization to centrosome|ciliary basal body-plasma membrane do…
C2H11orf86	11.9092454	21.80015668	2.018334117	0.092583468	-3.433101579	0.035169355	0.892480348	Down	0.482447	0.0542302	GeneID:100514562,Genbank:XM_013987238.2	chromosome 2 C11orf86 homolog
C2H19orf66	296.1814063	0.990916213	591.3718964	596.7930373	9.221086894	1.84E-19	6.52E-17	Up	0	18.8278	GeneID:100512458,Genbank:NM_001244321.1	chromosome 2 C19orf66 homolog		GO:0003723,GO:0005634,GO:0005654,GO:0005737,GO:0005829,GO:0034340,GO:0034341,GO:0034342,GO:0045071,GO:0051607	RNA binding|nucleus|nucleoplasm|cytoplasm|cytosol|response to type I interferon|response to interferon-gamma|response to type III interferon|negative regulation of viral genome replication|defense response to virus
C3	179.8716827	28.73657017	331.0067953	11.51866048	3.525901049	1.06E-06	0.000105492	Up	0.211484	2.26944	GeneID:397072,Genbank:XM_021080819.1	complement C3		GO:0001934,GO:0004866,GO:0005615,GO:0006631,GO:0006954,GO:0006957,GO:0006958,GO:0010828,GO:0010866,GO:0010884,GO:0031715,GO:0045087,GO:0045745	positive regulation of protein phosphorylation|endopeptidase inhibitor activity|extracellular space|fatty acid metabolic process|inflammatory response|complement activation, alternative pathway|complement activation, classical pathway|positive regulation of glucose transport|regulation of triglyceride biosynthetic process|positive regulation of lipid storage|C5L2 anaphylatoxin chemotactic recepto…	ko04610,ko04145	Complement and coagulation cascades|Phagosome
C5H22orf23	39.76171917	10.90007834	68.62335999	6.295675851	2.654361262	0.01035699	0.364387561	Up	0.156097	1.0431	GeneID:100155721,Genbank:XM_003481544.4	chromosome 5 C22orf23 homolog
C8H4orf19	436.9344504	222.9561479	650.9127529	2.91946537	1.545704198	0.005823449	0.2281133	Up	2.84672	7.8836	GeneID:100738623,Genbank:XM_021101097.1	chromosome 8 C4orf19 homolog		GO:0005654,GO:0030054	nucleoplasm|cell junction
CABLES1	1116.055045	721.387003	1510.723087	2.094192272	1.066393905	0.043445672	1	Up	8.97843	18.0869	GeneID:100526114,Genbank:XM_021097743.1	Cdk5 and Abl enzyme substrate 1		GO:0005634,GO:0005829,GO:0007049,GO:0007399,GO:0051301,GO:0051726	nucleus|cytosol|cell cycle|nervous system development|cell division|regulation of cell cycle
CACNG7	37.26617779	7.927329703	66.60502587	8.401949757	3.070724159	0.004630515	0.188508138	Up	0.18207	1.38767	GeneID:100519605,Genbank:XM_003127406.5	calcium voltage-gated channel auxiliary subunit gamma 7		GO:0005245,GO:0016247,GO:0019226,GO:0032281,GO:0070588,GO:2000311	voltage-gated calcium channel activity|channel regulator activity|transmission of nerve impulse|AMPA glutamate receptor complex|calcium ion transmembrane transport|regulation of AMPA receptor activity	ko04010,ko04261,ko04921,ko04260	MAPK signaling pathway|Adrenergic signaling in cardiomyocytes|Oxytocin signaling pathway|Cardiac muscle contraction
CADPS2	60.41314218	14.86374319	105.9625412	7.128927067	2.833684961	0.002365015	0.10931795	Up	0.0906522	0.668725	GeneID:100525671,Genbank:XM_021078970.1	calcium dependent secretion activator 2		GO:0005654,GO:0008289,GO:0009267,GO:0015031,GO:0016082,GO:0030054,GO:0030659,GO:0042734,GO:0043231,GO:0045211,GO:0045921,GO:0046872,GO:1990504	nucleoplasm|lipid binding|cellular response to starvation|protein transport|synaptic vesicle priming|cell junction|cytoplasmic vesicle membrane|presynaptic membrane|intracellular membrane-bounded organelle|postsynaptic membrane|positive regulation of exocytosis|metal ion binding|dense core granule exocytosis
CAMK2D	937.0942889	374.5663285	1499.622249	4.003622684	2.001306016	0.000221135	0.014122241	Up	7.18574	28.6433	GeneID:397674,Genbank:NM_214381.1	calcium/calmodulin dependent protein kinase II delta		GO:0004683,GO:0005516,GO:0005524,GO:0005737,GO:0006468,GO:0007399,GO:0010613,GO:0018105,GO:0018107,GO:0030154,GO:0033017,GO:0035556,GO:0042383,GO:0043005,GO:0060341	calmodulin-dependent protein kinase activity|calmodulin binding|ATP binding|cytoplasm|protein phosphorylation|nervous system development|positive regulation of cardiac muscle hypertrophy|peptidyl-serine phosphorylation|peptidyl-threonine phosphorylation|cell differentiation|sarcoplasmic reticulum membrane|intracellular signal transduction|sarcolemma|neuron projection|regulation of cellular locali…	ko04066,ko04360,ko04922,ko04722,ko04916,ko04728,ko04261,ko04925,ko04911,ko04713,ko04310,ko04024,ko04725,ko04745,ko04114,ko04020,ko04912,ko04971,ko04750,ko04740,ko04720,ko04012,ko04921	HIF-1 signaling pathway|Axon guidance|Glucagon signaling pathway|Neurotrophin signaling pathway|Melanogenesis|Dopaminergic synapse|Adrenergic signaling in cardiomyocytes|Aldosterone synthesis and secretion|Insulin secretion|Circadian entrainment|Wnt signaling pathway|cAMP signaling pathway|Cholinergic synapse|Phototransduction - fly|Oocyte meiosis|Calcium signaling pathway|GnRH signaling pathway|…
CASP1	8.577919999	0	17.15584	Inf	Inf	0.010531895	0.366711329	Up	0	0.565001	GeneID:397319,Genbank:NM_214162.1	caspase 1, apoptosis-related cysteine peptidase		GO:0042981,GO:0050727,GO:0072557,GO:0072558,GO:0072559,GO:0097153,GO:0097169	regulation of apoptotic process|regulation of inflammatory response|IPAF inflammasome complex|NLRP1 inflammasome complex|NLRP3 inflammasome complex|cysteine-type endopeptidase activity involved in apoptotic process|AIM2 inflammasome complex	ko04621,ko04623	NOD-like receptor signaling pathway|Cytosolic DNA-sensing pathway
CASP10	228.0561897	56.48222414	399.6301552	7.075326111	2.822796645	1.74E-05	0.00138834	Up	0.406428	3.01065	GeneID:100154896,Genbank:XM_021074526.1	caspase 10				ko04622,ko04210,ko04668	RIG-I-like receptor signaling pathway|Apoptosis|TNF signaling pathway
CASP7	854.9921107	523.2037604	1186.780461	2.268294976	1.181608265	0.025673713	0.726792599	Up	6.85131	14.7047	GeneID:100156777,Genbank:XM_021073322.1	caspase 7		GO:0004197,GO:0005634,GO:0005654,GO:0005737,GO:0005829,GO:0006508,GO:0006915,GO:0008233,GO:0008234,GO:0008635,GO:0072734,GO:0097194,GO:0097200	cysteine-type endopeptidase activity|nucleus|nucleoplasm|cytoplasm|cytosol|proteolysis|apoptotic process|peptidase activity|cysteine-type peptidase activity|activation of cysteine-type endopeptidase activity involved in apoptotic process by cytochrome c|cellular response to staurosporine|execution phase of apoptosis|cysteine-type endopeptidase activity involved in execution phase of apoptosis	ko04214,ko04210,ko04215,ko04668	Apoptosis - fly|Apoptosis|Apoptosis - multiple species|TNF signaling pathway
CASZ1	28.74301033	1.981832426	55.50418823	28.00649919	4.807689753	0.000444139	0.025908127	Up	0.00983955	0.236088	GeneID:100510911,Genbank:XM_021095326.1	castor zinc finger 1		GO:0003677,GO:0005654,GO:0005829,GO:0006351,GO:0043231,GO:0045665,GO:0045893,GO:0046872,GO:0060040,GO:0060223,GO:0060226,GO:1902870	DNA binding|nucleoplasm|cytosol|transcription, DNA-templated|intracellular membrane-bounded organelle|negative regulation of neuron differentiation|positive regulation of transcription, DNA-templated|metal ion binding|retinal bipolar neuron differentiation|retinal rod cell fate commitment|negative regulation of retinal cone cell fate commitment|negative regulation of amacrine cell differentiation
CCL2	15.13750588	0	30.27501176	Inf	Inf	0.001028459	0.053301882	Up	0	2.39763	GeneID:397422,Genbank:NM_214214.1	chemokine (C-C motif) ligand 2		GO:0000165,GO:0002548,GO:0005615,GO:0005622,GO:0006954,GO:0007010,GO:0007186,GO:0008009,GO:0008360,GO:0030593,GO:0031663,GO:0034351,GO:0043491,GO:0043524,GO:0043547,GO:0043615,GO:0044344,GO:0048020,GO:0048246,GO:0048247,GO:0070098,GO:0070374,GO:0071346,GO:0071347,GO:0071356,GO:0071407,GO:0090280,GO:2000502	MAPK cascade|monocyte chemotaxis|extracellular space|intracellular|inflammatory response|cytoskeleton organization|G-protein coupled receptor signaling pathway|chemokine activity|regulation of cell shape|neutrophil chemotaxis|lipopolysaccharide-mediated signaling pathway|negative regulation of glial cell apoptotic process|protein kinase B signaling|negative regulation of neuron apoptotic process|…	ko04060,ko04062,ko04621,ko04668	Cytokine-cytokine receptor interaction|Chemokine signaling pathway|NOD-like receptor signaling pathway|TNF signaling pathway
CCL4	8.07333647	0	16.14667294	Inf	Inf	0.012896517	0.439950812	Up	0	0.621423	GeneID:396668,Genbank:NM_213779.1	C-C motif chemokine ligand 4		GO:0002548,GO:0005615,GO:0006954,GO:0007186,GO:0008009,GO:0030593,GO:0043547,GO:0048020,GO:0048247,GO:0070098,GO:0070374,GO:0071346,GO:0071347,GO:0071356	monocyte chemotaxis|extracellular space|inflammatory response|G-protein coupled receptor signaling pathway|chemokine activity|neutrophil chemotaxis|positive regulation of GTPase activity|CCR chemokine receptor binding|lymphocyte chemotaxis|chemokine-mediated signaling pathway|positive regulation of ERK1 and ERK2 cascade|cellular response to interferon-gamma|cellular response to interleukin-1|cell…	ko04060,ko04062,ko04620,ko04623,ko04064	Cytokine-cytokine receptor interaction|Chemokine signaling pathway|Toll-like receptor signaling pathway|Cytosolic DNA-sensing pathway|NF-kappa B signaling pathway
CCL5	1186.342441	47.56397822	2325.120903	48.88407131	5.61129254	6.47E-18	1.98E-15	Up	4.1927	180.059	GeneID:396613,Genbank:NM_001129946.1	C-C motif chemokine ligand 5		GO:0000165,GO:0002548,GO:0004435,GO:0004672,GO:0005615,GO:0005737,GO:0006816,GO:0006874,GO:0006887,GO:0006954,GO:0007159,GO:0007186,GO:0007267,GO:0008009,GO:0009615,GO:0009636,GO:0010759,GO:0010820,GO:0014068,GO:0014911,GO:0016004,GO:0030298,GO:0030593,GO:0031328,GO:0031584,GO:0031663,GO:0031726,GO:0031729,GO:0031730,GO:0033634,GO:0034112,GO:0042056,GO:0042102,GO:0042119,GO:0042531,GO:0042803,GO:…	MAPK cascade|monocyte chemotaxis|phosphatidylinositol phospholipase C activity|protein kinase activity|extracellular space|cytoplasm|calcium ion transport|cellular calcium ion homeostasis|exocytosis|inflammatory response|leukocyte cell-cell adhesion|G-protein coupled receptor signaling pathway|cell-cell signaling|chemokine activity|response to virus|response to toxic substance|positive regulation…	ko04060,ko04062,ko04620,ko04621,ko04668,ko04623	Cytokine-cytokine receptor interaction|Chemokine signaling pathway|Toll-like receptor signaling pathway|NOD-like receptor signaling pathway|TNF signaling pathway|Cytosolic DNA-sensing pathway
CCRL2	5.550418823	0	11.10083765	Inf	Inf	0.038414111	0.937735768	Up	0	0.162715	GeneID:414370,Genbank:XM_013981567.2	C-C motif chemokine receptor like 2		GO:0004950,GO:0005887,GO:0006935,GO:0006954,GO:0048020	chemokine receptor activity|integral component of plasma membrane|chemotaxis|inflammatory response|CCR chemokine receptor binding
CD274	185.2030914	52.51855928	317.8876235	6.052862604	2.597617603	0.000135373	0.009075409	Up	0.612812	3.85014	GeneID:574058,Genbank:XM_021083736.1	CD274 molecule		GO:0005886,GO:0006955,GO:0007165,GO:0007166,GO:0009897,GO:0012505,GO:0016021,GO:0030335,GO:0031295,GO:0032689,GO:0032693,GO:0034097,GO:0042102,GO:0046007,GO:0070062,GO:1901998,GO:1903556,GO:1905404,GO:2001181	plasma membrane|immune response|signal transduction|cell surface receptor signaling pathway|external side of plasma membrane|endomembrane system|integral component of membrane|positive regulation of cell migration|T cell costimulation|negative regulation of interferon-gamma production|negative regulation of interleukin-10 production|response to cytokine|positive regulation of T cell proliferation…	ko04514	Cell adhesion molecules (CAMs)
CD40	734.2699609	372.5844961	1095.955426	2.941494983	1.556549575	0.003781183	0.161750604	Up	13.3254	36.7641	GeneID:397395,Genbank:NM_214194.1	CD40 molecule		GO:0002768,GO:0005031,GO:0005887,GO:0006874,GO:0006954,GO:0006955,GO:0007275,GO:0009897,GO:0030890,GO:0031625,GO:0032496,GO:0032735,GO:0035631,GO:0042113,GO:0042127,GO:0042531,GO:0042832,GO:0042981,GO:0043123,GO:0043231,GO:0043406,GO:0043491,GO:0043536,GO:0043547,GO:0045766,GO:0045944,GO:0048304,GO:0051023,GO:0051092,GO:0051607,GO:0071260,GO:0090037,GO:0097190,GO:2000353	immune response-regulating cell surface receptor signaling pathway|tumor necrosis factor-activated receptor activity|integral component of plasma membrane|cellular calcium ion homeostasis|inflammatory response|immune response|multicellular organism development|external side of plasma membrane|positive regulation of B cell proliferation|ubiquitin protein ligase binding|response to lipopolysacchari…	ko04060,ko04620,ko04514,ko04672,ko04064	Cytokine-cytokine receptor interaction|Toll-like receptor signaling pathway|Cell adhesion molecules (CAMs)|Intestinal immune network for IgA production|NF-kappa B signaling pathway
CD86	547.8891439	64.40955384	1031.368734	16.01266695	4.001141707	6.81E-11	1.12E-08	Up	0.663776	10.3701	GeneID:397441,Genbank:XM_005654045.3	CD86 molecule		GO:0002250,GO:0005886,GO:0016021	adaptive immune response|plasma membrane|integral component of membrane	ko04620,ko04514,ko04672	Toll-like receptor signaling pathway|Cell adhesion molecules (CAMs)|Intestinal immune network for IgA production
CDHR2	323.1905863	191.2468291	455.1343435	2.379826874	1.250856625	0.030898426	0.821215552	Up	1.6317	3.94867	GeneID:100525685,Genbank:XM_013994874.2	cadherin related family member 2
CDHR4	121.0179182	8.918245916	233.1175906	26.13939924	4.708154079	7.39E-08	8.51E-06	Up	0	1.43521	GeneID:100513757,Genbank:XM_021068791.1	cadherin related family member 4		GO:0005509,GO:0005887,GO:0007155,GO:0007156,GO:0007267,GO:0007399	calcium ion binding|integral component of plasma membrane|cell adhesion|homophilic cell adhesion via plasma membrane adhesion molecules|cell-cell signaling|nervous system development
CDHR5	31.72488439	6.93641349	56.51335529	8.147345219	3.026330039	0.007591633	0.280266436	Up	0.0792742	0.668953	GeneID:100514561,Genbank:XM_013989870.2	cadherin related family member 5
CDKN2D	943.7923717	578.6950683	1308.889675	2.261795109	1.177468245	0.02596862	0.733599914	Up	22.3042	50.2015	GeneID:100525560,Genbank:XM_005654859.2	cyclin dependent kinase inhibitor 2D		GO:0000079,GO:0000082,GO:0000731,GO:0004861,GO:0005654,GO:0005829,GO:0007050,GO:0007605,GO:0008285,GO:0009411,GO:0019901,GO:0030308,GO:0032526,GO:0033280,GO:0043154,GO:0048102,GO:0097129,GO:1902230,GO:1902807	regulation of cyclin-dependent protein serine/threonine kinase activity|G1/S transition of mitotic cell cycle|DNA synthesis involved in DNA repair|cyclin-dependent protein serine/threonine kinase inhibitor activity|nucleoplasm|cytosol|cell cycle arrest|sensory perception of sound|negative regulation of cell proliferation|response to UV|protein kinase binding|negative regulation of cell growth|res…	ko04068,ko04110	FoxO signaling pathway|Cell cycle
CEBPB	941.8089237	355.7389204	1527.878927	4.29494452	2.102639495	0.000110457	0.007517226	Up	20.2678	69.8268	GeneID:397360,Genbank:NM_001199889.1	CCAAT/enhancer binding protein beta	C/EBP			ko04668	TNF signaling pathway
CFI	55.37643231	13.87282698	96.88003764	6.983438759	2.803937618	0.003250442	0.142206833	Up	0.126729	0.824091	GeneID:100516921,Genbank:XM_013989347.2	complement factor I		GO:0004252,GO:0005044,GO:0005615,GO:0006958,GO:0016020,GO:0045087,GO:0046872	serine-type endopeptidase activity|scavenger receptor activity|extracellular space|complement activation, classical pathway|membrane|innate immune response|metal ion binding	ko04610	Complement and coagulation cascades
CHAC1	1182.219889	166.4739238	2197.965854	13.2030639	3.722800855	2.12E-10	3.31E-08	Up	5.77184	70.6689	GeneID:100524723,Genbank:XM_021084905.1	ChaC glutathione specific gamma-glutamylcyclotransferase 1		GO:0003839,GO:0005112,GO:0005802,GO:0005829,GO:0006750,GO:0006751,GO:0006986,GO:0007219,GO:0010955,GO:0016829,GO:0022008,GO:0045746,GO:0070059	gamma-glutamylcyclotransferase activity|Notch binding|trans-Golgi network|cytosol|glutathione biosynthetic process|glutathione catabolic process|response to unfolded protein|Notch signaling pathway|negative regulation of protein processing|lyase activity|neurogenesis|negative regulation of Notch signaling pathway|intrinsic apoptotic signaling pathway in response to endoplasmic reticulum stress
CHMP7	2739.333552	1210.899612	4267.767491	3.524460202	1.817402314	0.001519455	0.074453317	Up	21.4867	72.6658	GeneID:110256869,Genbank:XM_021074113.1	charged multivesicular body protein 7		GO:0000815,GO:0000920,GO:0005634,GO:0005635,GO:0005829,GO:0006997,GO:0007080,GO:0008565,GO:0010458,GO:0016197,GO:0019058,GO:0031468,GO:0036258,GO:0039702,GO:0045324,GO:0071168,GO:1904903	ESCRT III complex|cell separation after cytokinesis|nucleus|nuclear envelope|cytosol|nucleus organization|mitotic metaphase plate congression|protein transporter activity|exit from mitosis|endosomal transport|viral life cycle|nuclear envelope reassembly|multivesicular body assembly|viral budding via host ESCRT complex|late endosome to vacuole transport|protein localization to chromatin|ESCRT III …	ko04144	Endocytosis
CIITA	18.66046516	0.990916213	36.33001411	36.66305349	5.196255041	0.001724731	0.083002693	Up	0	0.134259	GeneID:106509697,Genbank:XM_021085809.1	class II major histocompatibility complex transactivator				ko04612	Antigen processing and presentation
CISH	135.1215661	66.39138627	203.8517459	3.070454728	1.618452332	0.021930713	0.654951211	Up	3.00826	10.3698	GeneID:100518866,Genbank:NM_001315788.1	cytokine inducible SH2 containing protein		GO:0004860,GO:0005737,GO:0005886,GO:0006469,GO:0007205,GO:0016567,GO:0019221,GO:0035556,GO:0040008,GO:0046426,GO:0046627	protein kinase inhibitor activity|cytoplasm|plasma membrane|negative regulation of protein kinase activity|protein kinase C-activating G-protein coupled receptor signaling pathway|protein ubiquitination|cytokine-mediated signaling pathway|intracellular signal transduction|regulation of growth|negative regulation of JAK-STAT cascade|negative regulation of insulin receptor signaling pathway	ko04630,ko04917	Jak-STAT signaling pathway|Prolactin signaling pathway
CLIC5	112.2027372	34.68206745	189.723407	5.470360361	2.451635874	0.001423252	0.071010521	Up	0.30191	1.68951	GeneID:100154589,Genbank:NM_001198923.2	chloride intracellular channel 5		GO:0002021,GO:0002024,GO:0005244,GO:0005254,GO:0005737,GO:0005794,GO:0005815,GO:0006821,GO:0007605,GO:0008104,GO:0015629,GO:0032420,GO:0032421,GO:0034707,GO:0034765,GO:0050885,GO:0060088,GO:0070062	response to dietary excess|diet induced thermogenesis|voltage-gated ion channel activity|chloride channel activity|cytoplasm|Golgi apparatus|microtubule organizing center|chloride transport|sensory perception of sound|protein localization|actin cytoskeleton|stereocilium|stereocilium bundle|chloride channel complex|regulation of ion transmembrane transport|neuromuscular process controlling balance…
CLMP	17.15584	0	34.31168	Inf	Inf	0.000546793	0.031487321	Up	0	0.335356	GeneID:100512427,Genbank:XM_021063025.1	CXADR like membrane protein		GO:0005881,GO:0005886,GO:0005923,GO:0009986,GO:0016021,GO:0048565,GO:0070062	cytoplasmic microtubule|plasma membrane|bicellular tight junction|cell surface|integral component of membrane|digestive tract development|extracellular exosome
CMTR1	1549.45848	779.8510596	2319.065901	2.973729243	1.572273296	0.003752481	0.161548495	Up	10.5861	30.583	GeneID:100154061,Genbank:XM_001924210.5	cap methyltransferase 1		GO:0003676,GO:0004483,GO:0005634,GO:0006370,GO:0080009,GO:0097309	nucleic acid binding|mRNA (nucleoside-2'-O-)-methyltransferase activity|nucleus|7-methylguanosine mRNA capping|mRNA methylation|cap1 mRNA methylation
CNP	5186.497106	1163.335634	9209.658578	7.916596302	2.984880285	3.87E-06	0.000345758	Up	18.9149	138.977	GeneID:100511587,Genbank:XM_003131420.5	2',3'-cyclic nucleotide 3' phosphodiesterase		GO:0000226,GO:0003723,GO:0004113,GO:0005615,GO:0005634,GO:0005654,GO:0005737,GO:0005741,GO:0005743,GO:0005829,GO:0005874,GO:0005886,GO:0005902,GO:0007268,GO:0007409,GO:0007568,GO:0008344,GO:0009214,GO:0009636,GO:0016020,GO:0021762,GO:0030551,GO:0030900,GO:0031143,GO:0032496,GO:0035748,GO:0035749,GO:0042470,GO:0046902,GO:0048471,GO:0048709,GO:0070062	microtubule cytoskeleton organization|RNA binding|2',3'-cyclic-nucleotide 3'-phosphodiesterase activity|extracellular space|nucleus|nucleoplasm|cytoplasm|mitochondrial outer membrane|mitochondrial inner membrane|cytosol|microtubule|plasma membrane|microvillus|chemical synaptic transmission|axonogenesis|aging|adult locomotory behavior|cyclic nucleotide catabolic process|response to toxic substance…
COBLL1	305.1114629	72.33688354	537.8860423	7.435847606	2.894497203	3.50E-06	0.000314396	Up	0.29496	2.23388	GeneID:100737004,Genbank:XM_021075418.1	cordon-bleu WH2 repeat protein like 1		GO:0003785,GO:0030041,GO:0045296,GO:0051639,GO:0070062	actin monomer binding|actin filament polymerization|cadherin binding|actin filament network formation|extracellular exosome
COL12A1	42.73715308	71.34596733	14.12833882	0.198025752	-2.33624004	0.019148417	0.595900507	Down	0.266381	0.0526539	GeneID:100156689,Genbank:XM_021092374.1	collagen type XII alpha 1 chain		GO:0001501,GO:0005576,GO:0005595,GO:0005615,GO:0005788,GO:0007155,GO:0030020,GO:0030199,GO:0030574,GO:0031012,GO:0035987,GO:0070062,GO:1903561	skeletal system development|extracellular region|collagen type XII trimer|extracellular space|endoplasmic reticulum lumen|cell adhesion|extracellular matrix structural constituent conferring tensile strength|collagen fibril organization|collagen catabolic process|extracellular matrix|endodermal cell differentiation|extracellular exosome|extracellular vesicle	ko04974	Protein digestion and absorption
CPNE8	372.4755145	209.0833209	535.8677082	2.562938573	1.357798901	0.017030619	0.545564981	Up	2.60124	6.67541	GeneID:100519777,Genbank:XM_021092523.1	copine 8
CREB5	599.728667	352.7661718	846.6911622	2.400148398	1.263123609	0.019261291	0.596657246	Up	1.68044	3.81004	GeneID:100515635,Genbank:XM_013985749.2	cAMP responsive element binding protein 5	TF_bZIP	GO:0003677,GO:0003700,GO:0005634,GO:0006366,GO:0045893,GO:0046872,GO:0070062	DNA binding|DNA binding transcription factor activity|nucleus|transcription from RNA polymerase II promoter|positive regulation of transcription, DNA-templated|metal ion binding|extracellular exosome	ko04922,ko04211,ko04962,ko04728,ko04668,ko04261,ko04925,ko04911,ko04151,ko04918,ko04024,ko04725,ko04152,ko04022,ko04915	Glucagon signaling pathway|Longevity regulating pathway|Vasopressin-regulated water reabsorption|Dopaminergic synapse|TNF signaling pathway|Adrenergic signaling in cardiomyocytes|Aldosterone synthesis and secretion|Insulin secretion|PI3K-Akt signaling pathway|Thyroid hormone synthesis|cAMP signaling pathway|Cholinergic synapse|AMPK signaling pathway|cGMP-PKG signaling pathway|Estrogen signaling p…
CSF1	1341.260871	649.0501195	2033.471623	3.132996301	1.647543066	0.002246733	0.104856373	Up	6.95503	20.3743	GeneID:100513084,Genbank:XM_021088654.1	colony stimulating factor 1		GO:0001954,GO:0002158,GO:0003006,GO:0005125,GO:0005157,GO:0005576,GO:0005615,GO:0005788,GO:0005886,GO:0006954,GO:0007169,GO:0008083,GO:0008283,GO:0008284,GO:0010628,GO:0010743,GO:0010744,GO:0010759,GO:0016020,GO:0016021,GO:0019221,GO:0030097,GO:0030154,GO:0030225,GO:0030278,GO:0030316,GO:0030335,GO:0032270,GO:0032946,GO:0038145,GO:0040018,GO:0042117,GO:0042488,GO:0042802,GO:0042803,GO:0043687,GO:…	positive regulation of cell-matrix adhesion|osteoclast proliferation|developmental process involved in reproduction|cytokine activity|macrophage colony-stimulating factor receptor binding|extracellular region|extracellular space|endoplasmic reticulum lumen|plasma membrane|inflammatory response|transmembrane receptor protein tyrosine kinase signaling pathway|growth factor activity|cell proliferati…	ko04060,ko04668,ko04380,ko04015,ko04640,ko04014,ko04151	Cytokine-cytokine receptor interaction|TNF signaling pathway|Osteoclast differentiation|Rap1 signaling pathway|Hematopoietic cell lineage|Ras signaling pathway|PI3K-Akt signaling pathway
CTHRC1	43.16873322	79.27329703	7.064169411	0.089111588	-3.488243134	0.001156304	0.059470198	Down	3.95145	0.331083	GeneID:100152510,Genbank:XM_003125535.5	collagen triple helix repeat containing 1
CTSS	78.99147854	24.77290532	133.2100517	5.377247844	2.426867969	0.004115568	0.171694381	Up	0.414279	2.36977	GeneID:100153090,Genbank:XM_021089893.1	cathepsin S		GO:0001968,GO:0002250,GO:0004197,GO:0005518,GO:0005615,GO:0005764,GO:0006955,GO:0010447,GO:0016485,GO:0019882,GO:0030574,GO:0034769,GO:0043236,GO:0043394,GO:0048002,GO:0051603,GO:0097067,GO:2001259	fibronectin binding|adaptive immune response|cysteine-type endopeptidase activity|collagen binding|extracellular space|lysosome|immune response|response to acidic pH|protein processing|antigen processing and presentation|collagen catabolic process|basement membrane disassembly|laminin binding|proteoglycan binding|antigen processing and presentation of peptide antigen|proteolysis involved in cellu…	ko04142,ko04210,ko04612,ko04145	Lysosome|Apoptosis|Antigen processing and presentation|Phagosome
CXCL10	112.522127	0	225.0442541	Inf	Inf	5.28E-12	9.48E-10	Up	0	12.805	GeneID:494019,Genbank:NM_001008691.1	C-X-C motif chemokine ligand 10		GO:0002690,GO:0005615,GO:0006935,GO:0006954,GO:0006955,GO:0007186,GO:0008009,GO:0008201,GO:0009897,GO:0010818,GO:0010819,GO:0030816,GO:0032496,GO:0042118,GO:0042127,GO:0043950,GO:0045662,GO:0048248,GO:0051281,GO:0051607,GO:0070098,GO:0071222,GO:0090026,GO:1901509,GO:1901740,GO:2000406	positive regulation of leukocyte chemotaxis|extracellular space|chemotaxis|inflammatory response|immune response|G-protein coupled receptor signaling pathway|chemokine activity|heparin binding|external side of plasma membrane|T cell chemotaxis|regulation of T cell chemotaxis|positive regulation of cAMP metabolic process|response to lipopolysaccharide|endothelial cell activation|regulation of cell…	ko04060,ko04062,ko04620,ko04668,ko04623,ko04622	Cytokine-cytokine receptor interaction|Chemokine signaling pathway|Toll-like receptor signaling pathway|TNF signaling pathway|Cytosolic DNA-sensing pathway|RIG-I-like receptor signaling pathway
CXCL11	106.4671247	0	212.9342494	Inf	Inf	1.32E-11	2.28E-09	Up	0	12.8271	GeneID:100169744,Genbank:XM_005666774.3	C-X-C motif chemokine ligand 11		GO:0002690,GO:0005615,GO:0005623,GO:0006935,GO:0006954,GO:0006955,GO:0007186,GO:0008009,GO:0008201,GO:0010818,GO:0030816,GO:0032496,GO:0042127,GO:0043950,GO:0048248,GO:0051281,GO:0070098	positive regulation of leukocyte chemotaxis|extracellular space|cell|chemotaxis|inflammatory response|immune response|G-protein coupled receptor signaling pathway|chemokine activity|heparin binding|T cell chemotaxis|positive regulation of cAMP metabolic process|response to lipopolysaccharide|regulation of cell proliferation|positive regulation of cAMP-mediated signaling|CXCR3 chemokine receptor b…	ko04060,ko04062,ko04620	Cytokine-cytokine receptor interaction|Chemokine signaling pathway|Toll-like receptor signaling pathway
CXCL2	469.274493	53.5094755	885.0395105	16.53986518	4.04787557	9.64E-11	1.56E-08	Up	3.73824	58.7421	GeneID:414904,Genbank:NM_001001861.2	chemokine (C-X-C motif) ligand 2		GO:0005615,GO:0006954,GO:0006955,GO:0007186,GO:0008009,GO:0008083,GO:0032496,GO:0042127,GO:0045236,GO:0070098,GO:0090023	extracellular space|inflammatory response|immune response|G-protein coupled receptor signaling pathway|chemokine activity|growth factor activity|response to lipopolysaccharide|regulation of cell proliferation|CXCR chemokine receptor binding|chemokine-mediated signaling pathway|positive regulation of neutrophil chemotaxis	ko04060,ko04062,ko04668	Cytokine-cytokine receptor interaction|Chemokine signaling pathway|TNF signaling pathway
CYP1A1	554.7096347	1077.125923	32.29334588	0.029981031	-5.059806186	1.04E-14	2.41E-12	Down	19.3821	0.590458	GeneID:403103,Genbank:XM_021098317.1	cytochrome P450 1A1		GO:0005506,GO:0005789,GO:0020037,GO:0031090,GO:0070330	iron ion binding|endoplasmic reticulum membrane|heme binding|organelle membrane|aromatase activity	ko00980,ko00140,ko00380,ko00830,ko04913	Metabolism of xenobiotics by cytochrome P450|Steroid hormone biosynthesis|Tryptophan metabolism|Retinol metabolism|Ovarian steroidogenesis
CYP4V2	143.6903606	67.38230248	219.9984188	3.264928783	1.707051523	0.01435045	0.478644331	Up	0.330144	1.15042	GeneID:100113469,Genbank:XM_021075586.1	cytochrome P450, family 4, subfamily v, polypeptide 2
DAPK2	9.082503528	0	18.16500706	Inf	Inf	0.008637751	0.312886269	Up	0	0.0975362	GeneID:100155578,Genbank:XM_021093314.1	death associated protein kinase 2		GO:0004674,GO:0005524,GO:0005634,GO:0005737,GO:0005884,GO:0006351,GO:0006355,GO:0006468,GO:0006915,GO:0006940,GO:0007088,GO:0007346,GO:0008022,GO:0008140,GO:0008360,GO:0010506,GO:0016569,GO:0016605,GO:0017048,GO:0017148,GO:0018105,GO:0018107,GO:0030182,GO:0030335,GO:0035556,GO:0042802,GO:0042803,GO:0042981,GO:0043065,GO:0043519,GO:0043522,GO:0045121,GO:0046777,GO:0051893,GO:0071346,GO:0090263,GO:…	protein serine/threonine kinase activity|ATP binding|nucleus|cytoplasm|actin filament|transcription, DNA-templated|regulation of transcription, DNA-templated|protein phosphorylation|apoptotic process|regulation of smooth muscle contraction|regulation of mitotic nuclear division|regulation of mitotic cell cycle|protein C-terminus binding|cAMP response element binding protein binding|regulation of …
DAPP1	56.8901829	13.87282698	99.90753881	7.20167122	2.848331737	0.002669456	0.120707769	Up	0.244751	1.95227	GeneID:100525936,Genbank:XM_013979010.2	dual adaptor of phosphotyrosine and 3-phosphoinositides 1		GO:0005543,GO:0005547,GO:0005737,GO:0005829,GO:0005886,GO:0006470,GO:0007165,GO:0030165,GO:0043325	phospholipid binding|phosphatidylinositol-3,4,5-trisphosphate binding|cytoplasm|cytosol|plasma membrane|protein dephosphorylation|signal transduction|PDZ domain binding|phosphatidylinositol-3,4-bisphosphate binding	ko04662	B cell receptor signaling pathway
DAXX	1250.597408	576.7132359	1924.481581	3.336981815	1.738543825	0.001261121	0.064201137	Up	6.47693	21.0741	GeneID:100524813,Genbank:XM_021098591.1	death domain associated protein		GO:0000775,GO:0003713,GO:0005634,GO:0005730,GO:0005829,GO:0006351,GO:0006915,GO:0008134,GO:0016569,GO:0016605,GO:0031396,GO:0034605,GO:0034620,GO:0042803,GO:0045892,GO:0071276,GO:0071280,GO:0072738,GO:1903936	chromosome, centromeric region|transcription coactivator activity|nucleus|nucleolus|cytosol|transcription, DNA-templated|apoptotic process|transcription factor binding|covalent chromatin modification|PML body|regulation of protein ubiquitination|cellular response to heat|cellular response to unfolded protein|protein homodimerization activity|negative regulation of transcription, DNA-templated|cel…	ko04210,ko04010	Apoptosis|MAPK signaling pathway
DCAF13	741.61274	999.8344588	483.3910211	0.483471055	-1.048498574	0.048151662	1	Down	21.9351	10.7756	GeneID:100155764,Genbank:XM_005662912.3	DDB1 and CUL4 associated factor 13		GO:0005730,GO:0006364,GO:0016567,GO:0030529,GO:0080008	nucleolus|rRNA processing|protein ubiquitination|intracellular ribonucleoprotein complex|Cul4-RING E3 ubiquitin ligase complex
DDAH1	1752.465362	2624.937048	879.9936752	0.335243726	-1.576717764	0.003957791	0.16614091	Down	35.4322	11.2206	GeneID:100153814,Genbank:XM_021090342.1	dimethylarginine dimethylaminohydrolase 1		GO:0000052,GO:0003073,GO:0003824,GO:0005739,GO:0005829,GO:0006527,GO:0007263,GO:0008285,GO:0016403,GO:0016597,GO:0043116,GO:0045429,GO:0045766,GO:0046872,GO:0050999,GO:0070062,GO:1900038	citrulline metabolic process|regulation of systemic arterial blood pressure|catalytic activity|mitochondrion|cytosol|arginine catabolic process|nitric oxide mediated signal transduction|negative regulation of cell proliferation|dimethylargininase activity|amino acid binding|negative regulation of vascular permeability|positive regulation of nitric oxide biosynthetic process|positive regulation of…
DDIT3	642.6939557	399.3392338	886.0486775	2.218786942	1.14977114	0.031864725	0.835364132	Up	17.5221	37.9978	GeneID:100240743,Genbank:XM_005674378.2	DNA damage inducible transcript 3	TF_bZIP	GO:0000122,GO:0000978,GO:0001077,GO:0001955,GO:0003677,GO:0003714,GO:0005634,GO:0005737,GO:0005770,GO:0006355,GO:0006915,GO:0006983,GO:0006986,GO:0007050,GO:0008140,GO:0016055,GO:0030968,GO:0032757,GO:0032792,GO:0032993,GO:0034976,GO:0035976,GO:0036488,GO:0042594,GO:0042789,GO:0042803,GO:0043161,GO:0043522,GO:0043525,GO:0044324,GO:0045454,GO:0045599,GO:0045662,GO:0045892,GO:0045893,GO:0046982,GO:…	negative regulation of transcription from RNA polymerase II promoter|RNA polymerase II proximal promoter sequence-specific DNA binding|transcriptional activator activity, RNA polymerase II proximal promoter sequence-specific DNA binding|blood vessel maturation|DNA binding|transcription corepressor activity|nucleus|cytoplasm|late endosome|regulation of transcription, DNA-templated|apoptotic proces…	ko04210,ko04141,ko04010	Apoptosis|Protein processing in endoplasmic reticulum|MAPK signaling pathway
DDIT4	1798.810767	331.9569313	3265.664602	9.837615346	3.298308646	1.87E-08	2.33E-06	Up	12.3548	118.104	GeneID:100153821,Genbank:NM_001243452.1	DNA damage inducible transcript 4		GO:0001666,GO:0001764,GO:0005737,GO:0005739,GO:0005829,GO:0007420,GO:0008283,GO:0010801,GO:0030182,GO:0032007,GO:0033137,GO:0042771,GO:0043241,GO:0045820,GO:0048011,GO:0051607,GO:0071549,GO:0071889,GO:0072593,GO:1901216,GO:1902532	response to hypoxia|neuron migration|cytoplasm|mitochondrion|cytosol|brain development|cell proliferation|negative regulation of peptidyl-threonine phosphorylation|neuron differentiation|negative regulation of TOR signaling|negative regulation of peptidyl-serine phosphorylation|intrinsic apoptotic signaling pathway in response to DNA damage by p53 class mediator|protein complex disassembly|negati…	ko04151,ko04150	PI3K-Akt signaling pathway|mTOR signaling pathway
DDX58	10331.65696	130.8009401	20532.51298	156.9752707	7.29439349	6.90E-17	1.86E-14	Up	0.725342	128.442	GeneID:396723,Genbank:XM_021064058.1	DExD/H-box helicase 58		GO:0002230,GO:0003725,GO:0003727,GO:0004386,GO:0005524,GO:0005737,GO:0005923,GO:0008270,GO:0015629,GO:0030334,GO:0032587,GO:0032727,GO:0032728,GO:0035549,GO:0039529,GO:0045087,GO:0060760,GO:0071360,GO:1902741,GO:1904469,GO:2000778	positive regulation of defense response to virus by host|double-stranded RNA binding|single-stranded RNA binding|helicase activity|ATP binding|cytoplasm|bicellular tight junction|zinc ion binding|actin cytoskeleton|regulation of cell migration|ruffle membrane|positive regulation of interferon-alpha production|positive regulation of interferon-beta production|positive regulation of interferon-beta…	ko04623,ko04622,ko04064	Cytosolic DNA-sensing pathway|RIG-I-like receptor signaling pathway|NF-kappa B signaling pathway
DDX60	3648.047663	9.909162129	7286.186164	735.297906	9.522185066	4.47E-28	4.53E-25	Up	0.0601959	55.8277	GeneID:100158037,Genbank:XM_021072214.1	DExD/H-box helicase 60		GO:0003690,GO:0003725,GO:0003727,GO:0004386,GO:0005524,GO:0005737,GO:0005829,GO:0009615,GO:0045087,GO:0045111,GO:0051607,GO:1900245,GO:1900246	double-stranded DNA binding|double-stranded RNA binding|single-stranded RNA binding|helicase activity|ATP binding|cytoplasm|cytosol|response to virus|innate immune response|intermediate filament cytoskeleton|defense response to virus|positive regulation of MDA-5 signaling pathway|positive regulation of RIG-I signaling pathway
DEGS2	57.7989703	24.77290532	90.82503528	3.666305349	1.874326946	0.03682097	0.915331632	Up	0.132117	0.650087	GeneID:100739329,Genbank:XM_021099703.1	delta 4-desaturase, sphingolipid 2		GO:0000170,GO:0005789,GO:0006667,GO:0016021,GO:0030148,GO:0042284,GO:0046513	sphingosine hydroxylase activity|endoplasmic reticulum membrane|sphinganine metabolic process|integral component of membrane|sphingolipid biosynthetic process|sphingolipid delta-4 desaturase activity|ceramide biosynthetic process	ko04071,ko00600	Sphingolipid signaling pathway|Sphingolipid metabolism
DESI2	2353.267096	3902.228046	804.3061458	0.206114593	-2.278481443	7.21E-05	0.005110385	Down	39.8342	7.44332	GeneID:100037270,Genbank:XM_013980076.2	desumoylating isopeptidase 2		GO:0005737,GO:0008233	cytoplasm|peptidase activity
DHRS3	93.04681397	32.70023503	153.3933929	4.690895732	2.229863433	0.005339005	0.214755503	Up	0.672122	2.98039	GeneID:100514967,Genbank:XM_021095382.1	dehydrogenase/reductase 3		GO:0000166,GO:0001523,GO:0003151,GO:0004745,GO:0005789,GO:0007601,GO:0009055,GO:0016021,GO:0030278,GO:0042572,GO:0042622,GO:0048387,GO:0052650,GO:0060021,GO:0060349,GO:0060411	nucleotide binding|retinoid metabolic process|outflow tract morphogenesis|retinol dehydrogenase activity|endoplasmic reticulum membrane|visual perception|electron transfer activity|integral component of membrane|regulation of ossification|retinol metabolic process|photoreceptor outer segment membrane|negative regulation of retinoic acid receptor signaling pathway|NADP-retinol dehydrogenase activi…	ko00830	Retinol metabolism
DHX58	4840.351167	12.88191077	9667.820422	750.4958384	9.551700262	5.99E-27	4.48E-24	Up	0.200076	153.588	GeneID:100524520,Genbank:XM_005668815.3	DExH-box helicase 58		GO:0003677,GO:0003725,GO:0003727,GO:0004386,GO:0005524,GO:0005737,GO:0008270,GO:0009615,GO:0016032,GO:0032480,GO:0032481,GO:0039534,GO:0039536,GO:0045087,GO:0045088,GO:0045824,GO:0051607,GO:1900245,GO:1900246	DNA binding|double-stranded RNA binding|single-stranded RNA binding|helicase activity|ATP binding|cytoplasm|zinc ion binding|response to virus|viral process|negative regulation of type I interferon production|positive regulation of type I interferon production|negative regulation of MDA-5 signaling pathway|negative regulation of RIG-I signaling pathway|innate immune response|regulation of innate …	ko04622	RIG-I-like receptor signaling pathway
DLGAP1	349.2780985	481.5852795	216.9709176	0.450534779	-1.150289615	0.04415336	1	Down	1.13527	0.46688	GeneID:100627012,Genbank:XM_021097724.1	DLG associated protein 1		GO:0005886,GO:0006461,GO:0007268,GO:0014069,GO:0019904,GO:0030054,GO:0045202,GO:0045211	plasma membrane|protein complex assembly|chemical synaptic transmission|postsynaptic density|protein domain specific binding|cell junction|synapse|postsynaptic membrane	ko04724	Glutamatergic synapse
DNTT	20.18334117	0	40.36668235	Inf	Inf	0.000223491	0.014205368	Up	0	1.05247	GeneID:100518694,Genbank:XM_003133156.3	DNA nucleotidylexotransferase		GO:0003677,GO:0003887,GO:0003912,GO:0005634,GO:0006259,GO:0006304,GO:0046872	DNA binding|DNA-directed DNA polymerase activity|DNA nucleotidylexotransferase activity|nucleus|DNA metabolic process|DNA modification|metal ion binding	ko03450,ko04640	Non-homologous end-joining|Hematopoietic cell lineage
DTX3L	536.8795605	54.50039171	1019.258729	18.70186062	4.225109903	1.15E-11	2.02E-09	Up	0.582663	11.5072	GeneID:100520459,Genbank:XM_021070271.1	deltex E3 ubiquitin ligase 3L		GO:0000209,GO:0002230,GO:0003723,GO:0004842,GO:0004857,GO:0005634,GO:0005654,GO:0005737,GO:0005764,GO:0005765,GO:0005829,GO:0006302,GO:0006974,GO:0008047,GO:0008333,GO:0010390,GO:0015031,GO:0019899,GO:0031901,GO:0032092,GO:0033522,GO:0033523,GO:0035563,GO:0042393,GO:0042787,GO:0043234,GO:0044389,GO:0045087,GO:0045893,GO:0046872,GO:0051444,GO:0051607,GO:0051865,GO:0070936,GO:0097677,GO:1900182,GO:…	protein polyubiquitination|positive regulation of defense response to virus by host|RNA binding|ubiquitin-protein transferase activity|enzyme inhibitor activity|nucleus|nucleoplasm|cytoplasm|lysosome|lysosomal membrane|cytosol|double-strand break repair|cellular response to DNA damage stimulus|enzyme activator activity|endosome to lysosome transport|histone monoubiquitination|protein transport|en…	ko04330	Notch signaling pathway
DUSP1	818.9943667	377.5390771	1260.449656	3.338593891	1.739240613	0.001235854	0.063319918	Up	10.3461	32.9601	GeneID:100522469,Genbank:XM_021076556.1	dual specificity phosphatase 1				ko04010	MAPK signaling pathway
DUSP10	195.7929054	108.0098672	283.5759435	2.62546331	1.392572035	0.029703293	0.808741886	Up	1.37476	3.42629	GeneID:100517416,Genbank:XM_003130510.5	dual specificity phosphatase 10		GO:0000188,GO:0002819,GO:0004721,GO:0004725,GO:0005634,GO:0005654,GO:0005737,GO:0005794,GO:0005829,GO:0006470,GO:0008432,GO:0010633,GO:0016311,GO:0016607,GO:0016791,GO:0017017,GO:0032496,GO:0032873,GO:0033549,GO:0035970,GO:0043508,GO:0044387,GO:0045088,GO:0045591,GO:0046329,GO:0048273,GO:0048709,GO:0048715,GO:0050680,GO:0060266,GO:0070303,GO:0070373,GO:0090335,GO:1903753,GO:1905042,GO:1990264	inactivation of MAPK activity|regulation of adaptive immune response|phosphoprotein phosphatase activity|protein tyrosine phosphatase activity|nucleus|nucleoplasm|cytoplasm|Golgi apparatus|cytosol|protein dephosphorylation|JUN kinase binding|negative regulation of epithelial cell migration|dephosphorylation|nuclear speck|phosphatase activity|MAP kinase tyrosine/serine/threonine phosphatase activi…	ko04214,ko04010,ko04013	Apoptosis - fly|MAPK signaling pathway|MAPK signaling pathway - fly
DUSP4	221.8943675	122.8736104	320.9151247	2.611749778	1.385016684	0.026230771	0.739455307	Up	1.47095	3.69908	GeneID:100514374,Genbank:XM_003133392.4	dual specificity phosphatase 4		GO:0000188,GO:0001706,GO:0004725,GO:0005634,GO:0005654,GO:0008330,GO:0016311,GO:0016791,GO:0017017,GO:0035335,GO:0035970,GO:0070373,GO:1990439	inactivation of MAPK activity|endoderm formation|protein tyrosine phosphatase activity|nucleus|nucleoplasm|protein tyrosine/threonine phosphatase activity|dephosphorylation|phosphatase activity|MAP kinase tyrosine/serine/threonine phosphatase activity|peptidyl-tyrosine dephosphorylation|peptidyl-threonine dephosphorylation|negative regulation of ERK1 and ERK2 cascade|MAP kinase serine/threonine p…	ko04010	MAPK signaling pathway
DUSP6	3935.449911	2443.599381	5427.300442	2.221027098	1.151226995	0.049543138	1	Up	56.119	118.999	GeneID:100622968,Genbank:NM_001267842.1	dual specificity phosphatase 6				ko04010	MAPK signaling pathway
E2F2	884.3594047	347.8115907	1420.907219	4.085278514	2.030434438	0.000183692	0.011957745	Up	3.90344	14.5598	GeneID:110261113,Genbank:XM_021095527.1	E2F transcription factor 2				ko04110	Cell cycle
EDNRA	25.22917647	0	50.45835293	Inf	Inf	5.63E-05	0.004033153	Up	0	0.718859	GeneID:397457,Genbank:XM_021100476.1	endothelin receptor type A		GO:0004962,GO:0005886,GO:0008217,GO:0015758,GO:0016021,GO:0042310,GO:0048484	endothelin receptor activity|plasma membrane|regulation of blood pressure|glucose transport|integral component of membrane|vasoconstriction|enteric nervous system development	ko04024,ko04924,ko04020,ko04080,ko04270,ko04022	cAMP signaling pathway|Renin secretion|Calcium signaling pathway|Neuroactive ligand-receptor interaction|Vascular smooth muscle contraction|cGMP-PKG signaling pathway
EHD4	2671.788607	1312.963982	4030.613232	3.069858189	1.618172012	0.004402928	0.181435656	Up	13.3651	39.4521	GeneID:100738234,Genbank:XM_021097351.1	EH domain containing 4		GO:0003676,GO:0005509,GO:0005524,GO:0005525,GO:0005634,GO:0005783,GO:0005886,GO:0006907,GO:0016020,GO:0030100,GO:0031901,GO:0032456,GO:0045296,GO:0048471,GO:0050731,GO:0051260,GO:0055038,GO:0070062,GO:0071363	nucleic acid binding|calcium ion binding|ATP binding|GTP binding|nucleus|endoplasmic reticulum|plasma membrane|pinocytosis|membrane|regulation of endocytosis|early endosome membrane|endocytic recycling|cadherin binding|perinuclear region of cytoplasm|positive regulation of peptidyl-tyrosine phosphorylation|protein homooligomerization|recycling endosome membrane|extracellular exosome|cellular resp…	ko04144	Endocytosis
EHF	573.6282745	173.4103373	973.8462116	5.615848669	2.48950406	1.06E-05	0.000867372	Up	1.06276	6.06788	GeneID:100526094,Genbank:XM_013994435.2	ETS homologous factor	ETS	GO:0000978,GO:0000981,GO:0001077,GO:0005634,GO:0005654,GO:0005794,GO:0006357,GO:0030154,GO:0030855,GO:0050673	RNA polymerase II proximal promoter sequence-specific DNA binding|RNA polymerase II transcription factor activity, sequence-specific DNA binding|transcriptional activator activity, RNA polymerase II proximal promoter sequence-specific DNA binding|nucleus|nucleoplasm|Golgi apparatus|regulation of transcription from RNA polymerase II promoter|cell differentiation|epithelial cell differentiation|epi…
EIF2AK2	1407.669962	396.3664852	2418.97344	6.102870778	2.609488043	3.15E-06	0.000289226	Up	2.51079	15.6329	GeneID:397588,Genbank:XM_021085862.1	eukaryotic translation initiation factor 2 alpha kinase 2				ko04141	Protein processing in endoplasmic reticulum
EIF4EBP2	2451.793465	3613.871428	1289.715501	0.356879188	-1.486492324	0.008103171	0.297521049	Down	34.1252	11.8541	GeneID:100523927,Genbank:XM_003133058.4	eukaryotic translation initiation factor 4E binding protein 2				ko03013,ko04213	RNA transport|Longevity regulating pathway - multiple species
EMC9	167.3317135	239.8017235	94.86170352	0.39558391	-1.337944346	0.043879365	1	Down	9.47605	3.65445	GeneID:100153238,Genbank:XM_001928271.4	ER membrane protein complex subunit 9		GO:0005737,GO:0072546	cytoplasm|ER membrane protein complex
EMCN	6.055002352	0	12.1100047	Inf	Inf	0.030505226	0.818840476	Up	0	0.317775	GeneID:100628129,Genbank:XM_021100551.1	endomucin		GO:0001525,GO:0005886,GO:0016021,GO:0030155,GO:0030246,GO:0098609	angiogenesis|plasma membrane|integral component of membrane|regulation of cell adhesion|carbohydrate binding|cell-cell adhesion
ENO2	5.550418823	0	11.10083765	Inf	Inf	0.038414111	0.937735768	Up	0	0.227963	GeneID:100157750,Genbank:XM_005652595.3	enolase 2		GO:0000015,GO:0000287,GO:0001917,GO:0004634,GO:0005615,GO:0005829,GO:0005886,GO:0006094,GO:0006096,GO:0016020,GO:0043204,GO:0043209,GO:0061621,GO:0070062	phosphopyruvate hydratase complex|magnesium ion binding|photoreceptor inner segment|phosphopyruvate hydratase activity|extracellular space|cytosol|plasma membrane|gluconeogenesis|glycolytic process|membrane|perikaryon|myelin sheath|canonical glycolysis|extracellular exosome	ko04066,ko00680,ko03018,ko01200,ko01230,ko00010	HIF-1 signaling pathway|Methane metabolism|RNA degradation|Carbon metabolism|Biosynthesis of amino acids|Glycolysis / Gluconeogenesis
ENPP4	385.5646248	157.5556779	613.5735717	3.894328532	1.961374597	0.000682919	0.038025038	Up	1.45874	5.44423	GeneID:100738210,Genbank:XM_001924940.6	ectonucleotide pyrophosphatase/phosphodiesterase 4 (putative)		GO:0005886,GO:0007596,GO:0016021,GO:0030194,GO:0046130,GO:0046872,GO:0047710	plasma membrane|blood coagulation|integral component of membrane|positive regulation of blood coagulation|purine ribonucleoside catabolic process|metal ion binding|bis(5'-adenosyl)-triphosphatase activity	ko00230	Purine metabolism
ENTPD4	3469.46271	1704.375886	5234.549533	3.071241254	1.618821844	0.005606981	0.221566184	Up	13.9946	41.7053	GeneID:100155254,Genbank:XM_021072268.1	ectonucleoside triphosphate diphosphohydrolase 4		GO:0000139,GO:0006256,GO:0017110,GO:0017111,GO:0030173,GO:0031410,GO:0034656,GO:0045134,GO:0097637	Golgi membrane|UDP catabolic process|nucleoside-diphosphatase activity|nucleoside-triphosphatase activity|integral component of Golgi membrane|cytoplasmic vesicle|nucleobase-containing small molecule catabolic process|uridine-diphosphatase activity|integral component of autophagosome membrane	ko04142,ko00230,ko00240	Lysosome|Purine metabolism|Pyrimidine metabolism
EPCAM	10.58712869	0.990916213	20.18334117	20.36836305	4.348258134	0.020115107	0.614491124	Up	0.0461177	0.6202	GeneID:403163,Genbank:NM_214419.1	epithelial cell adhesion molecule		GO:0005886,GO:0005887,GO:0005923,GO:0008284,GO:0016328,GO:0098641	plasma membrane|integral component of plasma membrane|bicellular tight junction|positive regulation of cell proliferation|lateral plasma membrane|cadherin binding involved in cell-cell adhesion
EPPK1	911.8844328	208.0924047	1615.676461	7.764226009	2.956842114	1.59E-07	1.74E-05	Up	0.673016	4.95453	GeneID:110260406,Genbank:XM_021090394.1	epiplakin 1		GO:0003723,GO:0005737,GO:0005856,GO:0005923,GO:0008092,GO:0010839,GO:0016323,GO:0016327,GO:0019215,GO:0030056,GO:0030336,GO:0042060,GO:0042995,GO:0045095,GO:0045109,GO:0050680,GO:0051548,GO:0061045,GO:0071944,GO:0097356,GO:1905041	RNA binding|cytoplasm|cytoskeleton|bicellular tight junction|cytoskeletal protein binding|negative regulation of keratinocyte proliferation|basolateral plasma membrane|apicolateral plasma membrane|intermediate filament binding|hemidesmosome|negative regulation of cell migration|wound healing|cell projection|keratin filament|intermediate filament organization|negative regulation of epithelial cell…
EPSTI1	875.9387561	1.981832426	1749.89568	882.9685381	9.786218223	2.66E-28	2.99E-25	Up	0.0322959	53.9529	GeneID:100625050,Genbank:XM_003482896.4	epithelial stromal interaction 1
ERAP1	2242.088478	633.1954601	3850.981496	6.081821079	2.604503374	6.83E-06	0.00057481	Up	6.8233	43.6133	GeneID:100523953,Genbank:XM_021085396.1	endoplasmic reticulum aminopeptidase 1		GO:0001525,GO:0002250,GO:0002474,GO:0004175,GO:0004177,GO:0005138,GO:0005151,GO:0005576,GO:0005615,GO:0005783,GO:0005788,GO:0005789,GO:0005829,GO:0005886,GO:0006509,GO:0007165,GO:0007267,GO:0008217,GO:0008235,GO:0008270,GO:0009617,GO:0016020,GO:0016021,GO:0019885,GO:0042277,GO:0043171,GO:0045088,GO:0045444,GO:0045766,GO:0070006,GO:0070062	angiogenesis|adaptive immune response|antigen processing and presentation of peptide antigen via MHC class I|endopeptidase activity|aminopeptidase activity|interleukin-6 receptor binding|interleukin-1, Type II receptor binding|extracellular region|extracellular space|endoplasmic reticulum|endoplasmic reticulum lumen|endoplasmic reticulum membrane|cytosol|plasma membrane|membrane protein ectodomai…
ERAP2	675.0871352	4.954581065	1345.219689	271.5102794	8.084863009	3.51E-24	1.82E-21	Up	0.0416329	10.7931	GeneID:100525036,Genbank:XM_021085395.1	endoplasmic reticulum aminopeptidase 2		GO:0002250,GO:0005737,GO:0005789,GO:0005886,GO:0006508,GO:0007165,GO:0007267,GO:0008217,GO:0008270,GO:0016021,GO:0019885,GO:0042277,GO:0043171,GO:0070006	adaptive immune response|cytoplasm|endoplasmic reticulum membrane|plasma membrane|proteolysis|signal transduction|cell-cell signaling|regulation of blood pressure|zinc ion binding|integral component of membrane|antigen processing and presentation of endogenous peptide antigen via MHC class I|peptide binding|peptide catabolic process|metalloaminopeptidase activity
ERRFI1	714.8338348	455.8214579	973.8462116	2.136464167	1.09522512	0.039507046	0.95913778	Up	8.15103	16.3187	GeneID:100738544,Genbank:XM_021095275.1	ERBB receptor feedback inhibitor 1		GO:0005634,GO:0005737,GO:0005829,GO:0005886,GO:0007175,GO:0017124,GO:0019900,GO:0019901,GO:0031234,GO:0031267,GO:0031953,GO:0032691,GO:0032869,GO:0032966,GO:0036120,GO:0042059,GO:0042536,GO:0043589,GO:0045616,GO:0048286,GO:0050732,GO:0060426,GO:0060428,GO:0061469,GO:0070373,GO:0071364,GO:0071474,GO:0071549,GO:1903243	nucleus|cytoplasm|cytosol|plasma membrane|negative regulation of epidermal growth factor-activated receptor activity|SH3 domain binding|kinase binding|protein kinase binding|extrinsic component of cytoplasmic side of plasma membrane|small GTPase binding|negative regulation of protein autophosphorylation|negative regulation of interleukin-1 beta production|cellular response to insulin stimulus|neg…
ESM1	710.8202419	179.3558345	1242.284649	6.92636876	2.792099199	7.60E-07	7.64E-05	Up	4.19338	29.7146	GeneID:100739671,Genbank:XM_013984771.2	endothelial cell specific molecule 1		GO:0001525,GO:0001558,GO:0002040,GO:0005171,GO:0005178,GO:0005520,GO:0005576,GO:0008284,GO:1902204	angiogenesis|regulation of cell growth|sprouting angiogenesis|hepatocyte growth factor receptor binding|integrin binding|insulin-like growth factor binding|extracellular region|positive regulation of cell proliferation|positive regulation of hepatocyte growth factor receptor signaling pathway
ETV5	478.6624364	294.3021152	663.0227576	2.252864398	1.171760479	0.032967014	0.857220499	Up	3.74259	8.34071	GeneID:100623208,Genbank:XM_021068467.1	ETS variant 5		GO:0000977,GO:0000981,GO:0001228,GO:0003700,GO:0005634,GO:0005654,GO:0005886,GO:0006357,GO:0007274,GO:0007626,GO:0030154,GO:0034599,GO:0044212,GO:0045666,GO:0045893,GO:0045944,GO:0048133,GO:0050807,GO:0060252,GO:0060762,GO:0071340	RNA polymerase II regulatory region sequence-specific DNA binding|RNA polymerase II transcription factor activity, sequence-specific DNA binding|transcriptional activator activity, RNA polymerase II transcription regulatory region sequence-specific DNA binding|DNA binding transcription factor activity|nucleus|nucleoplasm|plasma membrane|regulation of transcription from RNA polymerase II promoter|…
ETV6	1495.488979	832.3696188	2158.608339	2.593329081	1.374805289	0.010660187	0.369269958	Up	7.62841	19.3078	GeneID:100157726,Genbank:XM_005652587.3	ETS variant 6	ETS			ko04320,ko04013	Dorso-ventral axis formation|MAPK signaling pathway - fly
ETV7	343.6031326	1.981832426	685.2244329	345.7529627	8.433597804	5.21E-20	1.90E-17	Up	0.0200354	5.56595	GeneID:100156210,Genbank:XM_013977848.2	ETS variant 7		GO:0000122,GO:0000977,GO:0001227,GO:0005634,GO:0005654,GO:0006366,GO:0009887,GO:0030154	negative regulation of transcription from RNA polymerase II promoter|RNA polymerase II regulatory region sequence-specific DNA binding|transcriptional repressor activity, RNA polymerase II transcription regulatory region sequence-specific DNA binding|nucleus|nucleoplasm|transcription from RNA polymerase II promoter|animal organ morphogenesis|cell differentiation	ko04320,ko04013	Dorso-ventral axis formation|MAPK signaling pathway - fly
F2	66.13318915	106.0280348	26.23834353	0.247466093	-2.014697229	0.020800112	0.63126466	Down	1.96192	0.41837	GeneID:100144442,Genbank:XM_021076838.1	coagulation factor II, thrombin		GO:0004252,GO:0005509,GO:0005576,GO:0006953,GO:0007596	serine-type endopeptidase activity|calcium ion binding|extracellular region|acute-phase response|blood coagulation	ko04080,ko04610,ko04810	Neuroactive ligand-receptor interaction|Complement and coagulation cascades|Regulation of actin cytoskeleton
FAM13B	268.8705638	391.4119041	146.3292235	0.373849701	-1.419469714	0.018111957	0.570296698	Down	3.47124	1.38021	GeneID:100517813,Genbank:XM_021084803.1	family with sequence similarity 13 member B		GO:0005096,GO:0005829,GO:0007165,GO:0051056	GTPase activator activity|cytosol|signal transduction|regulation of small GTPase mediated signal transduction
FAM200B	21.35945111	36.66389988	6.055002352	0.16514889	-2.598160826	0.036952906	0.915331632	Down	0.71216	0.10227	GeneID:102160065,Genbank:XM_005666534.3	family with sequence similarity 200 member B		GO:0000981,GO:0003677,GO:0005654,GO:0005737	RNA polymerase II transcription factor activity, sequence-specific DNA binding|DNA binding|nucleoplasm|cytoplasm
FAM46A	130.9179549	29.72748639	232.1084235	7.807872501	2.964929495	9.18E-05	0.006344909	Up	0.335479	2.51923	GeneID:100156873,Genbank:XM_013992805.2	family with sequence similarity 46 member A		GO:0003723,GO:0016779	RNA binding|nucleotidyltransferase activity
FAM46B	415.8337424	596.5315602	235.1359247	0.39417181	-1.343103493	0.016619114	0.535747761	Down	13.1656	4.7492	GeneID:100511570,Genbank:XM_003127724.4	family with sequence similarity 46 member B		GO:0016779	nucleotidyltransferase activity
FAM98C	496.2316057	304.2112774	688.251934	2.262414267	1.177863123	0.03145973	0.82958878	Up	13.9855	29.1594	GeneID:100516018,Genbank:XM_003127113.5	family with sequence similarity 98 member C		GO:0072669	tRNA-splicing ligase complex
FBXO39	65.08214986	0.990916213	129.1733835	130.3575235	7.026330039	9.95E-08	1.13E-05	Up	0.0139831	1.54933	GeneID:106504168,Genbank:XM_013981237.2	F-box protein 39		GO:0019005,GO:0031146	SCF ubiquitin ligase complex|SCF-dependent proteasomal ubiquitin-dependent protein catabolic process
FHL1	961.8334002	1414.037436	509.6293646	0.360407265	-1.472300003	0.005713512	0.224681584	Down	14.2733	4.94187	GeneID:397667,Genbank:XM_005657915.2	four and a half LIM domains 1		GO:0003254,GO:0005634,GO:0005737,GO:0005829,GO:0005886,GO:0005925,GO:0007517,GO:0009887,GO:0010972,GO:0030154,GO:0030308,GO:0043268,GO:0044325,GO:0046872,GO:1901016,GO:2000134	regulation of membrane depolarization|nucleus|cytoplasm|cytosol|plasma membrane|focal adhesion|muscle organ development|animal organ morphogenesis|negative regulation of G2/M transition of mitotic cell cycle|cell differentiation|negative regulation of cell growth|positive regulation of potassium ion transport|ion channel binding|metal ion binding|regulation of potassium ion transmembrane transpor…	ko04630	Jak-STAT signaling pathway
FIG4	308.7079716	448.8850444	168.5308988	0.375443337	-1.413332908	0.015940587	0.518839156	Down	5.21083	1.84286	GeneID:100511669,Genbank:XM_021068077.1	FIG4 phosphoinositide 5-phosphatase		GO:0000139,GO:0004438,GO:0005783,GO:0005811,GO:0006661,GO:0007033,GO:0007626,GO:0010008,GO:0010976,GO:0031642,GO:0031901,GO:0031902,GO:0032288,GO:0043231,GO:0043473,GO:0043812,GO:0043813,GO:0048666,GO:0055037	Golgi membrane|phosphatidylinositol-3-phosphatase activity|endoplasmic reticulum|lipid droplet|phosphatidylinositol biosynthetic process|vacuole organization|locomotory behavior|endosome membrane|positive regulation of neuron projection development|negative regulation of myelination|early endosome membrane|late endosome membrane|myelin assembly|intracellular membrane-bounded organelle|pigmentatio…
FILIP1L	53.84443087	15.85465941	91.83420234	5.792253242	2.534124679	0.007318576	0.271674397	Up	0.0472387	0.270371	GeneID:100157058,Genbank:XM_021071310.1	filamin A interacting protein 1 like		GO:0005634,GO:0005737,GO:0016020	nucleus|cytoplasm|membrane
FITM2	204.5640749	306.1931098	102.93504	0.336176866	-1.572707647	0.01367865	0.460144395	Down	15.3464	5.20269	GeneID:100158013,Genbank:NM_001128460.1	fat storage inducing transmembrane protein 2		GO:0007010,GO:0008654,GO:0010866,GO:0010890,GO:0019915,GO:0022604,GO:0030176,GO:0034389,GO:0035356	cytoskeleton organization|phospholipid biosynthetic process|regulation of triglyceride biosynthetic process|positive regulation of sequestering of triglyceride|lipid storage|regulation of cell morphogenesis|integral component of endoplasmic reticulum membrane|lipid particle organization|cellular triglyceride homeostasis
FOLR1	81.11931773	12.88191077	149.3567247	11.59429897	3.535343687	8.39E-05	0.005836536	Up	0.0904916	1.23544	GeneID:396784,Genbank:XM_005653647.2	folate receptor 1 (adult)		GO:0005542,GO:0005576,GO:0005768,GO:0008517,GO:0015884,GO:0016324,GO:0030136,GO:0031362,GO:0061714	folic acid binding|extracellular region|endosome|folic acid transmembrane transporter activity|folic acid transport|apical plasma membrane|clathrin-coated vesicle|anchored component of external side of plasma membrane|folic acid receptor activity	ko04144	Endocytosis
FOXF1	92.91905805	46.57306201	139.2650541	2.990249043	1.580265644	0.042847884	1	Up	0.147327	0.390834	GeneID:106510450,Genbank:XM_021093697.1	forkhead box F1
FOXS1	2664.322351	41.61848094	5287.026221	127.0355405	6.989088363	1.47E-21	6.00E-19	Up	0.349867	41.2262	GeneID:102167710,Genbank:XM_021077448.1	forkhead box S1		GO:0000978,GO:0000981,GO:0001078,GO:0001568,GO:0003677,GO:0003700,GO:0005634,GO:0006351,GO:0009653,GO:0030154,GO:0040018,GO:0043433,GO:0045892,GO:0050885	RNA polymerase II proximal promoter sequence-specific DNA binding|RNA polymerase II transcription factor activity, sequence-specific DNA binding|transcriptional repressor activity, RNA polymerase II proximal promoter sequence-specific DNA binding|blood vessel development|DNA binding|DNA binding transcription factor activity|nucleus|transcription, DNA-templated|anatomical structure morphogenesis|c…
FRY	18.65133974	1.981832426	35.32084705	17.82231767	4.155613056	0.005085534	0.205788504	Up	0.0100581	0.153082	GeneID:100155799,Genbank:XM_021065177.1	FRY microtubule binding protein		GO:0000902,GO:0000922,GO:0004857,GO:0005815,GO:0005938,GO:0030427,GO:0031175,GO:0090527,GO:1904428	cell morphogenesis|spindle pole|enzyme inhibitor activity|microtubule organizing center|cell cortex|site of polarized growth|neuron projection development|actin filament reorganization|negative regulation of tubulin deacetylation
FUNDC1	888.5850215	272.5019586	1504.668085	5.521678055	2.465106773	8.01E-06	0.000670659	Up	8.52464	47.8682	GeneID:100518350,Genbank:XM_003135038.4	FUN14 domain containing 1		GO:0000422,GO:0001666,GO:0031307	autophagy of mitochondrion|response to hypoxia|integral component of mitochondrial outer membrane
FUT1	442.9620765	225.9288965	659.9952564	2.921252069	1.546586851	0.005719168	0.224681584	Up	5.35334	14.0561	GeneID:397138,Genbank:NM_214068.2	fucosyltransferase 1 (H blood group)		GO:0005975,GO:0006486,GO:0008107,GO:0016021,GO:0032580,GO:0036065	carbohydrate metabolic process|protein glycosylation|galactoside 2-alpha-L-fucosyltransferase activity|integral component of membrane|Golgi cisterna membrane|fucosylation	ko00603,ko00601	Glycosphingolipid biosynthesis - globo series|Glycosphingolipid biosynthesis - lacto and neolacto series
FZD5	192.2334444	110.9826158	273.4842729	2.464208208	1.301124159	0.042599724	1	Up	1.51662	3.28646	GeneID:100519058,Genbank:XM_005672133.3	frizzled class receptor 5		GO:0000139,GO:0000578,GO:0001525,GO:0001540,GO:0002726,GO:0004930,GO:0005886,GO:0005887,GO:0005923,GO:0007223,GO:0007416,GO:0008285,GO:0008595,GO:0009986,GO:0016021,GO:0017147,GO:0019901,GO:0030182,GO:0030669,GO:0031077,GO:0031625,GO:0031901,GO:0032729,GO:0033077,GO:0035567,GO:0042813,GO:0043507,GO:0044332,GO:0045944,GO:0048469,GO:0048471,GO:0048596,GO:0050718,GO:0060061,GO:0060070,GO:0060071,GO:…	Golgi membrane|embryonic axis specification|angiogenesis|amyloid-beta binding|positive regulation of T cell cytokine production|G-protein coupled receptor activity|plasma membrane|integral component of plasma membrane|bicellular tight junction|Wnt signaling pathway, calcium modulating pathway|synapse assembly|negative regulation of cell proliferation|anterior/posterior axis specification, embryo|…	ko04390,ko04916,ko04150,ko04310,ko04550	Hippo signaling pathway|Melanogenesis|mTOR signaling pathway|Wnt signaling pathway|Signaling pathways regulating pluripotency of stem cells
GALC	94.07960242	139.719186	48.44001882	0.346695541	-1.528258812	0.049132849	1	Down	2.75471	1.02563	GeneID:100156917,Genbank:XM_021098103.1	galactosylceramidase		GO:0004336,GO:0005764,GO:0006683	galactosylceramidase activity|lysosome|galactosylceramide catabolic process	ko04142,ko00600	Lysosome|Sphingolipid metabolism
GBP1	2835.209224	4.954581065	5665.463868	1143.479901	10.15921529	3.29E-30	7.39E-27	Up	0.0767493	83.5686	GeneID:100151938,Genbank:XM_021088503.1	guanylate binding protein 1, interferon-inducible		GO:0000139,GO:0003924,GO:0005525,GO:0048471,GO:0051607	Golgi membrane|GTPase activity|GTP binding|perinuclear region of cytoplasm|defense response to virus
GBP2	1415.973574	42.60939716	2789.33775	65.46297147	6.032607185	2.04E-19	7.06E-17	Up	0.816555	53.8856	GeneID:100153137,Genbank:NM_001128474.1	guanylate binding protein 2, interferon-inducible		GO:0000139,GO:0003924,GO:0005525,GO:0005654,GO:0005829,GO:0006955,GO:0015629,GO:0048471,GO:0060333,GO:0060337	Golgi membrane|GTPase activity|GTP binding|nucleoplasm|cytosol|immune response|actin cytoskeleton|perinuclear region of cytoplasm|interferon-gamma-mediated signaling pathway|type I interferon signaling pathway
GCNT3	71.88168201	29.72748639	114.0358776	3.836041707	1.939618406	0.022270021	0.660987958	Up	0.313094	1.27346	GeneID:100522112,Genbank:XM_021094516.1	glucosaminyl (N-acetyl) transferase 3, mucin type		GO:0000139,GO:0002426,GO:0003829,GO:0006486,GO:0008109,GO:0016021,GO:0047225,GO:0048729,GO:0050892,GO:0060993	Golgi membrane|immunoglobulin production in mucosal tissue|beta-1,3-galactosyl-O-glycosyl-glycoprotein beta-1,6-N-acetylglucosaminyltransferase activity|protein glycosylation|N-acetyllactosaminide beta-1,6-N-acetylglucosaminyltransferase activity|integral component of membrane|acetylgalactosaminyl-O-glycosyl-glycoprotein beta-1,6-N-acetylglucosaminyltransferase activity|tissue morphogenesis|intes…	ko00512	Mucin type O-Glycan biosynthesis
GDF15	363.1047524	130.8009401	595.4085646	4.552020529	2.186507064	0.000197981	0.012764578	Up	9.12189	36.3482	GeneID:100379630,Genbank:NM_001174056.1	growth differentiation factor 15
GGN	43.3029293	9.909162129	76.69669646	7.739977958	2.952329458	0.004157064	0.172890224	Up	0.269057	1.60405	GeneID:100515664,Genbank:XM_005664585.3	gametogenetin		GO:0005730,GO:0005737,GO:0006302,GO:0007276,GO:0007283,GO:0007566,GO:0008104,GO:0030154,GO:0031625,GO:0046983,GO:0048471	nucleolus|cytoplasm|double-strand break repair|gamete generation|spermatogenesis|embryo implantation|protein localization|cell differentiation|ubiquitin protein ligase binding|protein dimerization activity|perinuclear region of cytoplasm
GJD3	16.65125647	0	33.30251294	Inf	Inf	0.000638496	0.035998884	Up	0	0.620974	GeneID:100522209,Genbank:XM_013980984.2	gap junction protein delta 3		GO:0005216,GO:0005243,GO:0005887,GO:0005922,GO:0007154,GO:0009749,GO:0009986,GO:0016264	ion channel activity|gap junction channel activity|integral component of plasma membrane|connexin complex|cell communication|response to glucose|cell surface|gap junction assembly
GLCCI1	324.1084991	201.1559912	447.061007	2.222459318	1.152157011	0.046214563	1	Up	3.12649	6.87917	GeneID:100511149,Genbank:XM_021102417.1	glucocorticoid induced 1		GO:0005737	cytoplasm
GLT8D2	20.86399301	35.67298366	6.055002352	0.169736359	-2.558632461	0.040910274	0.975691941	Down	0.405911	0.0562773	GeneID:100514961,Genbank:XM_021092640.1	glycosyltransferase 8 domain containing 2		GO:0000271,GO:0005794,GO:0016021,GO:0016757	polysaccharide biosynthetic process|Golgi apparatus|integral component of membrane|transferase activity, transferring glycosyl groups
GM2A	5662.184654	1780.676435	9543.692874	5.359588462	2.422122227	0.000151182	0.010035331	Up	42.6919	223.022	GeneID:100515283,Genbank:XM_013984919.2	GM2 ganglioside activator		GO:0004563,GO:0005319,GO:0005739,GO:0005764,GO:0005889,GO:0006689,GO:0007611,GO:0008047,GO:0009313,GO:0009898,GO:0016004,GO:0019915,GO:0032428,GO:0045179,GO:0050877,GO:0050885,GO:0051345	beta-N-acetylhexosaminidase activity|lipid transporter activity|mitochondrion|lysosome|hydrogen:potassium-exchanging ATPase complex|ganglioside catabolic process|learning or memory|enzyme activator activity|oligosaccharide catabolic process|cytoplasmic side of plasma membrane|phospholipase activator activity|lipid storage|beta-N-acetylgalactosaminidase activity|apical cortex|nervous system proces…	ko04142	Lysosome
GMPR	278.5301082	0	557.0602164	Inf	Inf	5.19E-20	1.90E-17	Up	0	3.04062	GeneID:100154573,Genbank:XM_001929120.7	guanosine monophosphate reductase		GO:0003920,GO:0005829,GO:0006144,GO:0009117,GO:0009409,GO:0043101,GO:0046872,GO:1902560	GMP reductase activity|cytosol|purine nucleobase metabolic process|nucleotide metabolic process|response to cold|purine-containing compound salvage|metal ion binding|GMP reductase complex	ko00230	Purine metabolism
GNG11	27.23838516	0.990916213	53.48585411	53.97616208	5.754250494	0.000189623	0.012284467	Up	0.0579269	2.9958	GeneID:100522202,Genbank:XM_005667613.3	G protein subunit gamma 11		GO:0004871,GO:0005834,GO:0007186	signal transducer activity|heterotrimeric G-protein complex|G-protein coupled receptor signaling pathway	ko04062,ko04725,ko04726,ko04723,ko04727,ko04728,ko04014,ko04151,ko04713,ko04724	Chemokine signaling pathway|Cholinergic synapse|Serotonergic synapse|Retrograde endocannabinoid signaling|GABAergic synapse|Dopaminergic synapse|Ras signaling pathway|PI3K-Akt signaling pathway|Circadian entrainment|Glutamatergic synapse
GNPAT	1173.194322	1694.466724	651.9219199	0.384735746	-1.378060216	0.009659243	0.346165685	Down	40.4881	14.8364	GeneID:100156253,Genbank:NM_001185140.1	glyceronephosphate O-acyltransferase		GO:0005778,GO:0006650,GO:0008611,GO:0016287	peroxisomal membrane|glycerophospholipid metabolic process|ether lipid biosynthetic process|glycerone-phosphate O-acyltransferase activity	ko00564,ko04146	Glycerophospholipid metabolism|Peroxisome
GPC6	489.5292444	758.0509029	221.0075859	0.291547157	-1.778198839	0.001433918	0.071036948	Down	5.70394	1.60492	GeneID:102159116,Genbank:XM_021065371.1	glypican 6		GO:0001523,GO:0005578,GO:0005615,GO:0005634,GO:0005796,GO:0005886,GO:0005887,GO:0006024,GO:0006027,GO:0016477,GO:0030203,GO:0031225,GO:0043202,GO:0043395,GO:1904929	retinoid metabolic process|proteinaceous extracellular matrix|extracellular space|nucleus|Golgi lumen|plasma membrane|integral component of plasma membrane|glycosaminoglycan biosynthetic process|glycosaminoglycan catabolic process|cell migration|glycosaminoglycan metabolic process|anchored component of membrane|lysosomal lumen|heparan sulfate proteoglycan binding|coreceptor activity involved in W…
GPR155	44.78930361	12.88191077	76.69669646	5.953829198	2.573817835	0.009788517	0.348942513	Up	0.177524	1.0982	GeneID:100511231,Genbank:XM_013990589.2	G protein-coupled receptor 155		GO:0005622,GO:0016021,GO:0035556,GO:0055085	intracellular|integral component of membrane|intracellular signal transduction|transmembrane transport
GPR183	8.431913233	15.85465941	1.009167059	0.063651135	-3.973669961	0.044449967	1	Down	0.132002	0.00955893	GeneID:100522635,Genbank:XM_013980629.2	G protein-coupled receptor 183		GO:0002250,GO:0002312,GO:0002313,GO:0002407,GO:0004930,GO:0005886,GO:0006959,GO:0007186,GO:0008142,GO:0010818,GO:0016021,GO:0030316,GO:0030595,GO:0030890,GO:0036145,GO:0061470,GO:0070374,GO:2000458	adaptive immune response|B cell activation involved in immune response|mature B cell differentiation involved in immune response|dendritic cell chemotaxis|G-protein coupled receptor activity|plasma membrane|humoral immune response|G-protein coupled receptor signaling pathway|oxysterol binding|T cell chemotaxis|integral component of membrane|osteoclast differentiation|leukocyte chemotaxis|positive…
GRAMD1B	1796.098377	955.2432292	2636.953524	2.760504805	1.464932112	0.007343264	0.271841982	Up	3.05324	8.12411	GeneID:100512979,Genbank:XM_021063032.1	GRAM domain containing 1B		GO:0016020,GO:0016021	membrane|integral component of membrane
GTPBP2	313.4365563	154.5829292	472.2901835	3.055254457	1.61129254	0.006161106	0.237202584	Up	1.13366	3.34211	GeneID:100514413,Genbank:XM_003128412.6	GTP binding protein 2		GO:0002576,GO:0003924,GO:0005525,GO:0005576,GO:0031093,GO:0043231	platelet degranulation|GTPase activity|GTP binding|extracellular region|platelet alpha granule lumen|intracellular membrane-bounded organelle
GUCA1A	51.97210352	0	103.944207	Inf	Inf	1.46E-07	1.62E-05	Up	0	1.23373	GeneID:100739200,Genbank:XM_021098697.1	guanylate cyclase activator 1A		GO:0001750,GO:0005509,GO:0007601,GO:0007602,GO:0008048,GO:0016020,GO:0030249,GO:0031282,GO:0031284,GO:0071277	photoreceptor outer segment|calcium ion binding|visual perception|phototransduction|calcium sensitive guanylate cyclase activator activity|membrane|guanylate cyclase regulator activity|regulation of guanylate cyclase activity|positive regulation of guanylate cyclase activity|cellular response to calcium ion	ko04744	Phototransduction
GVIN1	72.66002823	0	145.3200565	Inf	Inf	3.33E-09	4.48E-07	Up	0	1.33415	GeneID:100512797,Genbank:XM_003482521.4	GTPase, very large interferon inducible 1		GO:0005525,GO:0005634,GO:0005829	GTP binding|nucleus|cytosol
GXYLT1	462.9634552	629.2317952	296.6951153	0.471519586	-1.084610398	0.048810421	1	Down	6.31283	2.98785	GeneID:110260763,Genbank:XM_021092538.1	glucoside xylosyltransferase 1		GO:0016021,GO:0016266,GO:0035252	integral component of membrane|O-glycan processing|UDP-xylosyltransferase activity	ko00514	Other types of O-glycan biosynthesis
HABP2	749.8181108	327.9932665	1171.642955	3.572155513	1.836794889	0.000698818	0.038434973	Up	5.26398	18.1161	GeneID:100157966,Genbank:XM_021072029.1	hyaluronan binding protein 2		GO:0004252,GO:0005509,GO:0005576	serine-type endopeptidase activity|calcium ion binding|extracellular region
HCAR2	12.1100047	0	24.22000941	Inf	Inf	0.002833429	0.127268207	Up	0	0.617096	GeneID:102164386,Genbank:XM_021072989.1	hydroxycarboxylic acid receptor 2				ko04024	cAMP signaling pathway
HECA	197.8751174	101.0734537	294.6767811	2.915471573	1.543729256	0.016164042	0.524844498	Up	1.36756	3.80345	GeneID:100512023,Genbank:XM_021087304.1	hdc homolog, cell cycle regulator		GO:0005634,GO:0005737,GO:0016020,GO:0030323,GO:0045930	nucleus|cytoplasm|membrane|respiratory tube development|negative regulation of mitotic cell cycle
HEG1	772.2286012	469.6942849	1074.762918	2.288218001	1.194224506	0.024605251	0.703940029	Up	2.56025	5.6434	GeneID:100152919,Genbank:XM_021070219.1	heart development protein with EGF like domains 1		GO:0001570,GO:0001701,GO:0001886,GO:0001945,GO:0003017,GO:0003209,GO:0003222,GO:0003281,GO:0005509,GO:0005576,GO:0005911,GO:0007043,GO:0009791,GO:0009897,GO:0016021,GO:0030324,GO:0035264,GO:0048845,GO:0050878,GO:0055017,GO:0060039,GO:0090271	vasculogenesis|in utero embryonic development|endothelial cell morphogenesis|lymph vessel development|lymph circulation|cardiac atrium morphogenesis|ventricular trabecula myocardium morphogenesis|ventricular septum development|calcium ion binding|extracellular region|cell-cell junction|cell-cell junction assembly|post-embryonic development|external side of plasma membrane|integral component of me…
HERC5	1611.107833	2.972748639	3219.242917	1082.917969	10.08070825	1.58E-30	4.27E-27	Up	0.0227207	29.6568	GeneID:100518083,Genbank:XM_021100766.1	HECT and RLD domain containing E3 ubiquitin protein ligase 5		GO:0000079,GO:0000209,GO:0003723,GO:0004842,GO:0005737,GO:0005829,GO:0032020,GO:0032480,GO:0042296,GO:0045087,GO:0048471,GO:0050688,GO:0051607,GO:0061630	regulation of cyclin-dependent protein serine/threonine kinase activity|protein polyubiquitination|RNA binding|ubiquitin-protein transferase activity|cytoplasm|cytosol|ISG15-protein conjugation|negative regulation of type I interferon production|ISG15 transferase activity|innate immune response|perinuclear region of cytoplasm|regulation of defense response to virus|defense response to virus|ubiqu…
HERC6	3466.032575	49.54581065	6882.51934	138.912236	7.118029873	4.23E-21	1.68E-18	Up	0.554411	76.4369	GeneID:100626657,Genbank:XM_021100765.1	HECT and RLD domain containing E3 ubiquitin protein ligase family member 6		GO:0000209,GO:0002244,GO:0004842,GO:0005634,GO:0005737,GO:0005829,GO:0061630	protein polyubiquitination|hematopoietic progenitor cell differentiation|ubiquitin-protein transferase activity|nucleus|cytoplasm|cytosol|ubiquitin protein ligase activity
HES4	3259.913424	21.80015668	6498.026691	298.0724765	8.219519355	6.34E-25	3.56E-22	Up	0.284139	76.3482	GeneID:100739264,Genbank:XM_003481929.4	hes family bHLH transcription factor 4	bHLH	GO:0003677,GO:0005634,GO:0006351,GO:0006355,GO:0007399,GO:0008134,GO:0030154,GO:0046983	DNA binding|nucleus|transcription, DNA-templated|regulation of transcription, DNA-templated|nervous system development|transcription factor binding|cell differentiation|protein dimerization activity
HES7	33.68846597	12.88191077	54.49502117	4.230352325	2.080777823	0.047973511	1	Up	0.285789	1.1016	GeneID:100620745,Genbank:XM_021067858.1	hes family bHLH transcription factor 7	bHLH	GO:0000122,GO:0000977,GO:0001501,GO:0001756,GO:0003677,GO:0005634,GO:0006351,GO:0007219,GO:0007498,GO:0008134,GO:0014807,GO:0036342,GO:0046983,GO:0048511	negative regulation of transcription from RNA polymerase II promoter|RNA polymerase II regulatory region sequence-specific DNA binding|skeletal system development|somitogenesis|DNA binding|nucleus|transcription, DNA-templated|Notch signaling pathway|mesoderm development|transcription factor binding|regulation of somitogenesis|post-anal tail morphogenesis|protein dimerization activity|rhythmic pro…
HFE	52.26680233	22.7910729	81.74253175	3.586603058	1.842618086	0.045487591	1	Up	0.373014	1.25039	GeneID:110261476,Genbank:XM_021098424.1	hemochromatosis		GO:0002626,GO:0006879,GO:0016021,GO:0098711,GO:1990459,GO:1990712	negative regulation of T cell antigen processing and presentation|cellular iron ion homeostasis|integral component of membrane|iron ion import across plasma membrane|transferrin receptor binding|HFE-transferrin receptor complex
HHLA2	24.22000941	0	48.44001882	Inf	Inf	7.34E-05	0.005180658	Up	0	0.322373	GeneID:102166962,Genbank:XM_005670246.3	HERV-H LTR-associating 2		GO:0001819,GO:0016021,GO:0031295,GO:0042104	positive regulation of cytokine production|integral component of membrane|T cell costimulation|positive regulation of activated T cell proliferation
HRH1	37.22055067	12.88191077	61.55919058	4.77873133	2.256627659	0.028681095	0.787457731	Up	0.189974	0.870711	GeneID:100523996,Genbank:XM_021071109.1	histamine receptor H1		GO:0004969,GO:0005887,GO:0007186,GO:0043114,GO:0045907,GO:0048245,GO:0071420	histamine receptor activity|integral component of plasma membrane|G-protein coupled receptor signaling pathway|regulation of vascular permeability|positive regulation of vasoconstriction|eosinophil chemotaxis|cellular response to histamine	ko04080,ko04750,ko04020	Neuroactive ligand-receptor interaction|Inflammatory mediator regulation of TRP channels|Calcium signaling pathway
HS3ST1	120.6620267	47.56397822	193.7600753	4.073672609	2.026330039	0.006100491	0.236218712	Up	0.93514	3.51633	GeneID:100628223,Genbank:XM_021101019.1	heparan sulfate-glucosamine 3-sulfotransferase 1		GO:0005796,GO:0006024,GO:0008146,GO:0008467,GO:0016021	Golgi lumen|glycosaminoglycan biosynthetic process|sulfotransferase activity|[heparan sulfate]-glucosamine 3-sulfotransferase 1 activity|integral component of membrane	ko00534	Glycosaminoglycan biosynthesis - heparan sulfate / heparin
HSDL1	312.4708772	478.6125308	146.3292235	0.305736298	-1.70964025	0.003794761	0.161817723	Down	9.47965	2.87023	GeneID:100516372,Genbank:XM_003126834.4	hydroxysteroid dehydrogenase like 1		GO:0005739	mitochondrion
HTATSF1	929.9936402	1309.991233	549.996047	0.41984712	-1.252064003	0.018117147	0.570296698	Down	17.5624	7.10287	GeneID:100622043,Genbank:XM_021079891.1	HIV-1 Tat specific factor 1		GO:0000398,GO:0003723,GO:0005634,GO:0005654,GO:0005684,GO:0005686,GO:0006351,GO:0006357,GO:0019079,GO:0032784	mRNA splicing, via spliceosome|RNA binding|nucleus|nucleoplasm|U2-type spliceosomal complex|U2 snRNP|transcription, DNA-templated|regulation of transcription from RNA polymerase II promoter|viral genome replication|regulation of DNA-templated transcription, elongation
ID3	1405.928622	804.6239649	2007.23328	2.494622789	1.318821683	0.013812121	0.461832073	Up	53.7807	122.954	GeneID:100626978,Genbank:NM_001243602.1	inhibitor of DNA binding 3, HLH protein	bHLH	GO:0005634,GO:0005737,GO:0006351,GO:0007517,GO:0045892,GO:0046983,GO:0048511	nucleus|cytoplasm|transcription, DNA-templated|muscle organ development|negative regulation of transcription, DNA-templated|protein dimerization activity|rhythmic process	ko04550,ko04350	Signaling pathways regulating pluripotency of stem cells|TGF-beta signaling pathway
IDH2	7623.878798	4424.440891	10823.3167	2.446256368	1.290575607	0.044974926	1	Up	96.2878	223.656	GeneID:397603,Genbank:NM_001164007.1	isocitrate dehydrogenase (NADP(+)) 2, mitochondrial		GO:0000287,GO:0004450,GO:0005739,GO:0005743,GO:0005777,GO:0005829,GO:0006097,GO:0006099,GO:0006102,GO:0006103,GO:0051287	magnesium ion binding|isocitrate dehydrogenase (NADP+) activity|mitochondrion|mitochondrial inner membrane|peroxisome|cytosol|glyoxylate cycle|tricarboxylic acid cycle|isocitrate metabolic process|2-oxoglutarate metabolic process|NAD binding	ko01200,ko04146,ko00020,ko00720,ko01210,ko01230,ko00480	Carbon metabolism|Peroxisome|Citrate cycle (TCA cycle)|Carbon fixation pathways in prokaryotes|2-Oxocarboxylic acid metabolism|Biosynthesis of amino acids|Glutathione metabolism
IDO1	37.8437647	0	75.6875294	Inf	Inf	2.73E-06	0.000255662	Up	0	2.83623	GeneID:100519877,Genbank:NM_001246240.1	indoleamine 2,3-dioxygenase 1				ko00380	Tryptophan metabolism
IDS	2258.623311	3111.476909	1405.769713	0.451801429	-1.146239262	0.038041636	0.935421615	Down	29.0068	12.2815	GeneID:100512880,Genbank:XM_021080477.1	iduronate 2-sulfatase		GO:0004423,GO:0006027,GO:0030207,GO:0043202,GO:0046872	iduronate-2-sulfatase activity|glycosaminoglycan catabolic process|chondroitin sulfate catabolic process|lysosomal lumen|metal ion binding	ko00531,ko04142	Glycosaminoglycan degradation|Lysosome
IER5L	399.5222658	230.8834776	568.161054	2.46081296	1.299135007	0.021003609	0.636008154	Up	10.5027	22.8073	GeneID:102161937,Genbank:XM_005674588.3	immediate early response 5 like
IFI30	1524.446698	537.0765874	2511.816809	4.6768317	2.225531513	5.88E-05	0.004191808	Up	25.6506	113.125	GeneID:100174943,Genbank:NM_001131046.1	IFI30, lysosomal thiol reductase		GO:0005576,GO:0005764,GO:0005829,GO:0016667,GO:0030054,GO:0042590	extracellular region|lysosome|cytosol|oxidoreductase activity, acting on a sulfur group of donors|cell junction|antigen processing and presentation of exogenous peptide antigen via MHC class I	ko04612	Antigen processing and presentation
IFI35	864.7364692	177.3740021	1552.098936	8.750430829	3.12935405	3.87E-08	4.57E-06	Up	7.33603	61.8987	GeneID:100624758,Genbank:XM_003358024.3	interferon induced protein 35		GO:0005634,GO:0005829,GO:0060337	nucleus|cytosol|type I interferon signaling pathway
IFI44	1315.376258	7.927329703	2622.825186	330.8585972	8.370070958	5.26E-27	4.17E-24	Up	0.283376	96.7131	GeneID:100525523,Genbank:NM_001246205.1	interferon induced protein 44		GO:0005737	cytoplasm
IFI44L	2148.756614	28.73657017	4268.776658	148.5485788	7.214790992	5.98E-23	2.69E-20	Up	0.38226	56.1045	GeneID:100511267,Genbank:XM_003127919.4	interferon-induced protein 44-like		GO:0005525,GO:0005737,GO:0051607	GTP binding|cytoplasm|defense response to virus
IFI6	6629.503982	23.78198911	13235.22597	556.5230862	9.120297726	3.24E-24	1.75E-21	Up	1.60227	783.041	GeneID:110261124,Genbank:XM_021095660.1	interferon alpha inducible protein 6		GO:0001836,GO:0005739,GO:0016021,GO:0043154,GO:0051902,GO:2001240	release of cytochrome c from mitochondria|mitochondrion|integral component of membrane|negative regulation of cysteine-type endopeptidase activity involved in apoptotic process|negative regulation of mitochondrial depolarization|negative regulation of extrinsic apoptotic signaling pathway in absence of ligand
IFIH1	488.4186056	1.981832426	974.8553787	491.8959676	8.942209418	2.26E-23	1.05E-20	Up	0.0307744	13.3965	GeneID:100101927,Genbank:XM_005671881.3	interferon induced with helicase C domain 1		GO:0003677,GO:0003725,GO:0003727,GO:0004386,GO:0005524,GO:0005634,GO:0005829,GO:0008270,GO:0009597,GO:0009615,GO:0016032,GO:0016579,GO:0016925,GO:0032480,GO:0032727,GO:0032728,GO:0034344,GO:0035549,GO:0039528,GO:0039530,GO:0042802,GO:0043021,GO:0045087,GO:0051607,GO:0060760,GO:0071360,GO:1902741,GO:1904469,GO:2000778	DNA binding|double-stranded RNA binding|single-stranded RNA binding|helicase activity|ATP binding|nucleus|cytosol|zinc ion binding|detection of virus|response to virus|viral process|protein deubiquitination|protein sumoylation|negative regulation of type I interferon production|positive regulation of interferon-alpha production|positive regulation of interferon-beta production|regulation of type …	ko04622	RIG-I-like receptor signaling pathway
IFIT1	5204.724353	5.945497277	10403.50321	1749.812122	10.77298431	2.77E-29	4.67E-26	Up	0.151462	264.416	GeneID:100153038,Genbank:NM_001244363.1	interferon-induced protein with tetratricopeptide repeats 1		GO:0003723,GO:0005737,GO:0005829,GO:0009615,GO:0016032,GO:0019060,GO:0032091,GO:0043657,GO:0045070,GO:0045071,GO:0050689,GO:0051097,GO:0051607,GO:0060337,GO:0071357,GO:0071360	RNA binding|cytoplasm|cytosol|response to virus|viral process|intracellular transport of viral protein in host cell|negative regulation of protein binding|host cell|positive regulation of viral genome replication|negative regulation of viral genome replication|negative regulation of defense response to virus by host|negative regulation of helicase activity|defense response to virus|type I interfe…
IFIT2	6518.641612	7.927329703	13029.35589	1643.599596	10.68264317	5.17E-28	4.64E-25	Up	0.12119	208.445	GeneID:100155467,Genbank:XM_005671264.3	interferon induced protein with tetratricopeptide repeats 2		GO:0003723,GO:0005737,GO:0005783,GO:0005829,GO:0008637,GO:0009615,GO:0032091,GO:0035457,GO:0043065,GO:0051607,GO:0060337	RNA binding|cytoplasm|endoplasmic reticulum|cytosol|apoptotic mitochondrial changes|response to virus|negative regulation of protein binding|cellular response to interferon-alpha|positive regulation of apoptotic process|defense response to virus|type I interferon signaling pathway
IFIT3	12087.6114	20.80924047	24154.41355	1160.754213	10.1808468	1.53E-23	7.36E-21	Up	0.482989	521.612	GeneID:100154248,Genbank:XM_021071929.1	interferon induced protein with tetratricopeptide repeats 3		GO:0005737,GO:0005739,GO:0008285,GO:0009615,GO:0035457,GO:0043066,GO:0045087,GO:0051607	cytoplasm|mitochondrion|negative regulation of cell proliferation|response to virus|cellular response to interferon-alpha|negative regulation of apoptotic process|innate immune response|defense response to virus
IFITM1	1499.603998	1.981832426	2997.226164	1512.350956	10.56257725	4.31E-31	2.41E-27	Up	0.145752	205.06	GeneID:100127358,Genbank:XM_003124230.2	interferon-induced transmembrane protein 1		GO:0001503,GO:0005057,GO:0005886,GO:0007166,GO:0008285,GO:0009615,GO:0016020,GO:0016021,GO:0030336,GO:0034341,GO:0035455,GO:0035456,GO:0045071,GO:0045669,GO:0046597,GO:0050776,GO:0051607,GO:0060337	ossification|signal transducer activity, downstream of receptor|plasma membrane|cell surface receptor signaling pathway|negative regulation of cell proliferation|response to virus|membrane|integral component of membrane|negative regulation of cell migration|response to interferon-gamma|response to interferon-alpha|response to interferon-beta|negative regulation of viral genome replication|positiv…
IFITM3	5832.584081	43.60031337	11621.56785	266.5478055	8.058250494	7.57E-22	3.19E-19	Up	5.37312	999.776	GeneID:100518544,Genbank:NM_001201382.1	interferon induced transmembrane protein 3		GO:0005765,GO:0005886,GO:0006955,GO:0009615,GO:0016021,GO:0031902,GO:0032897,GO:0034341,GO:0035455,GO:0035456,GO:0045071,GO:0046597,GO:0051607,GO:0060337,GO:0070062	lysosomal membrane|plasma membrane|immune response|response to virus|integral component of membrane|late endosome membrane|negative regulation of viral transcription|response to interferon-gamma|response to interferon-alpha|response to interferon-beta|negative regulation of viral genome replication|negative regulation of viral entry into host cell|defense response to virus|type I interferon signa…
IGFBP4	383.5919178	152.6010968	614.5827387	4.027380875	2.009841916	0.000517603	0.030063365	Up	6.75402	23.5745	GeneID:100144490,Genbank:NM_001123129.1	insulin like growth factor binding protein 4		GO:0001558,GO:0005615,GO:0031994,GO:0031995,GO:0043567	regulation of cell growth|extracellular space|insulin-like growth factor I binding|insulin-like growth factor II binding|regulation of insulin-like growth factor receptor signaling pathway
IGSF8	606.8814054	288.356618	925.4061928	3.209242081	1.68223262	0.002048482	0.097136839	Up	6.85852	20.771	GeneID:100154024,Genbank:XM_003481424.4	immunoglobulin superfamily member 8
IL12RB1	36.83459764	0	73.66919528	Inf	Inf	3.42E-06	0.000311504	Up	0	0.704294	GeneID:100271900,Genbank:XM_013987467.2	interleukin 12 receptor subunit beta 1				ko04060,ko04630	Cytokine-cytokine receptor interaction|Jak-STAT signaling pathway
IL15RA	384.118507	40.62756473	727.6094493	17.9092558	4.162633484	1.24E-10	2.00E-08	Up	0.826112	11.7133	GeneID:733692,Genbank:XM_021065032.1	interleukin 15 receptor subunit alpha				ko04060,ko04672,ko04630	Cytokine-cytokine receptor interaction|Intestinal immune network for IgA production|Jak-STAT signaling pathway
IL16	9.073378105	0.990916213	17.15584	17.31310859	4.113792881	0.033987474	0.877358648	Up	0.00899694	0.130309	GeneID:396589,Genbank:XM_013989017.2	interleukin 16
IL1RL1	14.37741051	27.74565396	1.009167059	0.036372077	-4.781024883	0.006287664	0.240699624	Down	0.513852	0.0251324	GeneID:100127134,Genbank:XM_013995915.2	interleukin 1 receptor like 1		GO:0002113,GO:0002114,GO:0002826,GO:0004896,GO:0004908,GO:0005057,GO:0005578,GO:0005886,GO:0006955,GO:0007165,GO:0009897,GO:0016021,GO:0032689,GO:0032754,GO:0038172,GO:0043032,GO:0043124,GO:0050729,GO:0090197	interleukin-33 binding|interleukin-33 receptor activity|negative regulation of T-helper 1 type immune response|cytokine receptor activity|interleukin-1 receptor activity|signal transducer activity, downstream of receptor|proteinaceous extracellular matrix|plasma membrane|immune response|signal transduction|external side of plasma membrane|integral component of membrane|negative regulation of inte…
IL22RA1	671.9936168	340.8751772	1003.112056	2.942754777	1.557167326	0.003928093	0.165409526	Up	4.93924	13.4628	GeneID:100623299,Genbank:XM_021095535.1	interleukin 22 receptor subunit alpha 1				ko04060,ko04630	Cytokine-cytokine receptor interaction|Jak-STAT signaling pathway
IL6	344.9279346	77.29146461	612.5644046	7.925382288	2.986480527	1.18E-06	0.000115936	Up	3.51355	26.6812	GeneID:399500,Genbank:NM_214399.1	interleukin 6		GO:0005125,GO:0005138,GO:0005615,GO:0006953,GO:0008083,GO:0072540,GO:2000866	cytokine activity|interleukin-6 receptor binding|extracellular space|acute-phase response|growth factor activity|T-helper 17 cell lineage commitment|positive regulation of estradiol secretion	ko04066,ko04623,ko04640,ko04668,ko04672,ko04151,ko04060,ko04620,ko04621,ko04630,ko04068	HIF-1 signaling pathway|Cytosolic DNA-sensing pathway|Hematopoietic cell lineage|TNF signaling pathway|Intestinal immune network for IgA production|PI3K-Akt signaling pathway|Cytokine-cytokine receptor interaction|Toll-like receptor signaling pathway|NOD-like receptor signaling pathway|Jak-STAT signaling pathway|FoxO signaling pathway
IL7	5.045835293	0	10.09167059	Inf	Inf	0.048739152	1	Up	0	0.0769297	GeneID:397253,Genbank:XM_013996658.2	interleukin 7		GO:0005125,GO:0005139,GO:0005615,GO:0006955,GO:0008083	cytokine activity|interleukin-7 receptor binding|extracellular space|immune response|growth factor activity	ko04060,ko04151,ko04640,ko04630	Cytokine-cytokine receptor interaction|PI3K-Akt signaling pathway|Hematopoietic cell lineage|Jak-STAT signaling pathway
INHBE	24.15613145	6.93641349	41.37584941	5.965020607	2.576527122	0.030987646	0.821965599	Up	0.224006	1.02997	GeneID:100518554,Genbank:XM_003126320.4	inhibin beta E subunit		GO:0005125,GO:0005160,GO:0005179,GO:0005615,GO:0008083,GO:0010862,GO:0042981,GO:0043408,GO:0048468,GO:0060395	cytokine activity|transforming growth factor beta receptor binding|hormone activity|extracellular space|growth factor activity|positive regulation of pathway-restricted SMAD protein phosphorylation|regulation of apoptotic process|regulation of MAPK cascade|cell development|SMAD protein signal transduction	ko04060,ko04550,ko04350	Cytokine-cytokine receptor interaction|Signaling pathways regulating pluripotency of stem cells|TGF-beta signaling pathway
IP6K1	1864.337399	1161.353802	2567.320997	2.210627798	1.14445614	0.035307162	0.894293248	Up	12.5166	27.2559	GeneID:100513565,Genbank:XM_013981704.2	inositol hexakisphosphate kinase 1		GO:0000827,GO:0000828,GO:0000829,GO:0000832,GO:0001650,GO:0005524,GO:0005634,GO:0005654,GO:0005829,GO:0032958,GO:0043647,GO:0046854,GO:0052723,GO:0052724,GO:0052836,GO:0052839	inositol-1,3,4,5,6-pentakisphosphate kinase activity|inositol hexakisphosphate kinase activity|inositol heptakisphosphate kinase activity|inositol hexakisphosphate 5-kinase activity|fibrillar center|ATP binding|nucleus|nucleoplasm|cytosol|inositol phosphate biosynthetic process|inositol phosphate metabolic process|phosphatidylinositol phosphorylation|inositol hexakisphosphate 1-kinase activity|in…	ko04070	Phosphatidylinositol signaling system
IQSEC2	1112.474648	671.8411924	1553.108103	2.31171908	1.208966092	0.022458644	0.66366278	Up	3.50652	7.53806	GeneID:100520058,Genbank:XM_021079683.1	IQ motif and Sec7 domain 2		GO:0005086,GO:0005737,GO:0030036,GO:0032012	ARF guanyl-nucleotide exchange factor activity|cytoplasm|actin cytoskeleton organization|regulation of ARF protein signal transduction	ko04144	Endocytosis
IRF1	1875.782841	521.221928	3230.343755	6.197635942	2.631718012	4.07E-06	0.000360426	Up	8.4952	50.8436	GeneID:396611,Genbank:XM_021080244.1	interferon regulatory factor 1	IRF	GO:0000790,GO:0000978,GO:0001077,GO:0005634,GO:0005737,GO:0006915,GO:0007050,GO:0008285,GO:0032481,GO:0032728,GO:0034124,GO:0035458,GO:0043374,GO:0045084,GO:0045590,GO:0045892,GO:0045893,GO:0051607,GO:0060333,GO:0071260,GO:2000564	nuclear chromatin|RNA polymerase II proximal promoter sequence-specific DNA binding|transcriptional activator activity, RNA polymerase II proximal promoter sequence-specific DNA binding|nucleus|cytoplasm|apoptotic process|cell cycle arrest|negative regulation of cell proliferation|positive regulation of type I interferon production|positive regulation of interferon-beta production|regulation of M…	ko04917	Prolactin signaling pathway
IRF2	402.4467021	187.2831642	617.6102399	3.29773497	1.721475458	0.002499561	0.11417484	Up	1.47791	5.15856	GeneID:100621620,Genbank:XM_021075622.1	interferon regulatory factor 2	IRF	GO:0000122,GO:0000977,GO:0001228,GO:0003677,GO:0003700,GO:0005654,GO:0005829,GO:0005925,GO:0006355,GO:0007596,GO:0008283,GO:0045944,GO:0051607,GO:0060333,GO:0060337	negative regulation of transcription from RNA polymerase II promoter|RNA polymerase II regulatory region sequence-specific DNA binding|transcriptional activator activity, RNA polymerase II transcription regulatory region sequence-specific DNA binding|DNA binding|DNA binding transcription factor activity|nucleoplasm|cytosol|focal adhesion|regulation of transcription, DNA-templated|blood coagulatio…
IRF6	7.56875294	0	15.13750588	Inf	Inf	0.015865405	0.518839156	Up	0	0.12687	GeneID:397521,Genbank:XM_005667893.3	interferon regulatory factor 6	IRF	GO:0001228,GO:0003677,GO:0003700,GO:0005634,GO:0005737,GO:0005829,GO:0007050,GO:0008285,GO:0030054,GO:0030216,GO:0043565,GO:0043616,GO:0044212,GO:0045893,GO:0045944,GO:0048468,GO:0060333,GO:0060337,GO:0060644,GO:0070062	transcriptional activator activity, RNA polymerase II transcription regulatory region sequence-specific DNA binding|DNA binding|DNA binding transcription factor activity|nucleus|cytoplasm|cytosol|cell cycle arrest|negative regulation of cell proliferation|cell junction|keratinocyte differentiation|sequence-specific DNA binding|keratinocyte proliferation|transcription regulatory region DNA binding…
IRF7	2171.116107	66.39138627	4275.840828	64.40354793	6.009068262	1.56E-18	5.24E-16	Up	1.67212	91.3109	GeneID:100037289,Genbank:XM_021076250.1	interferon regulatory factor 7	IRF	GO:0000122,GO:0000979,GO:0000982,GO:0002819,GO:0003677,GO:0005634,GO:0005654,GO:0005737,GO:0005829,GO:0006366,GO:0006974,GO:0009615,GO:0010008,GO:0016064,GO:0019043,GO:0032479,GO:0032481,GO:0032607,GO:0032608,GO:0032727,GO:0032728,GO:0034124,GO:0034127,GO:0035666,GO:0039530,GO:0045087,GO:0045351,GO:0045655,GO:0045893,GO:0045944,GO:0050776,GO:0051607,GO:0060333,GO:0060337,GO:0060340,GO:2000110	negative regulation of transcription from RNA polymerase II promoter|RNA polymerase II core promoter sequence-specific DNA binding|transcription factor activity, RNA polymerase II proximal promoter sequence-specific DNA binding|regulation of adaptive immune response|DNA binding|nucleus|nucleoplasm|cytoplasm|cytosol|transcription from RNA polymerase II promoter|cellular response to DNA damage stim…	ko04620,ko04623,ko04622	Toll-like receptor signaling pathway|Cytosolic DNA-sensing pathway|RIG-I-like receptor signaling pathway
IRF9	976.4813196	42.60939716	1910.353242	44.83408285	5.48652398	2.22E-17	6.60E-15	Up	0.90121	45.4418	GeneID:780415,Genbank:NM_001078670.1	interferon regulatory factor 9	IRF	GO:0001047,GO:0003700,GO:0005634,GO:0005654,GO:0005737,GO:0005829,GO:0006366,GO:0007166,GO:0051607,GO:0060333,GO:0060337	core promoter binding|DNA binding transcription factor activity|nucleus|nucleoplasm|cytoplasm|cytosol|transcription from RNA polymerase II promoter|cell surface receptor signaling pathway|defense response to virus|interferon-gamma-mediated signaling pathway|type I interferon signaling pathway	ko04630,ko04380	Jak-STAT signaling pathway|Osteoclast differentiation
IRS1	79.12835988	9.909162129	148.3475576	14.97074684	3.904074289	2.70E-05	0.00204345	Up	0.0651349	1.21206	GeneID:100512686,Genbank:NM_001244489.1	insulin receptor substrate 1		GO:0000165,GO:0001784,GO:0004871,GO:0005068,GO:0005080,GO:0005088,GO:0005158,GO:0005159,GO:0005634,GO:0005737,GO:0005829,GO:0005886,GO:0005899,GO:0005901,GO:0007165,GO:0008284,GO:0008286,GO:0010907,GO:0014065,GO:0016303,GO:0032000,GO:0032868,GO:0032869,GO:0038111,GO:0042169,GO:0042593,GO:0043231,GO:0043434,GO:0043548,GO:0043552,GO:0045725,GO:0046326,GO:0046627,GO:0046628,GO:0046676,GO:0046934,GO:…	MAPK cascade|phosphotyrosine residue binding|signal transducer activity|transmembrane receptor protein tyrosine kinase adaptor activity|protein kinase C binding|Ras guanyl-nucleotide exchange factor activity|insulin receptor binding|insulin-like growth factor receptor binding|nucleus|cytoplasm|cytosol|plasma membrane|insulin receptor complex|caveola|signal transduction|positive regulation of cell…	ko04722,ko04960,ko04212,ko04920,ko04923,ko04211,ko04152,ko04910,ko04068,ko04151,ko04022,ko04213,ko04150	Neurotrophin signaling pathway|Aldosterone-regulated sodium reabsorption|Longevity regulating pathway - worm|Adipocytokine signaling pathway|Regulation of lipolysis in adipocytes|Longevity regulating pathway|AMPK signaling pathway|Insulin signaling pathway|FoxO signaling pathway|PI3K-Akt signaling pathway|cGMP-PKG signaling pathway|Longevity regulating pathway - multiple species|mTOR signaling pa…
ISG12(A)	672.0870102	1.981832426	1342.192188	677.2480713	9.40354057	3.13E-26	2.11E-23	Up	0.117726	123.037	GeneID:100153902,Genbank:NM_001198921.1	putative ISG12(a) protein
ISG15	80979.87952	243.7653884	161715.9937	663.4083482	9.373753357	1.67E-12	3.21E-10	Up	21.9917	13746.2	GeneID:100145895,Genbank:NM_001128469.2	ISG15 ubiquitin-like modifier		GO:0005576,GO:0005654,GO:0005829,GO:0016032,GO:0019985,GO:0030501,GO:0031397,GO:0032020,GO:0032480,GO:0032649,GO:0034340,GO:0042742,GO:0045071,GO:0051607,GO:0060337	extracellular region|nucleoplasm|cytosol|viral process|translesion synthesis|positive regulation of bone mineralization|negative regulation of protein ubiquitination|ISG15-protein conjugation|negative regulation of type I interferon production|regulation of interferon-gamma production|response to type I interferon|defense response to bacterium|negative regulation of viral genome replication|defen…	ko04622	RIG-I-like receptor signaling pathway
ISG20	584.0549004	82.24604567	1085.863755	13.20262569	3.72275297	5.51E-10	8.16E-08	Up	2.53766	36.177	GeneID:448855,Genbank:XM_021062570.1	interferon stimulated exonuclease gene 20		GO:0000175,GO:0000738,GO:0004527,GO:0005634,GO:0005654,GO:0005730,GO:0005737,GO:0006364,GO:0006401,GO:0008283,GO:0008310,GO:0008859,GO:0009615,GO:0015030,GO:0016605,GO:0030619,GO:0030620,GO:0034511,GO:0045071,GO:0046872,GO:0051607,GO:0060337	3'-5'-exoribonuclease activity|DNA catabolic process, exonucleolytic|exonuclease activity|nucleus|nucleoplasm|nucleolus|cytoplasm|rRNA processing|RNA catabolic process|cell proliferation|single-stranded DNA 3'-5' exodeoxyribonuclease activity|exoribonuclease II activity|response to virus|Cajal body|PML body|U1 snRNA binding|U2 snRNA binding|U3 snoRNA binding|negative regulation of viral genome re…
ITGA4	77.61997983	118.9099455	36.33001411	0.305525446	-1.710635555	0.037913154	0.933966645	Down	0.702662	0.216687	GeneID:100521477,Genbank:XM_013982231.2	integrin subunit alpha 4		GO:0001968,GO:0003366,GO:0005886,GO:0005925,GO:0007159,GO:0007160,GO:0007229,GO:0009986,GO:0015026,GO:0016020,GO:0030183,GO:0030198,GO:0034113,GO:0034446,GO:0034669,GO:0035987,GO:0043113,GO:0046872,GO:0050776,GO:0050839,GO:0050900,GO:0050901,GO:0050904,GO:0070062,GO:0071345,GO:0090074,GO:1903238,GO:1990405,GO:1990771,GO:2000406	fibronectin binding|cell-matrix adhesion involved in ameboidal cell migration|plasma membrane|focal adhesion|leukocyte cell-cell adhesion|cell-matrix adhesion|integrin-mediated signaling pathway|cell surface|coreceptor activity|membrane|B cell differentiation|extracellular matrix organization|heterotypic cell-cell adhesion|substrate adhesion-dependent cell spreading|integrin alpha4-beta7 complex|…	ko04514,ko04670,ko04672,ko04640,ko04810,ko04151,ko04512,ko04510	Cell adhesion molecules (CAMs)|Leukocyte transendothelial migration|Intestinal immune network for IgA production|Hematopoietic cell lineage|Regulation of actin cytoskeleton|PI3K-Akt signaling pathway|ECM-receptor interaction|Focal adhesion
ITGB7	13.59637902	2.972748639	24.22000941	8.147345219	3.026330039	0.042743919	1	Up	0	0.189514	GeneID:397221,Genbank:XM_003355416.5	integrin subunit beta 7	THR-like	GO:0001618,GO:0003366,GO:0004872,GO:0005886,GO:0007155,GO:0007160,GO:0007229,GO:0008305,GO:0009986,GO:0016020,GO:0030198,GO:0034113,GO:0034446,GO:0034669,GO:0043113,GO:0043235,GO:0046872,GO:0050776,GO:0050839,GO:0050901,GO:0070062,GO:0072678	virus receptor activity|cell-matrix adhesion involved in ameboidal cell migration|receptor activity|plasma membrane|cell adhesion|cell-matrix adhesion|integrin-mediated signaling pathway|integrin complex|cell surface|membrane|extracellular matrix organization|heterotypic cell-cell adhesion|substrate adhesion-dependent cell spreading|integrin alpha4-beta7 complex|receptor clustering|receptor compl…	ko04514,ko04672,ko04810,ko04151,ko04512,ko04510	Cell adhesion molecules (CAMs)|Intestinal immune network for IgA production|Regulation of actin cytoskeleton|PI3K-Akt signaling pathway|ECM-receptor interaction|Focal adhesion
IZUMO1R	13.11917176	0	26.23834353	Inf	Inf	0.00200141	0.095296805	Up	0	0.559309	GeneID:102161281,Genbank:XM_013979283.2	IZUMO1 receptor, JUNO		GO:0004872,GO:0005576,GO:0005886,GO:0006501,GO:0007155,GO:0007338,GO:0007342,GO:0031225,GO:0035036	receptor activity|extracellular region|plasma membrane|C-terminal protein lipidation|cell adhesion|single fertilization|fusion of sperm to egg plasma membrane involved in single fertilization|anchored component of membrane|sperm-egg recognition	ko04144	Endocytosis
JUNB	1929.104984	922.5429942	2935.666974	3.182146515	1.670000263	0.002514584	0.114473023	Up	9.79768	28.9149	GeneID:100523358,Genbank:XM_005674483.3	JunB proto-oncogene, AP-1 transcription factor subunit		GO:0000122,GO:0000790,GO:0000978,GO:0000981,GO:0001077,GO:0001570,GO:0001649,GO:0001829,GO:0003713,GO:0005654,GO:0005667,GO:0008134,GO:0009314,GO:0009612,GO:0010941,GO:0030316,GO:0032496,GO:0032870,GO:0033687,GO:0034097,GO:0035976,GO:0042127,GO:0042493,GO:0045597,GO:0045944,GO:0046697,GO:0051591,GO:0051726,GO:0060136,GO:0060716,GO:0071277	negative regulation of transcription from RNA polymerase II promoter|nuclear chromatin|RNA polymerase II proximal promoter sequence-specific DNA binding|RNA polymerase II transcription factor activity, sequence-specific DNA binding|transcriptional activator activity, RNA polymerase II proximal promoter sequence-specific DNA binding|vasculogenesis|osteoblast differentiation|trophectodermal cell di…	ko04668,ko04380	TNF signaling pathway|Osteoclast differentiation
KCNAB2	264.4253908	107.018951	421.8318305	3.941655442	1.978801669	0.001263855	0.064201137	Up	0.352775	1.49829	GeneID:100514966,Genbank:XM_021095244.1	potassium voltage-gated channel subfamily A regulatory beta subunit 2		GO:0002244,GO:0004033,GO:0005249,GO:0005829,GO:0005856,GO:0008076,GO:0014069,GO:0015459,GO:0016020,GO:0030054,GO:0030424,GO:0031234,GO:0034705,GO:0043005,GO:0043679,GO:0044224,GO:0050905,GO:0055114,GO:0070995,GO:1901379,GO:1990031,GO:2000008	hematopoietic progenitor cell differentiation|aldo-keto reductase (NADP) activity|voltage-gated potassium channel activity|cytosol|cytoskeleton|voltage-gated potassium channel complex|postsynaptic density|potassium channel regulator activity|membrane|cell junction|axon|extrinsic component of cytoplasmic side of plasma membrane|potassium channel complex|neuron projection|axon terminus|juxtaparanod…
KCNJ5	1924.097266	1137.571812	2710.62272	2.382814597	1.252666702	0.021873517	0.654951211	Up	20.6127	46.4467	GeneID:397448,Genbank:NM_214225.1	potassium voltage-gated channel subfamily J member 5		GO:0005242,GO:0005887,GO:0008076,GO:0010107,GO:0015467,GO:0034765,GO:0086089,GO:0086091,GO:0098914,GO:1990573	inward rectifier potassium channel activity|integral component of plasma membrane|voltage-gated potassium channel complex|potassium ion import|G-protein activated inward rectifier potassium channel activity|regulation of ion transmembrane transport|voltage-gated potassium channel activity involved in atrial cardiac muscle cell action potential repolarization|regulation of heart rate by cardiac co…	ko04728,ko04726,ko04723,ko04915,ko04921,ko04713	Dopaminergic synapse|Serotonergic synapse|Retrograde endocannabinoid signaling|Estrogen signaling pathway|Oxytocin signaling pathway|Circadian entrainment
KCNN3	31.80057304	53.5094755	10.09167059	0.188595954	-2.406629368	0.027214163	0.760810891	Down	0.220289	0.0526684	GeneID:397045,Genbank:XM_021088692.1	potassium calcium-activated channel subfamily N member 3		GO:0005516,GO:0005886,GO:0016021,GO:0016286,GO:0043025	calmodulin binding|plasma membrane|integral component of membrane|small conductance calcium-activated potassium channel activity|neuronal cell body	ko04911	Insulin secretion
KHNYN	1340.629602	498.4308551	2182.828348	4.379400524	2.130733399	0.000101091	0.006949984	Up	4.22667	18.2724	GeneID:100158093,Genbank:XM_021099195.1	KH and NYN domain containing		GO:0003723	RNA binding
KIAA0040	515.6403555	223.9470641	807.333647	3.605020008	1.850007267	0.000881191	0.046933018	Up	1.99919	6.79093	GeneID:100519616,Genbank:XM_013989639.2	KIAA0040 ortholog
KLF4	669.5947002	436.9940499	902.1953505	2.064548363	1.045826215	0.049861501	1	Up	7.42329	14.2844	GeneID:595111,Genbank:XM_005660316.3	Kruppel like factor 4	zf-C2H2			ko04550	Signaling pathways regulating pluripotency of stem cells
KLF8	51.30326238	17.83649183	84.77003293	4.752618044	2.248722461	0.017085597	0.545564981	Up	0.0856147	0.506031	GeneID:100154631,Genbank:XM_021079404.1	Kruppel like factor 8		GO:0000122,GO:0000978,GO:0001078,GO:0005654,GO:0005829,GO:0006351,GO:0016235,GO:0046872	negative regulation of transcription from RNA polymerase II promoter|RNA polymerase II proximal promoter sequence-specific DNA binding|transcriptional repressor activity, RNA polymerase II proximal promoter sequence-specific DNA binding|nucleoplasm|cytosol|transcription, DNA-templated|aggresome|metal ion binding
KLHDC7A	488.6295824	746.1599083	231.0992564	0.309718137	-1.690972227	0.002368894	0.10931795	Down	4.29675	1.28457	GeneID:100622416,Genbank:XM_005665059.3	kelch domain containing 7A		GO:0016021,GO:0016567,GO:0031463	integral component of membrane|protein ubiquitination|Cul3-RING ubiquitin ligase complex
LAT2	317.4549737	156.5647616	478.3451858	3.055254457	1.61129254	0.006057102	0.235214535	Up	2.42866	6.88198	GeneID:100627864,Genbank:XM_005661967.3	linker for activation of T-cells family member 2		GO:0002250,GO:0005886,GO:0016021,GO:0019722,GO:0035556,GO:0038095,GO:0042113,GO:0042169,GO:0042629,GO:0043303,GO:0045121,GO:0050853,GO:0070062	adaptive immune response|plasma membrane|integral component of membrane|calcium-mediated signaling|intracellular signal transduction|Fc-epsilon receptor signaling pathway|B cell activation|SH2 domain binding|mast cell granule|mast cell degranulation|membrane raft|B cell receptor signaling pathway|extracellular exosome
LBH	94.13810984	23.78198911	164.4942306	6.916756618	2.790095693	0.000684301	0.038025038	Up	0.446715	2.63782	GeneID:102160087,Genbank:XM_021087663.1	limb bud and heart development		GO:0005634,GO:0005737,GO:0006351,GO:0033147,GO:0045893,GO:0060644,GO:1904674,GO:1904677,GO:2000103,GO:2000737	nucleus|cytoplasm|transcription, DNA-templated|negative regulation of intracellular estrogen receptor signaling pathway|positive regulation of transcription, DNA-templated|mammary gland epithelial cell differentiation|positive regulation of somatic stem cell population maintenance|positive regulation of somatic stem cell division|positive regulation of mammary stem cell proliferation|negative reg…
LDLR	8746.31199	5001.154127	12491.46985	2.497717434	1.320610275	0.044529758	1	Up	39.2512	93.8263	GeneID:396801,Genbank:XM_021080452.1	low density lipoprotein receptor		GO:0005509,GO:0005764,GO:0005769,GO:0005770,GO:0005794,GO:0005886,GO:0005905,GO:0006869,GO:0006897,GO:0008203,GO:0009986,GO:0016021,GO:0034362,GO:0045056	calcium ion binding|lysosome|early endosome|late endosome|Golgi apparatus|plasma membrane|clathrin-coated pit|lipid transport|endocytosis|cholesterol metabolic process|cell surface|integral component of membrane|low-density lipoprotein particle|transcytosis	ko04976,ko04144,ko04925,ko04913	Bile secretion|Endocytosis|Aldosterone synthesis and secretion|Ovarian steroidogenesis
LGALS3BP	14967.03288	430.0576364	29504.00813	68.60477673	6.100237125	2.57E-12	4.82E-10	Up	10.9116	697.032	GeneID:110255948,Genbank:XM_021066516.1	galectin 3 binding protein		GO:0005044,GO:0005578,GO:0005615,GO:0007155,GO:0016020	scavenger receptor activity|proteinaceous extracellular matrix|extracellular space|cell adhesion|membrane
LGALS8	2457.002421	966.1433076	3947.861534	4.086206987	2.030762286	0.000376962	0.022278797	Up	6.27824	25.8093	GeneID:100156193,Genbank:XM_021071989.1	galectin 8
LGALS9	35817.86672	2519.899929	69115.83352	27.42800724	4.777577903	3.44E-07	3.65E-05	Up	46.5163	1207.43	GeneID:396972,Genbank:XM_021066200.1	galectin 9
LLGL2	3115.080815	1722.212378	4507.949251	2.617533882	1.388208212	0.015548118	0.512251568	Up	18.057	45.5585	GeneID:110255967,Genbank:XM_021066626.1	LLGL2, scribble cell polarity complex component		GO:0005096,GO:0005737,GO:0005829,GO:0005886,GO:0006887,GO:0007049,GO:0017137,GO:0017157,GO:0030165,GO:0032878,GO:0043231,GO:0050708,GO:0051301	GTPase activator activity|cytoplasm|cytosol|plasma membrane|exocytosis|cell cycle|Rab GTPase binding|regulation of exocytosis|PDZ domain binding|regulation of establishment or maintenance of cell polarity|intracellular membrane-bounded organelle|regulation of protein secretion|cell division	ko04530,ko04390,ko04391	Tight junction|Hippo signaling pathway|Hippo signaling pathway - fly
LMO2	160.4484369	0.990916213	319.9059576	322.8385543	8.334669069	8.74E-14	1.90E-11	Up	0	7.14393	GeneID:100512825,Genbank:XM_005661026.2	LIM domain only 2
LOC100151816	1873.975462	333.9387638	3414.01216	10.22346768	3.35381272	1.29E-08	1.65E-06	Up	11.6932	115.921	GeneID:100151816,Genbank:NM_001315572.1	interferon-induced protein with tetratricopeptide repeats 5		GO:0000049,GO:0000339,GO:0003690,GO:0003723,GO:0003727,GO:0005886,GO:0008266,GO:0015629,GO:0032587,GO:0043123,GO:0043231,GO:0045071,GO:0045087,GO:0045177,GO:0051607	tRNA binding|RNA cap binding|double-stranded DNA binding|RNA binding|single-stranded RNA binding|plasma membrane|poly(U) RNA binding|actin cytoskeleton|ruffle membrane|positive regulation of I-kappaB kinase/NF-kappaB signaling|intracellular membrane-bounded organelle|negative regulation of viral genome replication|innate immune response|apical part of cell|defense response to virus
LOC100152428	839.4842174	453.8396255	1225.128809	2.69947519	1.432678957	0.007204604	0.26940116	Up	3.50727	9.75119	GeneID:100152428,Genbank:XM_005670294.3	multidrug resistance-associated protein 1				ko02010	ABC transporters
LOC100155195	2437.633905	0.990916213	4874.276894	4918.959676	12.26413751	5.47E-33	7.37E-29	Up	0.0158605	73.62	GeneID:100155195,Genbank:XM_021090310.1	guanylate-binding protein 7		GO:0000139,GO:0003924,GO:0005525,GO:0005634,GO:0048471	Golgi membrane|GTPase activity|GTP binding|nucleus|perinuclear region of cytoplasm
LOC100156062	27.24751058	0	54.49502117	Inf	Inf	3.35E-05	0.002504868	Up	0	0.358898	GeneID:100156062,Genbank:XM_021091541.1	apolipoprotein L3		GO:0004871,GO:0005319,GO:0005576,GO:0005737,GO:0006954,GO:0008289,GO:0016020,GO:0042157,GO:0043123	signal transducer activity|lipid transporter activity|extracellular region|cytoplasm|inflammatory response|lipid binding|membrane|lipoprotein metabolic process|positive regulation of I-kappaB kinase/NF-kappaB signaling
LOC100157711	88.57856559	24.77290532	152.3842259	6.15124564	2.620878589	0.001545332	0.075174538	Up	0.273667	1.93248	GeneID:100157711,Genbank:XM_021089576.1	sodium/potassium-transporting ATPase subunit alpha-4		GO:0005391,GO:0005524,GO:0005886,GO:0005887,GO:0005890,GO:0006813,GO:0006814,GO:0007283,GO:0009566,GO:0015991,GO:0030317,GO:0030641,GO:0034220,GO:0042391,GO:0046872,GO:1903779	sodium:potassium-exchanging ATPase activity|ATP binding|plasma membrane|integral component of plasma membrane|sodium:potassium-exchanging ATPase complex|potassium ion transport|sodium ion transport|spermatogenesis|fertilization|ATP hydrolysis coupled proton transport|flagellated sperm motility|regulation of cellular pH|ion transmembrane transport|regulation of membrane potential|metal ion binding…	ko04971,ko04976,ko04024,ko04973,ko04974,ko04972,ko04960,ko04964,ko04970,ko04261,ko04961,ko04911,ko04978,ko04919,ko04918,ko04022,ko04260	Gastric acid secretion|Bile secretion|cAMP signaling pathway|Carbohydrate digestion and absorption|Protein digestion and absorption|Pancreatic secretion|Aldosterone-regulated sodium reabsorption|Proximal tubule bicarbonate reclamation|Salivary secretion|Adrenergic signaling in cardiomyocytes|Endocrine and other factor-regulated calcium reabsorption|Insulin secretion|Mineral absorption|Thyroid hor…
LOC100158115	205.7192487	290.3384504	121.100047	0.417099585	-1.26153622	0.04576738	1	Down	7.34123	2.99772	GeneID:100158115,Genbank:XM_001929040.5	acyl-coenzyme A thioesterase 4		GO:0000038,GO:0001676,GO:0004778,GO:0005102,GO:0005777,GO:0005782,GO:0006104,GO:0006637,GO:0016290,GO:0032788,GO:0032789,GO:0043648,GO:0043649,GO:0046459,GO:0047617,GO:0052689,GO:0102991	very long-chain fatty acid metabolic process|long-chain fatty acid metabolic process|succinyl-CoA hydrolase activity|receptor binding|peroxisome|peroxisomal matrix|succinyl-CoA metabolic process|acyl-CoA metabolic process|palmitoyl-CoA hydrolase activity|saturated monocarboxylic acid metabolic process|unsaturated monocarboxylic acid metabolic process|dicarboxylic acid metabolic process|dicarboxyl…	ko01040,ko00062	Biosynthesis of unsaturated fatty acids|Fatty acid elongation
LOC100510917	29.2658447	0	58.5316894	Inf	Inf	2.02E-05	0.001583046	Up	0	2.63269	GeneID:100510917,Genbank:XM_003128793.4	glutathione S-transferase A4		GO:0004364,GO:0005739,GO:0006749,GO:0006805,GO:0008144,GO:0009635,GO:0010043,GO:0035094,GO:0043295,GO:0071285	glutathione transferase activity|mitochondrion|glutathione metabolic process|xenobiotic metabolic process|drug binding|response to herbicide|response to zinc ion|response to nicotine|glutathione binding|cellular response to lithium ion	ko00982,ko00480,ko00980	Drug metabolism - cytochrome P450|Glutathione metabolism|Metabolism of xenobiotics by cytochrome P450
LOC100511275	24.14700603	7.927329703	40.36668235	5.092090762	2.348258134	0.04625903	1	Up	0.116668	0.557056	GeneID:100511275,Genbank:XM_021063759.1	major histocompatibility complex class I-related gene protein		GO:0002367,GO:0002474,GO:0005783,GO:0016021,GO:0032611,GO:0032620,GO:0042612,GO:0045087,GO:0050829	cytokine production involved in immune response|antigen processing and presentation of peptide antigen via MHC class I|endoplasmic reticulum|integral component of membrane|interleukin-1 beta production|interleukin-17 production|MHC class I protein complex|innate immune response|defense response to Gram-negative bacterium
LOC100511545	18.66959059	0	37.33918117	Inf	Inf	0.000347051	0.020827584	Up	0	0.704319	GeneID:100511545,Genbank:XM_021082824.1	uncharacterized LOC100511545
LOC100513601	11.60542118	0	23.21084235	Inf	Inf	0.003385269	0.147149993	Up	0	0.577698	GeneID:100513601,Genbank:XM_005665685.3	patr class I histocompatibility antigen, A-126 alpha chain-like		GO:0002474,GO:0006955,GO:0016021,GO:0042612	antigen processing and presentation of peptide antigen via MHC class I|immune response|integral component of membrane|MHC class I protein complex
LOC100517129	576.4367655	197.1923264	955.6812046	4.846442162	2.276926034	4.76E-05	0.003446241	Up	2.74729	13.2822	GeneID:100517129,Genbank:XM_021075662.1	nuclear body protein SP140-like protein		GO:0003677,GO:0016604,GO:0046872	DNA binding|nuclear body|metal ion binding
LOC100517427	11.60542118	0	23.21084235	Inf	Inf	0.003385269	0.147149993	Up	0	0.967541	GeneID:100517427,Genbank:XM_003483321.4	OX-2 membrane glycoprotein-like
LOC100517977	5.450039171	10.90007834	0	0	#NAME?	0.041443009	0.98491102	Down	0.129237	0.0100485	GeneID:100517977,Genbank:XM_003133505.5	tetratricopeptide repeat protein 30B-like		GO:0005929,GO:0030992,GO:0035735,GO:0042073,GO:0060271,GO:0097542	cilium|intraciliary transport particle B|intraciliary transport involved in cilium assembly|intraciliary transport|cilium assembly|ciliary tip
LOC100519082	3874.101084	9.909162129	7738.293006	780.9230392	9.609036566	4.71E-28	4.53E-25	Up	0.329432	236.683	GeneID:100519082,Genbank:XM_003124235.5	interferon-induced transmembrane protein 1		GO:0001503,GO:0005057,GO:0005886,GO:0007166,GO:0008285,GO:0009615,GO:0016020,GO:0016021,GO:0030336,GO:0034341,GO:0035455,GO:0035456,GO:0045071,GO:0045669,GO:0046597,GO:0050776,GO:0051607,GO:0060337	ossification|signal transducer activity, downstream of receptor|plasma membrane|cell surface receptor signaling pathway|negative regulation of cell proliferation|response to virus|membrane|integral component of membrane|negative regulation of cell migration|response to interferon-gamma|response to interferon-alpha|response to interferon-beta|negative regulation of viral genome replication|positiv…
LOC100519098	1206.464589	109.0007834	2303.928395	21.13680583	4.40168547	4.36E-13	8.76E-11	Up	1.05765	23.6343	GeneID:100519098,Genbank:XM_021102382.1	sterile alpha motif domain-containing protein 9		GO:0005737,GO:0005769,GO:0005829,GO:0034058,GO:0043231	cytoplasm|early endosome|cytosol|endosomal vesicle fusion|intracellular membrane-bounded organelle
LOC100520273	21.19250823	0	42.38501647	Inf	Inf	0.000167889	0.010982032	Up	0	0.234964	GeneID:100520273,Genbank:XM_021069823.1	poly [ADP-ribose] polymerase 15		GO:0000122,GO:0001191,GO:0003950,GO:0005634,GO:0006351,GO:0070212,GO:0070403	negative regulation of transcription from RNA polymerase II promoter|transcriptional repressor activity, RNA polymerase II transcription factor binding|NAD+ ADP-ribosyltransferase activity|nucleus|transcription, DNA-templated|protein poly-ADP-ribosylation|NAD+ binding
LOC100522887	211.9250823	0	423.8501647	Inf	Inf	2.27E-17	6.60E-15	Up	0	7.87784	GeneID:100522887,Genbank:XM_003129812.6	caspase-13		GO:0004197,GO:0006915,GO:0035234,GO:0042981,GO:0050718,GO:0050727,GO:0070269,GO:0072557,GO:0072559,GO:0097153,GO:0097169	cysteine-type endopeptidase activity|apoptotic process|ectopic germ cell programmed cell death|regulation of apoptotic process|positive regulation of interleukin-1 beta secretion|regulation of inflammatory response|pyroptosis|IPAF inflammasome complex|NLRP3 inflammasome complex|cysteine-type endopeptidase activity involved in apoptotic process|AIM2 inflammasome complex
LOC100523310	79.72419764	0	159.4483953	Inf	Inf	9.84E-10	1.41E-07	Up	0	2.39232	GeneID:100523310,Genbank:XM_005663706.3	guanylate-binding protein 6		GO:0003924,GO:0005525,GO:0006955,GO:0042742,GO:0070062,GO:0071346	GTPase activity|GTP binding|immune response|defense response to bacterium|extracellular exosome|cellular response to interferon-gamma
LOC100523492	53.44935242	3.963664852	102.93504	25.96966289	4.698755381	2.51E-05	0.001918109	Up	0.0408371	1.71872	GeneID:100523492,Genbank:XM_013997408.2	guanylate-binding protein 5		GO:0000139,GO:0003924,GO:0005525,GO:0006954,GO:0016020,GO:0031410,GO:0042802,GO:0045089,GO:0050702,GO:0051289,GO:0071346,GO:0072616,GO:1900017,GO:1900227	Golgi membrane|GTPase activity|GTP binding|inflammatory response|membrane|cytoplasmic vesicle|identical protein binding|positive regulation of innate immune response|interleukin-1 beta secretion|protein homotetramerization|cellular response to interferon-gamma|interleukin-18 secretion|positive regulation of cytokine production involved in inflammatory response|positive regulation of NLRP3 inflamm…
LOC100523668	92.32053503	1.981832426	182.6592376	92.16684279	6.526175926	5.47E-09	7.16E-07	Up	0.028771	2.39329	GeneID:100523668,Genbank:XM_021090315.1	guanylate-binding protein 2-like		GO:0000139,GO:0003924,GO:0005525,GO:0005654,GO:0005829,GO:0006955,GO:0015629,GO:0048471,GO:0060333,GO:0060337	Golgi membrane|GTPase activity|GTP binding|nucleoplasm|cytosol|immune response|actin cytoskeleton|perinuclear region of cytoplasm|interferon-gamma-mediated signaling pathway|type I interferon signaling pathway
LOC100524999	12.09175386	1.981832426	22.20167529	11.20259968	3.485761658	0.031815047	0.835364132	Up	0.0233717	0.160705	GeneID:100524999,Genbank:XM_013989429.2	placenta-specific gene 8 protein		GO:0003682,GO:0008284,GO:0009409,GO:0040015,GO:0042742,GO:0043066,GO:0045944,GO:0050873	chromatin binding|positive regulation of cell proliferation|response to cold|negative regulation of multicellular organism growth|defense response to bacterium|negative regulation of apoptotic process|positive regulation of transcription from RNA polymerase II promoter|brown fat cell differentiation
LOC100620152	5.045835293	0	10.09167059	Inf	Inf	0.048739152	1	Up	0	0.358054	GeneID:100620152,Genbank:XM_021094918.1	cationic amino acid transporter 3-like		GO:0005886,GO:0006865,GO:0015171,GO:0015181,GO:0015189,GO:0016021	plasma membrane|amino acid transport|amino acid transmembrane transporter activity|arginine transmembrane transporter activity|L-lysine transmembrane transporter activity|integral component of membrane
LOC100620827	219.2410087	82.24604567	356.2359717	4.331344672	2.114814981	0.000965881	0.050840792	Up	1.85036	7.15169	GeneID:100620827,Genbank:XM_021091411.1	uncharacterized LOC100620827
LOC100620992	140.1856522	64.40955384	215.9617506	3.352945917	1.745429213	0.012983965	0.441815486	Up	0.749247	2.39603	GeneID:100620992,Genbank:XM_013995562.1	general transcription factor II-I repeat domain-containing protein 2	GTF2I	GO:0000981,GO:0003677,GO:0005654,GO:0005737,GO:0006351,GO:0007275	RNA polymerase II transcription factor activity, sequence-specific DNA binding|DNA binding|nucleoplasm|cytoplasm|transcription, DNA-templated|multicellular organism development
LOC100623441	417.594403	21.80015668	813.3886493	37.31113776	5.221534449	2.56E-14	5.75E-12	Up	0.329837	12.9617	GeneID:100623441,Genbank:XM_013995888.1	sulfotransferase 1C4
LOC100626247	1088.882131	0.990916213	2176.773346	2196.727955	11.1011405	1.22E-30	4.10E-27	Up	0.092633	174.146	GeneID:100626247,Genbank:XM_003354408.4	interferon-induced transmembrane protein 1-like		GO:0001503,GO:0005057,GO:0005886,GO:0007166,GO:0008285,GO:0009615,GO:0016020,GO:0016021,GO:0030336,GO:0034341,GO:0035455,GO:0035456,GO:0045071,GO:0045669,GO:0046597,GO:0050776,GO:0051607,GO:0060337	ossification|signal transducer activity, downstream of receptor|plasma membrane|cell surface receptor signaling pathway|negative regulation of cell proliferation|response to virus|membrane|integral component of membrane|negative regulation of cell migration|response to interferon-gamma|response to interferon-alpha|response to interferon-beta|negative regulation of viral genome replication|positiv…
LOC100626318	319.4953136	44.59122958	594.3993976	13.32996204	3.736600767	8.57E-09	1.10E-06	Up	0.336228	4.80761	GeneID:100626318,Genbank:XM_005664804.3	cationic amino acid transporter 3-like		GO:0005886,GO:0006865,GO:0015171,GO:0015181,GO:0015189,GO:0016021	plasma membrane|amino acid transport|amino acid transmembrane transporter activity|arginine transmembrane transporter activity|L-lysine transmembrane transporter activity|integral component of membrane
LOC100626407	112.9993343	2.972748639	223.02592	75.02347056	6.229270098	1.02E-09	1.43E-07	Up	0.107174	6.40474	GeneID:100626407,Genbank:XM_013998732.2	cationic amino acid transporter 3		GO:0005886,GO:0006865,GO:0015171,GO:0015181,GO:0015189,GO:0016021	plasma membrane|amino acid transport|amino acid transmembrane transporter activity|arginine transmembrane transporter activity|L-lysine transmembrane transporter activity|integral component of membrane
LOC100626505	6.559585882	0	13.11917176	Inf	Inf	0.024388177	0.699214218	Up	0	0.324441	GeneID:100626505,Genbank:XM_021094916.1	cationic amino acid transporter 3		GO:0005886,GO:0006865,GO:0015171,GO:0015181,GO:0015189,GO:0016021	plasma membrane|amino acid transport|amino acid transmembrane transporter activity|arginine transmembrane transporter activity|L-lysine transmembrane transporter activity|integral component of membrane
LOC100737977	385.0901028	209.0833209	561.0968846	2.683604231	1.424171923	0.012088702	0.416611923	Up	3.5656	8.91143	GeneID:100737977,Genbank:XM_021073208.1	tumor necrosis factor receptor superfamily member 10B-like		GO:0002020,GO:0004872,GO:0005031,GO:0005035,GO:0005622,GO:0005886,GO:0005887,GO:0006915,GO:0006919,GO:0006954,GO:0006955,GO:0007165,GO:0007166,GO:0007250,GO:0007275,GO:0008134,GO:0008625,GO:0009986,GO:0032496,GO:0036462,GO:0042127,GO:0042981,GO:0043154,GO:0045569,GO:0050900,GO:0071260,GO:0097191,GO:0097296,GO:1902041,GO:1902042	protease binding|receptor activity|tumor necrosis factor-activated receptor activity|death receptor activity|intracellular|plasma membrane|integral component of plasma membrane|apoptotic process|activation of cysteine-type endopeptidase activity involved in apoptotic process|inflammatory response|immune response|signal transduction|cell surface receptor signaling pathway|activation of NF-kappaB-i…
LOC100738479	200.2831595	3.963664852	396.6026541	100.0595835	6.644715542	1.18E-13	2.52E-11	Up	0.031531	5.0694	GeneID:100738479,Genbank:XM_005667079.3	tripartite motif-containing protein 34		GO:0005737,GO:0005829,GO:0008270,GO:0051091,GO:0051607,GO:0060333,GO:0070206	cytoplasm|cytosol|zinc ion binding|positive regulation of DNA binding transcription factor activity|defense response to virus|interferon-gamma-mediated signaling pathway|protein trimerization
LOC102158679	248.0822595	402.3119824	93.85253646	0.233282976	-2.099847067	0.000773667	0.041792073	Down	2.47107	0.585486	GeneID:102158679,Genbank:XM_021094464.1	carcinoembryonic antigen-related cell adhesion molecule 5-like		GO:0005576,GO:0005886,GO:0005887,GO:0006501,GO:0010832,GO:0016323,GO:0031225,GO:0034109,GO:0034235,GO:0042802,GO:0042803,GO:0043066,GO:0050900,GO:0070062,GO:0071575,GO:2000811	extracellular region|plasma membrane|integral component of plasma membrane|C-terminal protein lipidation|negative regulation of myotube differentiation|basolateral plasma membrane|anchored component of membrane|homotypic cell-cell adhesion|GPI anchor binding|identical protein binding|protein homodimerization activity|negative regulation of apoptotic process|leukocyte migration|extracellular exoso…
LOC102160003	348.6822608	491.4944416	205.87008	0.41886553	-1.255440929	0.02846898	0.786105536	Down	5.24356	2.20144	GeneID:102160003,Genbank:XM_021077819.1	uncharacterized LOC102160003		GO:0003677,GO:0003723,GO:0003887,GO:0003964,GO:0004190,GO:0004523,GO:0006310,GO:0015074,GO:0016020,GO:0019013,GO:0020002,GO:0039660,GO:0044185,GO:0044826,GO:0046718,GO:0046872,GO:0072494,GO:0075713	DNA binding|RNA binding|DNA-directed DNA polymerase activity|RNA-directed DNA polymerase activity|aspartic-type endopeptidase activity|RNA-DNA hybrid ribonuclease activity|DNA recombination|DNA integration|membrane|viral nucleocapsid|host cell plasma membrane|structural constituent of virion|host cell late endosome membrane|viral genome integration into host DNA|viral entry into host cell|metal i…
LOC102161418	6.055002352	0	12.1100047	Inf	Inf	0.030505226	0.818840476	Up	0	0.947977	GeneID:102161418,Genbank:XM_021082535.1	interferon-induced transmembrane protein 1-like		GO:0005765,GO:0005886,GO:0006955,GO:0009615,GO:0016021,GO:0031902,GO:0032897,GO:0034341,GO:0035455,GO:0035456,GO:0045071,GO:0046597,GO:0051607,GO:0060337,GO:0070062	lysosomal membrane|plasma membrane|immune response|response to virus|integral component of membrane|late endosome membrane|negative regulation of viral transcription|response to interferon-gamma|response to interferon-alpha|response to interferon-beta|negative regulation of viral genome replication|negative regulation of viral entry into host cell|defense response to virus|type I interferon signa…
LOC102161784	108.9900423	0	217.9800847	Inf	Inf	8.98E-12	1.59E-09	Up	0	1.08796	GeneID:102161784,Genbank:XM_005663708.3	guanylate-binding protein 6-like		GO:0003924,GO:0005525,GO:0006955,GO:0042742,GO:0070062,GO:0071346	GTPase activity|GTP binding|immune response|defense response to bacterium|extracellular exosome|cellular response to interferon-gamma
LOC102162205	6.055002352	0	12.1100047	Inf	Inf	0.030505226	0.818840476	Up	0	0.0524679	GeneID:102162205,Genbank:XM_021101729.1	uncharacterized LOC102162205
LOC102165015	7.064169411	0	14.12833882	Inf	Inf	0.019616368	0.603494414	Up	0	0.110576	GeneID:102165015,Genbank:XM_021094412.1	cytochrome P450 2B4-like		GO:0005506,GO:0005789,GO:0020037,GO:0031090,GO:0070330	iron ion binding|endoplasmic reticulum membrane|heme binding|organelle membrane|aromatase activity	ko00830,ko00140,ko00590	Retinol metabolism|Steroid hormone biosynthesis|Arachidonic acid metabolism
LOC102166944	55.63731469	95.12795644	16.14667294	0.169736359	-2.558632461	0.006420709	0.244404097	Down	5.43885	2.08178	GeneID:102166944,Genbank:XM_021093891.1	metallothionein-1E-like
LOC102167757	82.89126543	39.63664852	126.1458823	3.182556726	1.670186229	0.038647287	0.941721874	Up	1.36146	4.8845	GeneID:102167757,Genbank:XM_021091736.1	translation initiation factor IF-2
LOC106505804	2309.682872	3210.56853	1408.797214	0.43879992	-1.188364832	0.032007705	0.837483156	Down	2.54381	1.48015	GeneID:106505804,Genbank:XM_021069824.1	uncharacterized LOC106505804		GO:0003677,GO:0003723,GO:0003887,GO:0003964,GO:0004190,GO:0004523,GO:0006310,GO:0015074,GO:0016020,GO:0019013,GO:0020002,GO:0039660,GO:0044185,GO:0044826,GO:0046718,GO:0046872,GO:0072494,GO:0075713	DNA binding|RNA binding|DNA-directed DNA polymerase activity|RNA-directed DNA polymerase activity|aspartic-type endopeptidase activity|RNA-DNA hybrid ribonuclease activity|DNA recombination|DNA integration|membrane|viral nucleocapsid|host cell plasma membrane|structural constituent of virion|host cell late endosome membrane|viral genome integration into host DNA|viral entry into host cell|metal i…
LOC106510200	141.0461272	25.76382154	256.3284329	9.94916195	3.314575008	1.26E-05	0.001020983	Up	0.794544	6.51343	GeneID:106510200,Genbank:XM_021090061.1	glutathione S-transferase Mu 1		GO:0004364,GO:0005737,GO:0008152	glutathione transferase activity|cytoplasm|metabolic process	ko00982,ko00480,ko00980	Drug metabolism - cytochrome P450|Glutathione metabolism|Metabolism of xenobiotics by cytochrome P450
LOC106510284	668.7401193	36.66389988	1300.816339	35.47948644	5.148913222	1.59E-15	3.90E-13	Up	0.232071	8.72461	GeneID:106510284,Genbank:XM_021091543.1	apolipoprotein L3-like		GO:0004871,GO:0005319,GO:0005576,GO:0005737,GO:0006954,GO:0008289,GO:0016020,GO:0042157,GO:0043123	signal transducer activity|lipid transporter activity|extracellular region|cytoplasm|inflammatory response|lipid binding|membrane|lipoprotein metabolic process|positive regulation of I-kappaB kinase/NF-kappaB signaling
LOC110255270	445.9718728	611.3953034	280.5484423	0.458865877	-1.123855567	0.042218703	0.996317027	Down	6.56769	2.92958	GeneID:110255270,Genbank:XM_021101889.1	translation initiation factor IF-2-like		GO:0000184,GO:0003723,GO:0003735,GO:0005634,GO:0005737,GO:0005783,GO:0005829,GO:0005925,GO:0006364,GO:0006412,GO:0006413,GO:0006614,GO:0016020,GO:0019083,GO:0022625,GO:0030529,GO:0035722,GO:0036464,GO:0070062	nuclear-transcribed mRNA catabolic process, nonsense-mediated decay|RNA binding|structural constituent of ribosome|nucleus|cytoplasm|endoplasmic reticulum|cytosol|focal adhesion|rRNA processing|translation|translational initiation|SRP-dependent cotranslational protein targeting to membrane|membrane|viral transcription|cytosolic large ribosomal subunit|intracellular ribonucleoprotein complex|inter…	ko03010	Ribosome
LOC110255360	640.3073733	0.990916213	1279.62383	1291.354217	10.33466907	9.31E-27	6.60E-24	Up	0.00534631	7.13693	GeneID:110255360,Genbank:XM_021062326.1	interferon-induced very large GTPase 1-like		GO:0005525,GO:0005634,GO:0005829	GTP binding|nucleus|cytosol
LOC110255361	80.7333647	0	161.4667294	Inf	Inf	8.29E-10	1.20E-07	Up	0	1.05693	GeneID:110255361,Genbank:XM_021062330.1	interferon-induced very large GTPase 1-like		GO:0005525,GO:0005634,GO:0005829	GTP binding|nucleus|cytosol
LOC110256626	2231.087474	238.8108073	4223.364141	17.68497912	4.14445261	2.58E-11	4.35E-09	Up	2.26886	37.515	GeneID:110256626,Genbank:XM_021072532.1	proline dehydrogenase 1, mitochondrial		GO:0004657,GO:0005739,GO:0005759,GO:0010133,GO:0071949	proline dehydrogenase activity|mitochondrion|mitochondrial matrix|proline catabolic process to glutamate|FAD binding	ko00330	Arginine and proline metabolism
LOC110260835	39.35751529	0	78.71503058	Inf	Inf	1.96E-06	0.000187176	Up	0	0.967978	GeneID:110260835,Genbank:XM_021093099.1	uncharacterized LOC110260835
LOC110261078	97.05235106	145.6646833	48.44001882	0.332544703	-1.588379805	0.039537636	0.95913778	Down	0.364764	0.114283	GeneID:110261078,Genbank:XM_021095191.1	uncharacterized LOC110261078
LOC110261360	45.74371814	18.82740805	72.66002823	3.859268788	1.948327527	0.042304734	0.996601896	Up	0.33766	2.00169	GeneID:110261360,Genbank:XM_021097556.1	uncharacterized LOC110261360
LOC110261384	104.8894961	6.93641349	202.8425788	29.2431498	4.870026808	1.39E-07	1.56E-05	Up	0.0399322	0.187883	GeneID:110261384,Genbank:XM_021097585.1	translation initiation factor IF-2-like
LOC733579	4665.20486	183.3194994	9147.09022	49.8969845	5.640880725	6.58E-15	1.56E-12	Up	4.23945	213.177	GeneID:733579,Genbank:NM_001044532.1	tripartite motif protein TRIM5		GO:0000932,GO:0002218,GO:0004842,GO:0005634,GO:0006914,GO:0008270,GO:0008329,GO:0031664,GO:0043123,GO:0043410,GO:0045087,GO:0051092,GO:0051607,GO:0070534	P-body|activation of innate immune response|ubiquitin-protein transferase activity|nucleus|autophagy|zinc ion binding|signaling pattern recognition receptor activity|regulation of lipopolysaccharide-mediated signaling pathway|positive regulation of I-kappaB kinase/NF-kappaB signaling|positive regulation of MAPK cascade|innate immune response|positive regulation of NF-kappaB transcription factor a…
LOC780435	388.9517723	8.918245916	768.9852987	86.22607023	6.430052225	2.30E-17	6.60E-15	Up	0.0954761	28.2254	GeneID:780435,Genbank:XM_021088755.1	glutathione S-transferase mu 2		GO:0004364,GO:0005737,GO:0008152	glutathione transferase activity|cytoplasm|metabolic process	ko00982,ko00480,ko00980	Drug metabolism - cytochrome P450|Glutathione metabolism|Metabolism of xenobiotics by cytochrome P450
LPAR3	10.08254516	0.990916213	19.17417412	19.34994489	4.274257553	0.02388837	0.690763493	Up	0.0246275	0.444222	GeneID:100113360,Genbank:XM_005656117.2	lysophosphatidic acid receptor 3		GO:0000187,GO:0001965,GO:0004930,GO:0005543,GO:0005886,GO:0005887,GO:0007186,GO:0007187,GO:0007204,GO:0007268,GO:0008289,GO:0030424,GO:0032060,GO:0048672,GO:0051482,GO:0051928,GO:0070915	activation of MAPK activity|G-protein alpha-subunit binding|G-protein coupled receptor activity|phospholipid binding|plasma membrane|integral component of plasma membrane|G-protein coupled receptor signaling pathway|G-protein coupled receptor signaling pathway, coupled to cyclic nucleotide second messenger|positive regulation of cytosolic calcium ion concentration|chemical synaptic transmission|l…	ko04015,ko04151,ko04072,ko04080	Rap1 signaling pathway|PI3K-Akt signaling pathway|Phospholipase D signaling pathway|Neuroactive ligand-receptor interaction
LRFN1	386.8620505	235.8380587	537.8860423	2.280743173	1.189503999	0.034878818	0.89182556	Up	3.32999	7.04013	GeneID:100515802,Genbank:XM_021094364.1	leucine rich repeat and fibronectin type III domain containing 1		GO:0005578,GO:0005615,GO:0007409,GO:0009986,GO:0014069,GO:0016021,GO:0030054,GO:0045211	proteinaceous extracellular matrix|extracellular space|axonogenesis|cell surface|postsynaptic density|integral component of membrane|cell junction|postsynaptic membrane
LRP10	2643.323661	1554.747538	3731.899783	2.400325256	1.263229912	0.024674753	0.704432818	Up	16.4213	36.2504	GeneID:100233190,Genbank:XM_021098144.1	LDL receptor related protein 10		GO:0005041,GO:0005905,GO:0006629,GO:0006869,GO:0016021,GO:0048839	low-density lipoprotein receptor activity|clathrin-coated pit|lipid metabolic process|lipid transport|integral component of membrane|inner ear development
LRP2	153.3493815	223.9470641	82.75169881	0.369514551	-1.436296919	0.034726833	0.889627516	Down	0.665704	0.267443	GeneID:100519689,Genbank:XM_021076311.1	LDL receptor related protein 2		GO:0001523,GO:0001843,GO:0003139,GO:0003148,GO:0003223,GO:0003281,GO:0005041,GO:0005509,GO:0005764,GO:0005765,GO:0005783,GO:0005794,GO:0005886,GO:0005905,GO:0006629,GO:0006897,GO:0006898,GO:0007605,GO:0008144,GO:0008283,GO:0008584,GO:0009897,GO:0016021,GO:0016324,GO:0017124,GO:0030001,GO:0030139,GO:0030424,GO:0030425,GO:0030514,GO:0030665,GO:0030900,GO:0031526,GO:0031904,GO:0035258,GO:0035904,GO:…	retinoid metabolic process|neural tube closure|secondary heart field specification|outflow tract septum morphogenesis|ventricular compact myocardium morphogenesis|ventricular septum development|low-density lipoprotein receptor activity|calcium ion binding|lysosome|lysosomal membrane|endoplasmic reticulum|Golgi apparatus|plasma membrane|clathrin-coated pit|lipid metabolic process|endocytosis|recep…	ko04918,ko04340	Thyroid hormone synthesis|Hedgehog signaling pathway
LRRC31	208.7086325	75.30963218	342.1076329	4.542680969	2.183543989	0.000775363	0.041792073	Up	1.04169	5.75828	GeneID:100625984,Genbank:XM_021069770.1	leucine rich repeat containing 31
LRRN4CL	289.1043566	111.9735321	466.2351811	4.16379811	2.057900118	0.000682433	0.038025038	Up	5.04007	19.1944	GeneID:100620756,Genbank:XM_003353820.4	LRRN4 C-terminal like		GO:0016021	integral component of membrane
LY6D	8.577919999	0	17.15584	Inf	Inf	0.010531895	0.366711329	Up	0	1.13166	GeneID:100623615,Genbank:XM_021088774.1	lymphocyte antigen 6 family member D		GO:0005886,GO:0009986,GO:0030098,GO:0031225,GO:0035634	plasma membrane|cell surface|lymphocyte differentiation|anchored component of membrane|response to stilbenoid
MAD2L2	1068.852329	696.6140977	1441.09056	2.068707143	1.048729424	0.046814482	1	Up	16.1895	29.8344	GeneID:100736650,Genbank:XM_003481953.4	mitotic arrest deficient 2 like 2				ko04914,ko04114,ko04110	Progesterone-mediated oocyte maturation|Oocyte meiosis|Cell cycle
MAP3K20	410.5388354	568.7859062	252.2917647	0.443561913	-1.172792603	0.036026213	0.902329402	Down	3.02754	1.31765	GeneID:100152572,Genbank:XM_021075200.1	mitogen-activated protein kinase kinase kinase 20		GO:0000075,GO:0000077,GO:0000287,GO:0004674,GO:0004709,GO:0005524,GO:0005634,GO:0005737,GO:0005829,GO:0006468,GO:0007010,GO:0007050,GO:0007257,GO:0009314,GO:0035556,GO:0042733,GO:0043065,GO:0060173	cell cycle checkpoint|DNA damage checkpoint|magnesium ion binding|protein serine/threonine kinase activity|MAP kinase kinase kinase activity|ATP binding|nucleus|cytoplasm|cytosol|protein phosphorylation|cytoskeleton organization|cell cycle arrest|activation of JUN kinase activity|response to radiation|intracellular signal transduction|embryonic digit morphogenesis|positive regulation of apoptotic…	ko04010,ko04530	MAPK signaling pathway|Tight junction
MARCKSL1	4846.970898	1047.398437	8646.543359	8.255257076	3.045313143	2.12E-06	0.000201321	Up	31.1463	242.401	GeneID:100628001,Genbank:XM_003356281.4	MARCKS like 1		GO:0003779,GO:0005516,GO:0005737,GO:0005886	actin binding|calmodulin binding|cytoplasm|plasma membrane	ko04666	Fc gamma R-mediated phagocytosis
MAST3	890.7665437	419.1575581	1362.375529	3.250270699	1.700559878	0.001532147	0.074803187	Up	1.34284	4.36192	GeneID:100736673,Genbank:XM_021083495.1	microtubule associated serine/threonine kinase 3		GO:0000287,GO:0004674,GO:0005524,GO:0005622,GO:0007010,GO:0018105,GO:0035556	magnesium ion binding|protein serine/threonine kinase activity|ATP binding|intracellular|cytoskeleton organization|peptidyl-serine phosphorylation|intracellular signal transduction
MFSD12	5361.124356	1816.349418	8905.899293	4.90318614	2.293719532	0.000280281	0.017167181	Up	24.2244	111.693	GeneID:100519240,Genbank:XM_021084115.1	major facilitator superfamily domain containing 12		GO:0005765,GO:0016021	lysosomal membrane|integral component of membrane
MGAM2	31.78876235	0	63.5775247	Inf	Inf	1.10E-05	0.000895848	Up	0	0.263469	GeneID:100623494,Genbank:XM_021079094.1	maltase-glucoamylase 2 (putative)		GO:0004339,GO:0005975,GO:0016021,GO:0030246	glucan 1,4-alpha-glucosidase activity|carbohydrate metabolic process|integral component of membrane|carbohydrate binding	ko00500,ko00052,ko04973	Starch and sucrose metabolism|Galactose metabolism|Carbohydrate digestion and absorption
MISP	196.0092302	29.72748639	362.2909741	12.18707056	3.607279478	3.97E-07	4.18E-05	Up	0.365678	4.07884	GeneID:106509466,Genbank:XM_021084291.1	mitotic spindle positioning		GO:0003779,GO:0005856,GO:0005886,GO:0005925,GO:0005938,GO:0007049,GO:0043231,GO:0051301	actin binding|cytoskeleton|plasma membrane|focal adhesion|cell cortex|cell cycle|intracellular membrane-bounded organelle|cell division
MMD2	21.19250823	0	42.38501647	Inf	Inf	0.000167889	0.010982032	Up	0	0.244157	GeneID:100512096,Genbank:XM_003124274.5	monocyte to macrophage differentiation associated 2		GO:0000139,GO:0004672,GO:0016021,GO:0032880,GO:0045666,GO:0045860,GO:0046579,GO:0048471	Golgi membrane|protein kinase activity|integral component of membrane|regulation of protein localization|positive regulation of neuron differentiation|positive regulation of protein kinase activity|positive regulation of Ras protein signal transduction|perinuclear region of cytoplasm
MORC3	238.9197663	82.24604567	395.593487	4.809878503	2.266000452	0.00034777	0.020827584	Up	0.685076	3.71121	GeneID:100513379,Genbank:XM_003132764.4	MORC family CW-type zinc finger 3		GO:0003723,GO:0005654,GO:0006468,GO:0007569,GO:0008270,GO:0009791,GO:0016032,GO:0016363,GO:0016605,GO:0018105,GO:0048147,GO:0050821,GO:0051457	RNA binding|nucleoplasm|protein phosphorylation|cell aging|zinc ion binding|post-embryonic development|viral process|nuclear matrix|PML body|peptidyl-serine phosphorylation|negative regulation of fibroblast proliferation|protein stabilization|maintenance of protein location in nucleus
MOV10	5356.389308	1234.681601	9478.097015	7.676551595	2.940458379	5.67E-06	0.000483861	Up	14.2875	104.656	GeneID:100521086,Genbank:XM_005655442.3	Mov10 RISC complex RNA helicase		GO:0000932,GO:0003723,GO:0004386,GO:0005524,GO:0005615,GO:0005829,GO:0006351,GO:0006355,GO:0007223,GO:0035195,GO:0035279,GO:0045652	P-body|RNA binding|helicase activity|ATP binding|extracellular space|cytosol|transcription, DNA-templated|regulation of transcription, DNA-templated|Wnt signaling pathway, calcium modulating pathway|gene silencing by miRNA|mRNA cleavage involved in gene silencing by miRNA|regulation of megakaryocyte differentiation
MST1R	25.69725831	3.963664852	47.43085176	11.96641329	3.580918891	0.004602043	0.187916768	Up	0.0223862	0.245466	GeneID:100626292,Genbank:XM_021068788.1	macrophage stimulating 1 receptor
MUC1	20.63317217	5.945497277	35.32084705	5.940772555	2.570650556	0.040477211	0.972246724	Up	0.0804677	0.447542	GeneID:397382,Genbank:XM_021089730.1	mucin 1, cell surface associated		GO:0005615,GO:0005634,GO:0005737,GO:0005886,GO:0007155,GO:0016021,GO:0016324	extracellular space|nucleus|cytoplasm|plasma membrane|cell adhesion|integral component of membrane|apical plasma membrane
MUC20	9.082503528	0	18.16500706	Inf	Inf	0.008637751	0.312886269	Up	0	0.40021	GeneID:100134954,Genbank:XM_005670133.3	mucin 20, cell surface associated
MUC4	3773.734611	936.4158212	6611.053402	7.059954832	2.819658953	4.80E-06	0.000417116	Up	3.11429	21.689	GeneID:100157344,Genbank:XM_021068272.1	mucin 4, cell surface associated
MX1	37177.53462	74.31871597	74280.75052	999.4891536	9.965047101	3.62E-17	9.96E-15	Up	1.20884	1247.47	GeneID:397128,Genbank:NM_214061.2	MX dynamin like GTPase 1		GO:0000266,GO:0003374,GO:0003924,GO:0005525,GO:0005737,GO:0005789,GO:0008017,GO:0031966,GO:0032439,GO:0045071,GO:0048471,GO:0051607,GO:0061025,GO:0071357,GO:1901253	mitochondrial fission|dynamin family protein polymerization involved in mitochondrial fission|GTPase activity|GTP binding|cytoplasm|endoplasmic reticulum membrane|microtubule binding|mitochondrial membrane|endosome localization|negative regulation of viral genome replication|perinuclear region of cytoplasm|defense response to virus|membrane fusion|cellular response to type I interferon|negative r…
MX2	4902.506195	2.972748639	9802.039641	3297.298505	11.68706878	5.37E-31	2.41E-27	Up	0.0674274	167.888	GeneID:396893,Genbank:NM_001097416.1	myxovirus (influenza virus) resistance 2 (mouse)		GO:0000266,GO:0003374,GO:0003924,GO:0005525,GO:0005634,GO:0005643,GO:0008017,GO:0009615,GO:0031966,GO:0035455,GO:0045087,GO:0046822,GO:0051607,GO:0051726,GO:0061025	mitochondrial fission|dynamin family protein polymerization involved in mitochondrial fission|GTPase activity|GTP binding|nucleus|nuclear pore|microtubule binding|response to virus|mitochondrial membrane|response to interferon-alpha|innate immune response|regulation of nucleocytoplasmic transport|defense response to virus|regulation of cell cycle|membrane fusion
MXD1	268.8362013	66.39138627	471.2810164	7.098526525	2.827519589	8.75E-06	0.000727718	Up	0.780197	5.42552	GeneID:100625349,Genbank:XM_003354782.5	MAX dimerization protein 1	bHLH	GO:0000122,GO:0000790,GO:0000978,GO:0001078,GO:0003700,GO:0003712,GO:0003714,GO:0005634,GO:0005654,GO:0005739,GO:0005829,GO:0006351,GO:0007275,GO:0008283,GO:0046983	negative regulation of transcription from RNA polymerase II promoter|nuclear chromatin|RNA polymerase II proximal promoter sequence-specific DNA binding|transcriptional repressor activity, RNA polymerase II proximal promoter sequence-specific DNA binding|DNA binding transcription factor activity|transcription cofactor activity|transcription corepressor activity|nucleus|nucleoplasm|mitochondrion|c…
MYCL	32.19296623	10.90007834	53.48585411	4.906923825	2.294818875	0.03322249	0.860909719	Up	0.159658	0.753889	GeneID:100518432,Genbank:XM_021095995.1	MYCL proto-oncogene, bHLH transcription factor		GO:0003677,GO:0003700,GO:0005634,GO:0045607,GO:0046983	DNA binding|DNA binding transcription factor activity|nucleus|regulation of inner ear auditory receptor cell differentiation|protein dimerization activity
MYO15B	43.81663825	8.918245916	78.71503058	8.826290654	3.141807257	0.002523446	0.114489657	Up	0.0179159	0.240013	GeneID:110256157,Genbank:XM_021068071.1	myosin XVB		GO:0003774,GO:0005524,GO:0005737,GO:0016459	motor activity|ATP binding|cytoplasm|myosin complex
MYO1G	94.85257809	0.990916213	188.71424	190.4441945	7.573224499	7.39E-10	1.08E-07	Up	0.0115815	1.42626	GeneID:100512998,Genbank:XM_021079179.1	myosin IG		GO:0001891,GO:0002456,GO:0003774,GO:0003779,GO:0005516,GO:0005524,GO:0005546,GO:0005547,GO:0005886,GO:0005902,GO:0006887,GO:0016020,GO:0016459,GO:0030027,GO:0030175,GO:0031256,GO:0031589,GO:0038096,GO:0043325,GO:0070062,GO:0071976,GO:0072678	phagocytic cup|T cell mediated immunity|motor activity|actin binding|calmodulin binding|ATP binding|phosphatidylinositol-4,5-bisphosphate binding|phosphatidylinositol-3,4,5-trisphosphate binding|plasma membrane|microvillus|exocytosis|membrane|myosin complex|lamellipodium|filopodium|leading edge membrane|cell-substrate adhesion|Fc-gamma receptor signaling pathway involved in phagocytosis|phosphati…
N4BP1	1295.465086	690.6686004	1900.261572	2.751336271	1.460132478	0.006394787	0.244106941	Up	6.06656	16.142	GeneID:100520431,Genbank:XM_003126990.5	NEDD4 binding protein 1		GO:0005730,GO:0016605,GO:0031397,GO:0032435,GO:0034644	nucleolus|PML body|negative regulation of protein ubiquitination|negative regulation of proteasomal ubiquitin-dependent protein catabolic process|cellular response to UV
NAMPT	1097.866416	614.368052	1581.364781	2.57396975	1.363995098	0.01028437	0.362779789	Up	7.7205	20.7289	GeneID:595123,Genbank:XM_021102257.1	nicotinamide phosphoribosyltransferase		GO:0004514,GO:0005125,GO:0005615,GO:0005634,GO:0005737,GO:0009435,GO:0032922,GO:0047280	nicotinate-nucleotide diphosphorylase (carboxylating) activity|cytokine activity|extracellular space|nucleus|cytoplasm|NAD biosynthetic process|circadian regulation of gene expression|nicotinamide phosphoribosyltransferase activity	ko00760	Nicotinate and nicotinamide metabolism
NEMP2	166.3601178	71.34596733	261.3742682	3.663476409	1.873213326	0.00560197	0.221566184	Up	0.665322	2.69734	GeneID:100515587,Genbank:XM_021076065.1	nuclear envelope integral membrane protein 2		GO:0005635,GO:0005637,GO:0016021	nuclear envelope|nuclear inner membrane|integral component of membrane
NEURL3	628.4464403	28.73657017	1228.15631	42.73844453	5.417462497	2.46E-16	6.25E-14	Up	0.520488	21.7825	GeneID:100524797,Genbank:XM_003124839.5	neuralized E3 ubiquitin protein ligase 3		GO:0046872,GO:0061630	metal ion binding|ubiquitin protein ligase activity
NEXN	400.0247101	559.8676603	240.18176	0.428997381	-1.220959255	0.029768904	0.808741886	Down	3.54011	1.52526	GeneID:100510913,Genbank:XM_021096442.1	nexilin F-actin binding protein		GO:0005856,GO:0005925,GO:0008307,GO:0030018,GO:0030334,GO:0048739,GO:0051015,GO:0051493	cytoskeleton|focal adhesion|structural constituent of muscle|Z disc|regulation of cell migration|cardiac muscle fiber development|actin filament binding|regulation of cytoskeleton organization
NFATC4	32.72492602	7.927329703	57.52252235	7.256229336	2.859220053	0.010007166	0.355795674	Up	0.105917	0.587574	GeneID:100154469,Genbank:XM_013978173.2	nuclear factor of activated T-cells 4	RHD	GO:0000978,GO:0001078,GO:0001227,GO:0001569,GO:0003713,GO:0005634,GO:0005667,GO:0005829,GO:0006366,GO:0006954,GO:0007507,GO:0008134,GO:0008630,GO:0016607,GO:0030178,GO:0032091,GO:0032760,GO:0033173,GO:0034644,GO:0035562,GO:0042975,GO:0045333,GO:0045944,GO:0048167,GO:0050774,GO:0051145,GO:0055001,GO:0071285,GO:1902894,GO:1904637,GO:2000297,GO:2001235	RNA polymerase II proximal promoter sequence-specific DNA binding|transcriptional repressor activity, RNA polymerase II proximal promoter sequence-specific DNA binding|transcriptional repressor activity, RNA polymerase II transcription regulatory region sequence-specific DNA binding|branching involved in blood vessel morphogenesis|transcription coactivator activity|nucleus|transcription factor co…	ko04360,ko04921,ko04022,ko04310	Axon guidance|Oxytocin signaling pathway|cGMP-PKG signaling pathway|Wnt signaling pathway
NFIL3	851.034886	459.7851228	1242.284649	2.701880917	1.433964091	0.007136095	0.26785203	Up	11.3737	29.5001	GeneID:100153822,Genbank:XM_001928870.6	nuclear factor, interleukin 3 regulated	TF_bZIP	GO:0000978,GO:0001078,GO:0005634,GO:0006355,GO:0006366,GO:0006955,GO:0007623,GO:0010628,GO:0071353	RNA polymerase II proximal promoter sequence-specific DNA binding|transcriptional repressor activity, RNA polymerase II proximal promoter sequence-specific DNA binding|nucleus|regulation of transcription, DNA-templated|transcription from RNA polymerase II promoter|immune response|circadian rhythm|positive regulation of gene expression|cellular response to interleukin-4
NINJ1	731.1420801	383.4845744	1078.799586	2.813149883	1.492186421	0.005423287	0.216851033	Up	4.36869	12.2382	GeneID:110260095,Genbank:XM_021088145.1	ninjurin 1		GO:0001954,GO:0007155,GO:0016021,GO:0042246,GO:1990384	positive regulation of cell-matrix adhesion|cell adhesion|integral component of membrane|tissue regeneration|hyaloid vascular plexus regression
NKX3-1	10.09167059	0	20.18334117	Inf	Inf	0.005878277	0.228930002	Up	0	0.427831	GeneID:100738625,Genbank:XM_003483391.4	NK3 homeobox 1	Homeobox
NLRC5	1126.212187	1.981832426	2250.442541	1135.53624	10.14915803	7.01E-30	1.35E-26	Up	0.00721528	13.483	GeneID:100135667,Genbank:XM_021093211.1	NLR family CARD domain containing 5		GO:0000979,GO:0005524,GO:0005634,GO:0005737,GO:0005813,GO:0005829,GO:0032088,GO:0032480,GO:0043549,GO:0045087,GO:0045345,GO:0045944,GO:0051607,GO:0060335,GO:0060339,GO:0060340	RNA polymerase II core promoter sequence-specific DNA binding|ATP binding|nucleus|cytoplasm|centrosome|cytosol|negative regulation of NF-kappaB transcription factor activity|negative regulation of type I interferon production|regulation of kinase activity|innate immune response|positive regulation of MHC class I biosynthetic process|positive regulation of transcription from RNA polymerase II prom…
NMI	492.086502	151.6101806	832.5628234	5.491470429	2.457192506	1.76E-05	0.001398861	Up	3.78082	21.1958	GeneID:100621233,Genbank:XM_003359414.4	N-myc and STAT interactor		GO:0003712,GO:0005737,GO:0006366,GO:0060333	transcription cofactor activity|cytoplasm|transcription from RNA polymerase II promoter|interferon-gamma-mediated signaling pathway
NOS2	33.2477604	5.945497277	60.55002352	10.18418152	3.348258134	0.003455267	0.149709703	Up	0.039494	0.321624	GeneID:396859,Genbank:XM_021066186.1	nitric oxide synthase 2		GO:0003958,GO:0004517,GO:0005506,GO:0005516,GO:0005622,GO:0006809,GO:0006954,GO:0007263,GO:0010181,GO:0018119,GO:0020037,GO:0031284,GO:0032310,GO:0042742,GO:0045776,GO:0050660,GO:0050661,GO:0072604,GO:0072606,GO:0097755,GO:1900015	NADPH-hemoprotein reductase activity|nitric-oxide synthase activity|iron ion binding|calmodulin binding|intracellular|nitric oxide biosynthetic process|inflammatory response|nitric oxide mediated signal transduction|FMN binding|peptidyl-cysteine S-nitrosylation|heme binding|positive regulation of guanylate cyclase activity|prostaglandin secretion|defense response to bacterium|negative regulation …	ko04066,ko04146,ko00330,ko04020,ko00220	HIF-1 signaling pathway|Peroxisome|Arginine and proline metabolism|Calcium signaling pathway|Arginine biosynthesis
NR4A2	345.2070678	156.5647616	533.8493741	3.409767105	1.769673203	0.002384352	0.109655769	Up	1.23075	4.53598	GeneID:100157120,Genbank:XM_005657531.3	nuclear receptor subfamily 4 group A member 2	NGFIB-like	GO:0000122,GO:0000978,GO:0001077,GO:0001666,GO:0001764,GO:0001975,GO:0003677,GO:0003707,GO:0004879,GO:0005634,GO:0005654,GO:0005737,GO:0006351,GO:0006367,GO:0007165,GO:0008013,GO:0008270,GO:0008344,GO:0009791,GO:0016607,GO:0021952,GO:0021986,GO:0031668,GO:0034599,GO:0035259,GO:0042053,GO:0042416,GO:0042551,GO:0042803,GO:0043085,GO:0043524,GO:0043576,GO:0045444,GO:0045944,GO:0046965,GO:0046982,GO:…	negative regulation of transcription from RNA polymerase II promoter|RNA polymerase II proximal promoter sequence-specific DNA binding|transcriptional activator activity, RNA polymerase II proximal promoter sequence-specific DNA binding|response to hypoxia|neuron migration|response to amphetamine|DNA binding|steroid hormone receptor activity|nuclear receptor activity|nucleus|nucleoplasm|cytoplasm…	ko04925	Aldosterone synthesis and secretion
NRAP	139.130858	69.3641349	208.8975812	3.011607965	1.59053398	0.023132621	0.677634945	Up	0.306811	0.949758	GeneID:733691,Genbank:XM_021072190.1	nebulin related anchoring protein		GO:0003779,GO:0005916,GO:0005927,GO:0046872,GO:0051371	actin binding|fascia adherens|muscle tendon junction|metal ion binding|muscle alpha-actinin binding
NRCAM	1551.873007	2490.172443	613.5735717	0.246398025	-2.020937403	0.00024136	0.015057091	Down	10.7689	2.55146	GeneID:100520970,Genbank:XM_021063526.1	neuronal cell adhesion molecule		GO:0001525,GO:0005576,GO:0005886,GO:0007155,GO:0007411,GO:0007417,GO:0008104,GO:0010975,GO:0016021,GO:0019227,GO:0030424,GO:0030506,GO:0031290,GO:0043194,GO:0045162,GO:0045202,GO:0086080,GO:0098609	angiogenesis|extracellular region|plasma membrane|cell adhesion|axon guidance|central nervous system development|protein localization|regulation of neuron projection development|integral component of membrane|neuronal action potential propagation|axon|ankyrin binding|retinal ganglion cell axon guidance|axon initial segment|clustering of voltage-gated sodium channels|synapse|protein binding involv…	ko04514	Cell adhesion molecules (CAMs)
NSMAF	20.3685349	34.68206745	6.055002352	0.174585969	-2.517990477	0.045317067	1	Down	0.222756	0.0513382	GeneID:100153039,Genbank:XM_021089346.1	neutral sphingomyelinase activation associated factor		GO:0005057,GO:0005737,GO:0005829,GO:0006672,GO:0007165,GO:0016230,GO:0043065,GO:2000304	signal transducer activity, downstream of receptor|cytoplasm|cytosol|ceramide metabolic process|signal transduction|sphingomyelin phosphodiesterase activator activity|positive regulation of apoptotic process|positive regulation of ceramide biosynthetic process	ko04071	Sphingolipid signaling pathway
NUAK2	323.8384913	120.891778	526.7852046	4.357494062	2.123498698	0.000368472	0.021872981	Up	1.74622	7.49059	GeneID:100625699,Genbank:XM_003357391.4	NUAK family kinase 2		GO:0000287,GO:0004674,GO:0005524,GO:0005634,GO:0005737,GO:0006468,GO:0006915,GO:0030036,GO:0035556,GO:0042149,GO:0043066	magnesium ion binding|protein serine/threonine kinase activity|ATP binding|nucleus|cytoplasm|protein phosphorylation|apoptotic process|actin cytoskeleton organization|intracellular signal transduction|cellular response to glucose starvation|negative regulation of apoptotic process
NUB1	2494.721115	1034.516526	3954.925703	3.822970057	1.9346939	0.000689447	0.038075001	Up	14.7563	57.7698	GeneID:100517250,Genbank:XM_013990737.2	negative regulator of ubiquitin like proteins 1		GO:0005634,GO:0005829,GO:0006511,GO:0016567,GO:0032436,GO:0034341,GO:0034612,GO:0043687	nucleus|cytosol|ubiquitin-dependent protein catabolic process|protein ubiquitination|positive regulation of proteasomal ubiquitin-dependent protein catabolic process|response to interferon-gamma|response to tumor necrosis factor|post-translational protein modification
NUPR1	143.0827122	23.78198911	262.3834353	11.03286332	3.463735352	5.67E-06	0.000483861	Up	0.945941	9.79785	GeneID:110260086,Genbank:XM_021088038.1	nuclear protein 1, transcriptional regulator		GO:0002526,GO:0003677,GO:0003682,GO:0005634,GO:0005829,GO:0006351,GO:0006357,GO:0006461,GO:0006473,GO:0008283,GO:0008584,GO:0009636,GO:0031401,GO:0032993,GO:0035914,GO:0042771,GO:0043065,GO:0045786,GO:0048147,GO:2000194	acute inflammatory response|DNA binding|chromatin binding|nucleus|cytosol|transcription, DNA-templated|regulation of transcription from RNA polymerase II promoter|protein complex assembly|protein acetylation|cell proliferation|male gonad development|response to toxic substance|positive regulation of protein modification process|protein-DNA complex|skeletal muscle cell differentiation|intrinsic ap…
NXPE3	244.4793106	81.25512946	407.7034917	5.01757236	2.326989517	0.000233084	0.014676686	Up	1.35363	6.73161	GeneID:100520806,Genbank:XM_003132693.4	neurexophilin and PC-esterase domain family member 3		GO:0005576	extracellular region
OAS1	9636.426738	11.89099455	19260.96248	1619.794071	10.6615947	7.61E-26	4.66E-23	Up	0.276238	361.087	GeneID:397570,Genbank:XM_021073680.1	2'-5'-oligoadenylate synthetase 1		GO:0001730,GO:0003725,GO:0005524,GO:0005576,GO:0005634,GO:0005737,GO:0005739,GO:0005783,GO:0006164,GO:0045071,GO:0045087,GO:0046872,GO:0051607	2'-5'-oligoadenylate synthetase activity|double-stranded RNA binding|ATP binding|extracellular region|nucleus|cytoplasm|mitochondrion|endoplasmic reticulum|purine nucleotide biosynthetic process|negative regulation of viral genome replication|innate immune response|metal ion binding|defense response to virus
OAS2	24170.12382	266.5564613	48073.69118	180.3508756	7.494662617	5.77E-14	1.27E-11	Up	2.90543	524.271	GeneID:595128,Genbank:XM_021072182.1	2'-5'-oligoadenylate synthetase 2		GO:0001730,GO:0003725,GO:0005524,GO:0005654,GO:0005739,GO:0005783,GO:0005829,GO:0006401,GO:0006486,GO:0009615,GO:0018377,GO:0045087,GO:0046872,GO:0048471,GO:0051607	2'-5'-oligoadenylate synthetase activity|double-stranded RNA binding|ATP binding|nucleoplasm|mitochondrion|endoplasmic reticulum|cytosol|RNA catabolic process|protein glycosylation|response to virus|protein myristoylation|innate immune response|metal ion binding|perinuclear region of cytoplasm|defense response to virus
OASL	9711.591433	13.87282698	19409.31004	1399.088309	10.45027131	2.39E-25	1.40E-22	Up	0.484216	701.083	GeneID:595119,Genbank:NM_001031790.1	2'-5'-oligoadenylate synthetase like		GO:0003677,GO:0003723,GO:0003725,GO:0005524,GO:0005654,GO:0005730,GO:0005737,GO:0005829,GO:0009615,GO:0016020,GO:0016740,GO:0045071,GO:0046966,GO:0051607,GO:0060333,GO:0060337	DNA binding|RNA binding|double-stranded RNA binding|ATP binding|nucleoplasm|nucleolus|cytoplasm|cytosol|response to virus|membrane|transferase activity|negative regulation of viral genome replication|thyroid hormone receptor binding|defense response to virus|interferon-gamma-mediated signaling pathway|type I interferon signaling pathway
OGFR	5203.46295	2334.598598	8072.327303	3.457693888	1.789810152	0.003779352	0.161750604	Up	42.3553	135.77	GeneID:106508728,Genbank:XM_021078228.1	opioid growth factor receptor
OLR1	133.7146353	0	267.4292706	Inf	Inf	2.53E-13	5.17E-11	Up	0	10.5323	GeneID:396724,Genbank:NM_213805.1	oxidized low density lipoprotein receptor 1		GO:0002376,GO:0005576,GO:0005886,GO:0006954,GO:0007155,GO:0016021,GO:0030246,GO:0032930,GO:0045121,GO:0097756	immune system process|extracellular region|plasma membrane|inflammatory response|cell adhesion|integral component of membrane|carbohydrate binding|positive regulation of superoxide anion generation|membrane raft|negative regulation of blood vessel diameter	ko03320,ko04145	PPAR signaling pathway|Phagosome
OTUD3	238.4286092	354.7480042	122.1092141	0.344213957	-1.538622501	0.012618193	0.432646706	Down	3.99022	1.25843	GeneID:110261108,Genbank:XM_021095472.1	OTU deubiquitinase 3		GO:0004843,GO:0005737,GO:0005829,GO:0016579,GO:0035871,GO:0036459,GO:0044313,GO:0050821,GO:0051898,GO:0071108,GO:1990167	thiol-dependent ubiquitin-specific protease activity|cytoplasm|cytosol|protein deubiquitination|protein K11-linked deubiquitination|thiol-dependent ubiquitinyl hydrolase activity|protein K6-linked deubiquitination|protein stabilization|negative regulation of protein kinase B signaling|protein K48-linked deubiquitination|protein K27-linked deubiquitination
OTX1	152.6542337	80.26421325	225.0442541	2.803793185	1.487379936	0.029132748	0.797893853	Up	1.24317	3.15262	GeneID:100520485,Genbank:XM_003125096.4	orthodenticle homeobox 1	TF_Otx	GO:0000978,GO:0001077,GO:0005634,GO:0006357,GO:0009952,GO:0022037,GO:0030900,GO:0030901,GO:0042472,GO:0045944,GO:0048852	RNA polymerase II proximal promoter sequence-specific DNA binding|transcriptional activator activity, RNA polymerase II proximal promoter sequence-specific DNA binding|nucleus|regulation of transcription from RNA polymerase II promoter|anterior/posterior pattern specification|metencephalon development|forebrain development|midbrain development|inner ear morphogenesis|positive regulation of transc…	ko04550	Signaling pathways regulating pluripotency of stem cells
PAPSS2	701.3217463	1046.407521	356.2359717	0.340437129	-1.554539707	0.003907062	0.165409526	Down	4.7992	1.66562	GeneID:100156262,Genbank:XM_021073102.1	3'-phosphoadenosine 5'-phosphosulfate synthase 2		GO:0000103,GO:0001501,GO:0004020,GO:0004781,GO:0005524,GO:0005829,GO:0007596,GO:0016779,GO:0050428,GO:0060348	sulfate assimilation|skeletal system development|adenylylsulfate kinase activity|sulfate adenylyltransferase (ATP) activity|ATP binding|cytosol|blood coagulation|nucleotidyltransferase activity|3'-phosphoadenosine 5'-phosphosulfate biosynthetic process|bone development	ko00230,ko00920,ko00261,ko00450	Purine metabolism|Sulfur metabolism|Monobactam biosynthesis|Selenocompound metabolism
PAQR7	1544.732035	745.1689921	2344.295077	3.145991181	1.653514626	0.002355549	0.10931795	Up	14.7492	45.2533	GeneID:396558,Genbank:XM_021093450.1	progestin and adipoQ receptor family member 7		GO:0003707,GO:0005496,GO:0005886,GO:0007275,GO:0016021,GO:0048477,GO:0048545	steroid hormone receptor activity|steroid binding|plasma membrane|multicellular organism development|integral component of membrane|oogenesis|response to steroid hormone
PAQR8	31.24767713	3.963664852	58.5316894	14.76706321	3.884311034	0.001455872	0.071860343	Up	0.0945734	1.33745	GeneID:396559,Genbank:NM_213740.1	progestin and adipoQ receptor family member 8		GO:0003707,GO:0005496,GO:0005886,GO:0007275,GO:0016021,GO:0048477,GO:0048545	steroid hormone receptor activity|steroid binding|plasma membrane|multicellular organism development|integral component of membrane|oogenesis|response to steroid hormone
PARP10	919.1402361	187.2831642	1650.997308	8.815513742	3.140044648	3.40E-08	4.12E-06	Up	2.73649	22.1408	GeneID:100516730,Genbank:XM_003125470.6	poly(ADP-ribose) polymerase family member 10		GO:0003950,GO:0005634,GO:0005730,GO:0005737,GO:0005829,GO:0006471,GO:0010629,GO:0010847,GO:0032088,GO:0033159,GO:0034356,GO:0043231,GO:0045071,GO:0048147,GO:0070212,GO:0070213,GO:0070530,GO:1900045	NAD+ ADP-ribosyltransferase activity|nucleus|nucleolus|cytoplasm|cytosol|protein ADP-ribosylation|negative regulation of gene expression|regulation of chromatin assembly|negative regulation of NF-kappaB transcription factor activity|negative regulation of protein import into nucleus, translocation|NAD biosynthesis via nicotinamide riboside salvage pathway|intracellular membrane-bounded organelle|…
PARP11	172.2508625	89.18245916	255.3192659	2.862886584	1.517470518	0.021969421	0.654951211	Up	0.946548	2.89415	GeneID:100524437,Genbank:XM_003126559.5	poly(ADP-ribose) polymerase family member 11		GO:0003950,GO:0005635,GO:0005643,GO:0006998,GO:0007283,GO:0015031,GO:0030154,GO:0051028	NAD+ ADP-ribosyltransferase activity|nuclear envelope|nuclear pore|nuclear envelope organization|spermatogenesis|protein transport|cell differentiation|mRNA transport
PARP12	37.33918117	0	74.67836234	Inf	Inf	3.06E-06	0.000284036	Up	0	0.984798	GeneID:100515805,Genbank:XM_003134615.4	poly(ADP-ribose) polymerase family member 12		GO:0003723,GO:0003950,GO:0005634,GO:0046872	RNA binding|NAD+ ADP-ribosyltransferase activity|nucleus|metal ion binding
PARP14	1593.869864	11.89099455	3175.848734	267.0801605	8.061129002	3.78E-26	2.42E-23	Up	0.0966289	25.4	GeneID:100153948,Genbank:XM_021070260.1	poly(ADP-ribose) polymerase family member 14		GO:0003723,GO:0003950,GO:0005634,GO:0005737,GO:0005829,GO:0006351,GO:0006355,GO:0006471,GO:0010629,GO:0016020,GO:0019899,GO:0042531,GO:0042532,GO:0045087,GO:0060336,GO:0070212,GO:0070403,GO:1902216	RNA binding|NAD+ ADP-ribosyltransferase activity|nucleus|cytoplasm|cytosol|transcription, DNA-templated|regulation of transcription, DNA-templated|protein ADP-ribosylation|negative regulation of gene expression|membrane|enzyme binding|positive regulation of tyrosine phosphorylation of STAT protein|negative regulation of tyrosine phosphorylation of STAT protein|innate immune response|negative regu…
PARP3	1399.797931	758.0509029	2041.54496	2.693150225	1.429294706	0.00778093	0.286470025	Up	7.18305	19.199	GeneID:100620838,Genbank:XM_013981754.2	poly(ADP-ribose) polymerase family member 3		GO:0000723,GO:0003824,GO:0003910,GO:0003950,GO:0005634,GO:0005737,GO:0005814,GO:0006273,GO:0006281,GO:0006302,GO:0006471,GO:0035861,GO:0051103,GO:0051106,GO:0060236,GO:1990166	telomere maintenance|catalytic activity|DNA ligase (ATP) activity|NAD+ ADP-ribosyltransferase activity|nucleus|cytoplasm|centriole|lagging strand elongation|DNA repair|double-strand break repair|protein ADP-ribosylation|site of double-strand break|DNA ligation involved in DNA repair|positive regulation of DNA ligation|regulation of mitotic spindle organization|protein localization to site of doub…	ko04214,ko04212,ko04210,ko03410	Apoptosis - fly|Longevity regulating pathway - worm|Apoptosis|Base excision repair
PARP9	1260.612844	146.6555995	2374.570089	16.19147238	4.017162279	1.58E-11	2.69E-09	Up	1.81472	29.9239	GeneID:100519390,Genbank:XM_021070264.1	poly(ADP-ribose) polymerase family member 9		GO:0000122,GO:0001191,GO:0002230,GO:0003950,GO:0004857,GO:0005634,GO:0005654,GO:0005737,GO:0005739,GO:0005829,GO:0006302,GO:0006471,GO:0010608,GO:0010629,GO:0016020,GO:0016477,GO:0019899,GO:0034356,GO:0035563,GO:0042393,GO:0042531,GO:0043086,GO:0043234,GO:0044389,GO:0045087,GO:0045893,GO:0051607,GO:0060330,GO:0060335,GO:0072570,GO:0090734,GO:0097677,GO:1900182,GO:2001034	negative regulation of transcription from RNA polymerase II promoter|transcriptional repressor activity, RNA polymerase II transcription factor binding|positive regulation of defense response to virus by host|NAD+ ADP-ribosyltransferase activity|enzyme inhibitor activity|nucleus|nucleoplasm|cytoplasm|mitochondrion|cytosol|double-strand break repair|protein ADP-ribosylation|posttranscriptional reg…
PCK2	846.1951806	546.9857495	1145.404612	2.094030078	1.066282165	0.043610292	1	Up	10.7403	21.4975	GeneID:403165,Genbank:NM_001161753.1	phosphoenolpyruvate carboxykinase 2, mitochondrial		GO:0004611,GO:0004613,GO:0005525,GO:0005739,GO:0005759,GO:0006090,GO:0006094,GO:0006107,GO:0006116,GO:0032024,GO:0032496,GO:0046872,GO:0070062,GO:0071333,GO:0071356,GO:0071548	phosphoenolpyruvate carboxykinase activity|phosphoenolpyruvate carboxykinase (GTP) activity|GTP binding|mitochondrion|mitochondrial matrix|pyruvate metabolic process|gluconeogenesis|oxaloacetate metabolic process|NADH oxidation|positive regulation of insulin secretion|response to lipopolysaccharide|metal ion binding|extracellular exosome|cellular response to glucose stimulus|cellular response to …	ko04920,ko00620,ko04922,ko00020,ko04152,ko04964,ko04910,ko04068,ko03320,ko04151,ko00010	Adipocytokine signaling pathway|Pyruvate metabolism|Glucagon signaling pathway|Citrate cycle (TCA cycle)|AMPK signaling pathway|Proximal tubule bicarbonate reclamation|Insulin signaling pathway|FoxO signaling pathway|PPAR signaling pathway|PI3K-Akt signaling pathway|Glycolysis / Gluconeogenesis
PDCD1	359.2087204	5.945497277	712.4719434	119.8338693	6.904891912	5.99E-18	1.88E-15	Up	0.171234	16.3153	GeneID:100533201,Genbank:XM_021074630.1	programmed cell death 1		GO:0002644,GO:0004871,GO:0005886,GO:0006915,GO:0006959,GO:0007275,GO:0009897,GO:0016021,GO:0031295,GO:0043066,GO:0070234	negative regulation of tolerance induction|signal transducer activity|plasma membrane|apoptotic process|humoral immune response|multicellular organism development|external side of plasma membrane|integral component of membrane|T cell costimulation|negative regulation of apoptotic process|positive regulation of T cell apoptotic process	ko04514,ko04660	Cell adhesion molecules (CAMs)|T cell receptor signaling pathway
PDE12	829.0275299	493.476274	1164.578786	2.359948891	1.238755616	0.019584906	0.603494414	Up	6.48978	15.1069	GeneID:100157651,Genbank:XM_001926462.5	phosphodiesterase 12		GO:0000175,GO:0000288,GO:0000958,GO:0004527,GO:0004535,GO:0005759,GO:0006397,GO:0035457,GO:0044528,GO:0045070,GO:0046872,GO:0060548,GO:0071346,GO:0071359,GO:0090305,GO:0090324,GO:0090503	3'-5'-exoribonuclease activity|nuclear-transcribed mRNA catabolic process, deadenylation-dependent decay|mitochondrial mRNA catabolic process|exonuclease activity|poly(A)-specific ribonuclease activity|mitochondrial matrix|mRNA processing|cellular response to interferon-alpha|regulation of mitochondrial mRNA stability|positive regulation of viral genome replication|metal ion binding|negative regu…
PDE4A	243.8770327	146.6555995	341.0984658	2.325846861	1.21775611	0.045408117	1	Up	0.922216	2.15559	GeneID:396825,Genbank:XM_005654820.3	phosphodiesterase 4A		GO:0004115,GO:0005654,GO:0005737,GO:0005829,GO:0005886,GO:0006198,GO:0007165,GO:0007608,GO:0010738,GO:0016020,GO:0030552,GO:0035690,GO:0043949,GO:0046872,GO:0048471	3',5'-cyclic-AMP phosphodiesterase activity|nucleoplasm|cytoplasm|cytosol|plasma membrane|cAMP catabolic process|signal transduction|sensory perception of smell|regulation of protein kinase A signaling|membrane|cAMP binding|cellular response to drug|regulation of cAMP-mediated signaling|metal ion binding|perinuclear region of cytoplasm	ko00230,ko04024	Purine metabolism|cAMP signaling pathway
PDE4C	10.58712869	0.990916213	20.18334117	20.36836305	4.348258134	0.020115107	0.614491124	Up	0	0.13986	GeneID:100037970,Genbank:XM_021083502.1	phosphodiesterase 4C		GO:0004115,GO:0005615,GO:0005829,GO:0005929,GO:0006198,GO:0007186,GO:0046872	3',5'-cyclic-AMP phosphodiesterase activity|extracellular space|cytosol|cilium|cAMP catabolic process|G-protein coupled receptor signaling pathway|metal ion binding	ko00230,ko04024	Purine metabolism|cAMP signaling pathway
PDHB	1121.107343	1597.356935	644.8577505	0.403702977	-1.308633868	0.013727499	0.460144395	Down	62.4302	24.5423	GeneID:100516042,Genbank:NM_001244398.1	pyruvate dehydrogenase (lipoamide) beta		GO:0004738,GO:0004739,GO:0005654,GO:0005759,GO:0006006,GO:0006086,GO:0006099,GO:0034604,GO:0045254	pyruvate dehydrogenase activity|pyruvate dehydrogenase (acetyl-transferring) activity|nucleoplasm|mitochondrial matrix|glucose metabolic process|acetyl-CoA biosynthetic process from pyruvate|tricarboxylic acid cycle|pyruvate dehydrogenase (NAD+) activity|pyruvate dehydrogenase complex	ko04066,ko01200,ko00620,ko04922,ko00020,ko00010	HIF-1 signaling pathway|Carbon metabolism|Pyruvate metabolism|Glucagon signaling pathway|Citrate cycle (TCA cycle)|Glycolysis / Gluconeogenesis
PDK2	406.2133625	107.018951	705.407774	6.591428597	2.720591182	4.40E-06	0.000387721	Up	1.25551	7.96517	GeneID:100516037,Genbank:XM_021067148.1	pyruvate dehydrogenase kinase 2		GO:0004672,GO:0004740,GO:0005524,GO:0005654,GO:0005739,GO:0005759,GO:0005829,GO:0005967,GO:0006006,GO:0006111,GO:0006885,GO:0008286,GO:0010510,GO:0010565,GO:0010906,GO:0031670,GO:0034614,GO:0042593,GO:0042803,GO:0072332	protein kinase activity|pyruvate dehydrogenase (acetyl-transferring) kinase activity|ATP binding|nucleoplasm|mitochondrion|mitochondrial matrix|cytosol|mitochondrial pyruvate dehydrogenase complex|glucose metabolic process|regulation of gluconeogenesis|regulation of pH|insulin receptor signaling pathway|regulation of acetyl-CoA biosynthetic process from pyruvate|regulation of cellular ketone meta…
PDP1	1365.665005	848.2242783	1883.105732	2.220056393	1.150596324	0.030787664	0.82114459	Up	11.4114	24.7125	GeneID:100153002,Genbank:XM_005662967.3	pyruvate dehyrogenase phosphatase catalytic subunit 1		GO:0000287,GO:0004722,GO:0004741,GO:0005509,GO:0005739,GO:0005759,GO:0016311	magnesium ion binding|protein serine/threonine phosphatase activity|[pyruvate dehydrogenase (lipoamide)] phosphatase activity|calcium ion binding|mitochondrion|mitochondrial matrix|dephosphorylation
PDPN	1144.117426	1619.157092	669.0777599	0.41322597	-1.274997169	0.016309128	0.528282445	Down	36.3472	14.4594	GeneID:100738269,Genbank:XM_005665017.3	podoplanin		GO:0000902,GO:0001726,GO:0001946,GO:0005102,GO:0005829,GO:0005886,GO:0005887,GO:0007266,GO:0008285,GO:0008360,GO:0010718,GO:0016020,GO:0016323,GO:0016324,GO:0019956,GO:0030027,GO:0030054,GO:0030168,GO:0030175,GO:0030324,GO:0030335,GO:0031258,GO:0031410,GO:0031527,GO:0031528,GO:0032587,GO:0042995,GO:0043066,GO:0044319,GO:0045121,GO:0048535,GO:0051087,GO:0051272,GO:0060838,GO:0061851,GO:0070252,GO:…	cell morphogenesis|ruffle|lymphangiogenesis|receptor binding|cytosol|plasma membrane|integral component of plasma membrane|Rho protein signal transduction|negative regulation of cell proliferation|regulation of cell shape|positive regulation of epithelial to mesenchymal transition|membrane|basolateral plasma membrane|apical plasma membrane|chemokine binding|lamellipodium|cell junction|platelet ac…
PECAM1	66.17881627	101.0734537	31.28417882	0.309519242	-1.691898992	0.049243858	1	Down	1.37245	0.390083	GeneID:396941,Genbank:XM_013980836.2	platelet and endothelial cell adhesion molecule 1		GO:0005886,GO:0007155,GO:0016021,GO:0030054,GO:0045121	plasma membrane|cell adhesion|integral component of membrane|cell junction|membrane raft	ko04514,ko04670	Cell adhesion molecules (CAMs)|Leukocyte transendothelial migration
PECR	524.7921076	326.011434	723.5727811	2.219470563	1.150215574	0.034574759	0.889100163	Up	10.8832	23.2451	GeneID:100312978,Genbank:XM_021075117.1	peroxisomal trans-2-enoyl-CoA reductase		GO:0001561,GO:0005102,GO:0005739,GO:0005777,GO:0005778,GO:0006633,GO:0019166,GO:0033306,GO:0055114	fatty acid alpha-oxidation|receptor binding|mitochondrion|peroxisome|peroxisomal membrane|fatty acid biosynthetic process|trans-2-enoyl-CoA reductase (NADPH) activity|phytol metabolic process|oxidation-reduction process	ko01040,ko01212,ko04146	Biosynthesis of unsaturated fatty acids|Fatty acid metabolism|Peroxisome
PELP1	3309.778669	1949.132191	4670.425148	2.396156182	1.260721946	0.028574546	0.787406959	Up	26.3598	58.7302	GeneID:102157970,Genbank:XM_021067790.1	proline, glutamate and leucine rich protein 1		GO:0003682,GO:0003723,GO:0005634,GO:0005654,GO:0005730,GO:0005737,GO:0006351,GO:0006364,GO:0008134,GO:0016020,GO:0035327,GO:0045944,GO:0071339,GO:0071391	chromatin binding|RNA binding|nucleus|nucleoplasm|nucleolus|cytoplasm|transcription, DNA-templated|rRNA processing|transcription factor binding|membrane|transcriptionally active chromatin|positive regulation of transcription from RNA polymerase II promoter|MLL1 complex|cellular response to estrogen stimulus
PFKFB4	170.2599047	86.20971052	254.3100988	2.949900855	1.560666467	0.01895596	0.591276762	Up	0.783592	2.32747	GeneID:100158056,Genbank:XM_005669518.3	6-phosphofructo-2-kinase/fructose-2,6-biphosphatase 4		GO:0003873,GO:0004331,GO:0005524,GO:0005829,GO:0006000,GO:0006003,GO:0045821	6-phosphofructo-2-kinase activity|fructose-2,6-bisphosphate 2-phosphatase activity|ATP binding|cytosol|fructose metabolic process|fructose 2,6-bisphosphate metabolic process|positive regulation of glycolytic process	ko04152,ko00051	AMPK signaling pathway|Fructose and mannose metabolism
PI4K2B	298.7032543	165.4830076	431.9235011	2.61007766	1.384092733	0.018772021	0.586897881	Up	2.58144	6.68201	GeneID:100623115,Genbank:XM_021101073.1	phosphatidylinositol 4-kinase type 2 beta		GO:0004430,GO:0005524,GO:0005768,GO:0005802,GO:0005829,GO:0005886,GO:0006661,GO:0007030,GO:0007032,GO:0016020,GO:0046854	1-phosphatidylinositol 4-kinase activity|ATP binding|endosome|trans-Golgi network|cytosol|plasma membrane|phosphatidylinositol biosynthetic process|Golgi organization|endosome organization|membrane|phosphatidylinositol phosphorylation	ko00562,ko04070	Inositol phosphate metabolism|Phosphatidylinositol signaling system
PIEZO2	12.1100047	0	24.22000941	Inf	Inf	0.002833429	0.127268207	Up	0	0.075689	GeneID:100626687,Genbank:XM_021096049.1	piezo type mechanosensitive ion channel component 2		GO:0005261,GO:0005886,GO:0006812,GO:0008381,GO:0009612,GO:0016021,GO:0042391,GO:0050974,GO:0050982,GO:0071260	cation channel activity|plasma membrane|cation transport|mechanosensitive ion channel activity|response to mechanical stimulus|integral component of membrane|regulation of membrane potential|detection of mechanical stimulus involved in sensory perception|detection of mechanical stimulus|cellular response to mechanical stimulus
PIGA	289.3394784	415.1938932	163.4850635	0.393755944	-1.344626392	0.023047229	0.676604382	Down	4.84967	1.87121	GeneID:100156880,Genbank:XM_013985923.2	phosphatidylinositol glycan anchor biosynthesis class A				ko00563	Glycosylphosphatidylinositol(GPI)-anchor biosynthesis
PIGR	853.6721332	173.4103373	1533.933929	8.845689095	3.144974536	3.42E-08	4.12E-06	Up	1.80565	15.3803	GeneID:397315,Genbank:XM_021102216.1	polymeric immunoglobulin receptor		GO:0005576,GO:0005886,GO:0016021	extracellular region|plasma membrane|integral component of membrane	ko04672	Intestinal immune network for IgA production
PIK3AP1	6279.489477	2471.345035	10087.63392	4.081839555	2.029219476	0.001505057	0.074016929	Up	21.3718	86.9381	GeneID:100155165,Genbank:XM_013983580.2	phosphoinositide-3-kinase adaptor protein 1		GO:0005829,GO:0005886,GO:0014068,GO:0016020,GO:0034134,GO:0034142,GO:0034154,GO:0034162,GO:0036312,GO:0042802,GO:0046934,GO:0050727,GO:0051897	cytosol|plasma membrane|positive regulation of phosphatidylinositol 3-kinase signaling|membrane|toll-like receptor 2 signaling pathway|toll-like receptor 4 signaling pathway|toll-like receptor 7 signaling pathway|toll-like receptor 9 signaling pathway|phosphatidylinositol 3-kinase regulatory subunit binding|identical protein binding|phosphatidylinositol-4,5-bisphosphate 3-kinase activity|regulati…	ko04151,ko04662	PI3K-Akt signaling pathway|B cell receptor signaling pathway
PITX3	30.18375753	9.909162129	50.45835293	5.092090762	2.348258134	0.033016508	0.857220499	Up	0.232966	1.23822	GeneID:100154216,Genbank:XM_021073065.1	paired like homeodomain 3	Homeobox	GO:0000978,GO:0001077,GO:0002088,GO:0002089,GO:0005634,GO:0006355,GO:0007568,GO:0007626,GO:0010468,GO:0014014,GO:0030901,GO:0035902,GO:0042220,GO:0043025,GO:0043278,GO:0043525,GO:0045893,GO:0045944,GO:0048666,GO:0070306,GO:0071542,GO:1904313,GO:1904935,GO:1990792	RNA polymerase II proximal promoter sequence-specific DNA binding|transcriptional activator activity, RNA polymerase II proximal promoter sequence-specific DNA binding|lens development in camera-type eye|lens morphogenesis in camera-type eye|nucleus|regulation of transcription, DNA-templated|aging|locomotory behavior|regulation of gene expression|negative regulation of gliogenesis|midbrain develo…
PKHD1	562.648229	763.0054839	362.2909741	0.474820931	-1.074544562	0.046675488	1	Down	2.17646	1.0092	GeneID:100517169,Genbank:XM_021098821.1	PKHD1, fibrocystin/polyductin
PLAC8	1826.682561	154.5829292	3498.782193	22.6336906	4.500399942	5.20E-13	1.03E-10	Up	7.1646	308.023	GeneID:100525175,Genbank:XM_003129352.4	placenta specific 8		GO:0003682,GO:0005576,GO:0008284,GO:0009409,GO:0035578,GO:0040015,GO:0042742,GO:0043066,GO:0043312,GO:0045944,GO:0050873	chromatin binding|extracellular region|positive regulation of cell proliferation|response to cold|azurophil granule lumen|negative regulation of multicellular organism growth|defense response to bacterium|negative regulation of apoptotic process|neutrophil degranulation|positive regulation of transcription from RNA polymerase II promoter|brown fat cell differentiation
PLEKHA4	908.2347873	56.48222414	1759.98735	31.16002207	4.96162435	2.78E-15	6.69E-13	Up	0.59915	16.383	GeneID:100522871,Genbank:XM_013998606.2	pleckstrin homology domain containing A4		GO:0005737,GO:0005886,GO:0006661,GO:0032266	cytoplasm|plasma membrane|phosphatidylinositol biosynthetic process|phosphatidylinositol-3-phosphate binding
PLEKHA6	857.6884114	504.3763524	1211.00047	2.400985821	1.263626884	0.017237416	0.546527481	Up	2.74586	5.82477	GeneID:100512182,Genbank:XM_021063215.1	pleckstrin homology domain containing A6
PLEKHA7	1420.624877	414.202977	2427.046776	5.859558987	2.550792086	5.00E-06	0.000432046	Up	1.75266	9.86078	GeneID:100514820,Genbank:XM_021083278.1	pleckstrin homology domain containing A7		GO:0005634,GO:0005813,GO:0005829,GO:0005915,GO:0030054,GO:0045218,GO:0070062,GO:0070097,GO:0090136	nucleus|centrosome|cytosol|zonula adherens|cell junction|zonula adherens maintenance|extracellular exosome|delta-catenin binding|epithelial cell-cell adhesion
PLEKHN1	1137.522385	527.1674253	1747.877346	3.315601955	1.729270819	0.001294515	0.065088022	Up	7.85264	25.0695	GeneID:100739230,Genbank:XM_021095175.1	pleckstrin homology domain containing N1		GO:0005886	plasma membrane
PLSCR1	946.6121274	272.5019586	1620.722296	5.94756201	2.572298408	3.45E-06	0.000312196	Up	4.1506	26.6564	GeneID:100620055,Genbank:XM_021068460.1	phospholipid scramblase 1		GO:0005886,GO:0016021,GO:0017128,GO:0046872	plasma membrane|integral component of membrane|phospholipid scramblase activity|metal ion binding
PMAIP1	183.5524595	67.38230248	299.7226164	4.448091048	2.153186319	0.001267347	0.064201137	Up	5.22328	23.5191	GeneID:397278,Genbank:NM_214147.2	phorbol-12-myristate-13-acetate-induced protein 1		GO:0001836,GO:0005634,GO:0005739,GO:0005829,GO:0006919,GO:0006974,GO:0010498,GO:0010907,GO:0032461,GO:0042149,GO:0043331,GO:0043517,GO:0046902,GO:0051607,GO:0071456,GO:0072332,GO:0072593,GO:0090200,GO:1902043,GO:2001244	release of cytochrome c from mitochondria|nucleus|mitochondrion|cytosol|activation of cysteine-type endopeptidase activity involved in apoptotic process|cellular response to DNA damage stimulus|proteasomal protein catabolic process|positive regulation of glucose metabolic process|positive regulation of protein oligomerization|cellular response to glucose starvation|response to dsRNA|positive regu…	ko04215,ko04115,ko04210	Apoptosis - multiple species|p53 signaling pathway|Apoptosis
PMEPA1	2475.744012	3917.09179	1034.396235	0.264072503	-1.920994006	0.000741989	0.040478953	Down	50.5039	12.5023	GeneID:100144523,Genbank:XM_005673042.3	prostate transmembrane protein, androgen induced 1		GO:0000139,GO:0005886,GO:0010008,GO:0010991,GO:0016021,GO:0030512,GO:0030521,GO:0031901,GO:0043231,GO:0050699,GO:0060394,GO:0070412	Golgi membrane|plasma membrane|endosome membrane|negative regulation of SMAD protein complex assembly|integral component of membrane|negative regulation of transforming growth factor beta receptor signaling pathway|androgen receptor signaling pathway|early endosome membrane|intracellular membrane-bounded organelle|WW domain binding|negative regulation of pathway-restricted SMAD protein phosphoryl…
PML	3009.9975	202.1469074	5817.848093	28.7802973	4.84700959	2.46E-13	5.10E-11	Up	1.28916	38.8867	GeneID:100157336,Genbank:XM_001925572.5	promyelocytic leukemia				ko04144,ko04120	Endocytosis|Ubiquitin mediated proteolysis
PNPLA3	8.064211047	0.990916213	15.13750588	15.27627229	3.933220635	0.048992342	1	Up	0.0189776	0.252953	GeneID:100049690,Genbank:XM_021090847.1	patatin like phospholipase domain containing 3		GO:0001676,GO:0004465,GO:0004623,GO:0004806,GO:0005737,GO:0005789,GO:0005811,GO:0006650,GO:0006654,GO:0016020,GO:0016021,GO:0016411,GO:0019432,GO:0019433,GO:0034389,GO:0035727,GO:0036042,GO:0036153,GO:0036155,GO:0042171,GO:0051264,GO:0051265,GO:0055088	long-chain fatty acid metabolic process|lipoprotein lipase activity|phospholipase A2 activity|triglyceride lipase activity|cytoplasm|endoplasmic reticulum membrane|lipid droplet|glycerophospholipid metabolic process|phosphatidic acid biosynthetic process|membrane|integral component of membrane|acylglycerol O-acyltransferase activity|triglyceride biosynthetic process|triglyceride catabolic process…	ko00561	Glycerolipid metabolism
PNRC1	820.6385585	418.1666418	1223.110475	2.924935547	1.548404834	0.003814502	0.162146398	Up	15.1898	42.9573	GeneID:106508885,Genbank:XM_021089951.1	proline rich nuclear receptor coactivator 1		GO:0000184,GO:0000932,GO:0005634,GO:0006351,GO:0006355,GO:0031087	nuclear-transcribed mRNA catabolic process, nonsense-mediated decay|P-body|nucleus|transcription, DNA-templated|regulation of transcription, DNA-templated|deadenylation-independent decapping of nuclear-transcribed mRNA
POLR3GL	615.0277452	280.4292883	949.6262022	3.386330323	1.759722709	0.00128156	0.064677985	Up	3.93657	13.4316	GeneID:100152157,Genbank:XM_013997211.2	RNA polymerase III subunit G like		GO:0003899,GO:0005634,GO:0005654,GO:0005666,GO:0005829,GO:0006383,GO:0032481	DNA-directed 5'-3' RNA polymerase activity|nucleus|nucleoplasm|DNA-directed RNA polymerase III complex|cytosol|transcription from RNA polymerase III promoter|positive regulation of type I interferon production	ko00230,ko00240,ko03020,ko04623	Purine metabolism|Pyrimidine metabolism|RNA polymerase|Cytosolic DNA-sensing pathway
PPM1K	254.9478088	95.12795644	414.7676611	4.360102715	2.124362122	0.000632522	0.035811933	Up	0.741187	2.89021	GeneID:110262190,Genbank:XM_021101768.1	protein phosphatase, Mg2+/Mn2+ dependent 1K		GO:0004722,GO:0005739,GO:0005759,GO:0009083,GO:0046872	protein serine/threonine phosphatase activity|mitochondrion|mitochondrial matrix|branched-chain amino acid catabolic process|metal ion binding
PPP1R18	1810.122581	1076.135007	2544.110155	2.364118013	1.241302054	0.022423461	0.66366278	Up	11.76	26.7812	GeneID:100151743,Genbank:XM_021097973.1	protein phosphatase 1 regulatory subunit 18		GO:0003779,GO:0005737,GO:0005856,GO:0019902,GO:0046983	actin binding|cytoplasm|cytoskeleton|phosphatase binding|protein dimerization activity
PPP1R1B	116.0542118	0	232.1084235	Inf	Inf	3.13E-12	5.69E-10	Up	0	3.67453	GeneID:100736966,Genbank:XM_021067047.1	protein phosphatase 1 regulatory inhibitor subunit 1B				ko04728,ko04024	Dopaminergic synapse|cAMP signaling pathway
PPP4R4	63.06381575	0.990916213	125.1367153	126.2838509	6.98052635	1.42E-07	1.58E-05	Up	0.0111784	0.982027	GeneID:100737576,Genbank:XM_021099663.1	protein phosphatase 4 regulatory subunit 4		GO:0005737,GO:0005829,GO:0008287,GO:0019888,GO:0032515,GO:0080163	cytoplasm|cytosol|protein serine/threonine phosphatase complex|protein phosphatase regulator activity|negative regulation of phosphoprotein phosphatase activity|regulation of protein serine/threonine phosphatase activity
PRDM1	210.6995904	78.28238082	343.1168	4.383065466	2.131940227	0.000980296	0.051398769	Up	0.431596	1.84213	GeneID:100154284,Genbank:XM_005659341.3	PR/SET domain 1	zf-C2H2
PRELID2	723.9158148	1003.798124	444.0335058	0.442353393	-1.176728706	0.027152183	0.760656261	Down	10.2676	4.02634	GeneID:100524733,Genbank:XM_021084957.1	PRELI domain containing 2		GO:0005758,GO:1990050	mitochondrial intermembrane space|phosphatidic acid transporter activity
PRICKLE1	74.87268149	33.69115124	116.0542118	3.444649633	1.784357249	0.032398833	0.846074176	Up	0.204926	0.730959	GeneID:100157209,Genbank:XM_021092560.1	prickle planar cell polarity protein 1		GO:0001843,GO:0005634,GO:0005829,GO:0006606,GO:0008270,GO:0031398,GO:0031965,GO:0032436,GO:0035904,GO:0045892,GO:0060071,GO:0060976,GO:0090090,GO:2000691	neural tube closure|nucleus|cytosol|protein import into nucleus|zinc ion binding|positive regulation of protein ubiquitination|nuclear membrane|positive regulation of proteasomal ubiquitin-dependent protein catabolic process|aorta development|negative regulation of transcription, DNA-templated|Wnt signaling pathway, planar cell polarity pathway|coronary vasculature development|negative regulation…	ko04310	Wnt signaling pathway
PRICKLE2	158.1955271	81.25512946	235.1359247	2.893797921	1.532964179	0.023478205	0.681829348	Up	0.324215	0.947313	GeneID:100520050,Genbank:XM_021069189.1	prickle planar cell polarity protein 2		GO:0005737,GO:0008270,GO:0031965,GO:0060071	cytoplasm|zinc ion binding|nuclear membrane|Wnt signaling pathway, planar cell polarity pathway	ko04310	Wnt signaling pathway
PRKCD	501.4416986	286.3747855	716.5086117	2.501996153	1.323079571	0.01592929	0.518839156	Up	2.17087	5.18623	GeneID:100622955,Genbank:XM_021068961.1	protein kinase C delta		GO:0004674,GO:0004697,GO:0004715,GO:0005524,GO:0005622,GO:0005634,GO:0005737,GO:0005739,GO:0005783,GO:0006915,GO:0007049,GO:0016020,GO:0018105,GO:0030837,GO:0032930,GO:0034351,GO:0035556,GO:0042742,GO:0046872,GO:0048471,GO:0051490,GO:0090331,GO:1904385	protein serine/threonine kinase activity|protein kinase C activity|non-membrane spanning protein tyrosine kinase activity|ATP binding|intracellular|nucleus|cytoplasm|mitochondrion|endoplasmic reticulum|apoptotic process|cell cycle|membrane|peptidyl-serine phosphorylation|negative regulation of actin filament polymerization|positive regulation of superoxide anion generation|negative regulation of …	ko04062,ko04722,ko04915,ko04750,ko04912,ko04530,ko04666,ko04270	Chemokine signaling pathway|Neurotrophin signaling pathway|Estrogen signaling pathway|Inflammatory mediator regulation of TRP channels|GnRH signaling pathway|Tight junction|Fc gamma R-mediated phagocytosis|Vascular smooth muscle contraction
PRKD2	580.1631693	230.8834776	929.4428611	4.025592783	2.009201241	0.000284953	0.01737442	Up	2.38167	9.81447	GeneID:100517036,Genbank:XM_021094608.1	protein kinase D2		GO:0001525,GO:0001938,GO:0002250,GO:0004672,GO:0004674,GO:0004697,GO:0005080,GO:0005524,GO:0005634,GO:0005654,GO:0005737,GO:0005794,GO:0005829,GO:0005886,GO:0006468,GO:0007155,GO:0008219,GO:0010595,GO:0018105,GO:0018107,GO:0030148,GO:0030949,GO:0032743,GO:0032757,GO:0032793,GO:0033138,GO:0035556,GO:0035924,GO:0038033,GO:0043536,GO:0045743,GO:0045766,GO:0045785,GO:0045944,GO:0046777,GO:0046872,GO:…	angiogenesis|positive regulation of endothelial cell proliferation|adaptive immune response|protein kinase activity|protein serine/threonine kinase activity|protein kinase C activity|protein kinase C binding|ATP binding|nucleus|nucleoplasm|cytoplasm|Golgi apparatus|cytosol|plasma membrane|protein phosphorylation|cell adhesion|cell death|positive regulation of endothelial cell migration|peptidyl-s…	ko04015,ko04925	Rap1 signaling pathway|Aldosterone synthesis and secretion
PROKR2	61.32192959	25.76382154	96.88003764	3.760313178	1.910852822	0.030834817	0.82114459	Up	0.317194	1.15453	GeneID:100625714,Genbank:XM_003359888.4	prokineticin receptor 2		GO:0001602,GO:0005886,GO:0007218,GO:0007268,GO:0007623,GO:0007631,GO:0008015,GO:0016021	pancreatic polypeptide receptor activity|plasma membrane|neuropeptide signaling pathway|chemical synaptic transmission|circadian rhythm|feeding behavior|blood circulation|integral component of membrane
PRRG1	2616.671988	1544.838376	3688.5056	2.387632038	1.255580517	0.025384498	0.721637361	Up	17.6325	40.9333	GeneID:100623926,Genbank:XM_021079580.1	proline rich and Gla domain 1		GO:0005509,GO:0005576,GO:0016021	calcium ion binding|extracellular region|integral component of membrane
PRRG4	338.3227216	82.24604567	594.3993976	7.227087852	2.853414432	3.16E-06	0.000289226	Up	1.192	8.36012	GeneID:100513583,Genbank:XM_013994445.2	proline rich and Gla domain 4		GO:0005509,GO:0005576,GO:0016021	calcium ion binding|extracellular region|integral component of membrane
PSMB10	85.77919999	0	171.5584	Inf	Inf	3.56E-10	5.39E-08	Up	0	7.23853	GeneID:733626,Genbank:NM_001044565.1	proteasome subunit beta 10		GO:0000902,GO:0004298,GO:0005634,GO:0005737,GO:0005839,GO:0019774,GO:0042098,GO:0051603,GO:1990111	cell morphogenesis|threonine-type endopeptidase activity|nucleus|cytoplasm|proteasome core complex|proteasome core complex, beta-subunit complex|T cell proliferation|proteolysis involved in cellular protein catabolic process|spermatoproteasome complex	ko03050	Proteasome
PSMB8	2152.82389	463.7487876	3841.898992	8.28443997	3.050404174	2.13E-07	2.32E-05	Up	20.5076	163.847	GeneID:396975,Genbank:NM_213935.2	proteasome subunit beta 8		GO:0004298,GO:0005634,GO:0005737,GO:0005839,GO:0019774,GO:0019882,GO:0045444,GO:0051603,GO:0052548,GO:1990111	threonine-type endopeptidase activity|nucleus|cytoplasm|proteasome core complex|proteasome core complex, beta-subunit complex|antigen processing and presentation|fat cell differentiation|proteolysis involved in cellular protein catabolic process|regulation of endopeptidase activity|spermatoproteasome complex	ko03050	Proteasome
PSMB9	950.3396009	141.7010184	1758.978183	12.41330657	3.633815557	4.52E-10	6.77E-08	Up	8.13636	96.7051	GeneID:654294,Genbank:NM_001037961.1	proteasome subunit beta 9		GO:0000165,GO:0000209,GO:0000502,GO:0002223,GO:0002479,GO:0004298,GO:0005654,GO:0005829,GO:0005839,GO:0006521,GO:0010972,GO:0016032,GO:0016579,GO:0019774,GO:0031145,GO:0031146,GO:0033209,GO:0038061,GO:0038095,GO:0043161,GO:0043488,GO:0043687,GO:0050852,GO:0051436,GO:0051437,GO:0055085,GO:0060071,GO:0061418,GO:0070062,GO:0070498,GO:0090090,GO:0090263,GO:1902036,GO:1990111,GO:2000116	MAPK cascade|protein polyubiquitination|proteasome complex|stimulatory C-type lectin receptor signaling pathway|antigen processing and presentation of exogenous peptide antigen via MHC class I, TAP-dependent|threonine-type endopeptidase activity|nucleoplasm|cytosol|proteasome core complex|regulation of cellular amino acid metabolic process|negative regulation of G2/M transition of mitotic cell cy…	ko03050	Proteasome
PSME1	2886.296184	1032.534694	4740.057675	4.590700635	2.198714355	0.000165911	0.010959062	Up	48.5951	218.977	GeneID:397572,Genbank:NM_214304.1	proteasome activator subunit 1		GO:0000502,GO:0005737,GO:0008537,GO:0010950,GO:0061133,GO:0061136,GO:2000045	proteasome complex|cytoplasm|proteasome activator complex|positive regulation of endopeptidase activity|endopeptidase activator activity|regulation of proteasomal protein catabolic process|regulation of G1/S transition of mitotic cell cycle	ko04612,ko03050	Antigen processing and presentation|Proteasome
PSME2	3318.498819	1111.807991	5525.189646	4.969553818	2.313116328	0.000101899	0.006969995	Up	54.0799	254.658	GeneID:397522,Genbank:XM_013978159.2	proteasome activator subunit 2		GO:0000502,GO:0005737,GO:0008537,GO:0010950,GO:0061133,GO:0061136,GO:2000045	proteasome complex|cytoplasm|proteasome activator complex|positive regulation of endopeptidase activity|endopeptidase activator activity|regulation of proteasomal protein catabolic process|regulation of G1/S transition of mitotic cell cycle	ko04612,ko03050	Antigen processing and presentation|Proteasome
PSMF1	3493.83462	1249.545344	5738.123896	4.592169401	2.199175863	0.000225419	0.014260671	Up	45.9092	196.121	GeneID:100152620,Genbank:NM_001243340.1	proteasome inhibitor subunit 1		GO:0000502,GO:0005783,GO:0005829,GO:0006511,GO:0042803,GO:0046982,GO:0048471,GO:0070628,GO:1901799	proteasome complex|endoplasmic reticulum|cytosol|ubiquitin-dependent protein catabolic process|protein homodimerization activity|protein heterodimerization activity|perinuclear region of cytoplasm|proteasome binding|negative regulation of proteasomal protein catabolic process	ko03050	Proteasome
PTCH1	565.6059356	277.4565396	853.7553317	3.077077703	1.621560875	0.003061803	0.136164323	Up	1.58504	4.68095	GeneID:100627504,Genbank:XM_013980137.2	patched 1				ko04024,ko04360,ko04341,ko04340	cAMP signaling pathway|Axon guidance|Hedgehog signaling pathway - fly|Hedgehog signaling pathway
PTGDR2	285.8986479	405.2847311	166.5125647	0.410853289	-1.283304779	0.030163436	0.816169272	Down	6.32767	2.44817	GeneID:100510947,Genbank:XM_021082964.1	prostaglandin D2 receptor 2		GO:0001785,GO:0004930,GO:0004956,GO:0004958,GO:0005622,GO:0005886,GO:0005887,GO:0006935,GO:0006955,GO:0007186,GO:0007187,GO:0007193,GO:0007218,GO:0007268,GO:0019722,GO:0042923,GO:0043005,GO:0045745,GO:2000255	prostaglandin J receptor activity|G-protein coupled receptor activity|prostaglandin D receptor activity|prostaglandin F receptor activity|intracellular|plasma membrane|integral component of plasma membrane|chemotaxis|immune response|G-protein coupled receptor signaling pathway|G-protein coupled receptor signaling pathway, coupled to cyclic nucleotide second messenger|adenylate cyclase-inhibiting …
PTGR1	3839.422906	5419.320768	2259.525044	0.41693879	-1.262092495	0.031236905	0.825475514	Down	121.778	48.3442	GeneID:397678,Genbank:XM_021083385.1	prostaglandin reductase 1		GO:0005829,GO:0032440,GO:0036132,GO:0036185,GO:0047522,GO:0097257	cytosol|2-alkenal reductase [NAD(P)] activity|13-prostaglandin reductase activity|13-lipoxin reductase activity|15-oxoprostaglandin 13-oxidase activity|leukotriene B4 12-hydroxy dehydrogenase activity
PTK2B	388.7837598	136.7464374	640.8210823	4.686199469	2.228418364	0.000132124	0.008901832	Up	0.28189	1.36947	GeneID:100157507,Genbank:XM_021073170.1	protein tyrosine kinase 2 beta		GO:0000165,GO:0001525,GO:0001556,GO:0001666,GO:0001954,GO:0002040,GO:0002250,GO:0002315,GO:0004683,GO:0004713,GO:0004715,GO:0004871,GO:0004972,GO:0005102,GO:0005524,GO:0005634,GO:0005737,GO:0005829,GO:0005856,GO:0005925,GO:0005938,GO:0006461,GO:0006468,GO:0006915,GO:0006950,GO:0006968,GO:0006970,GO:0007165,GO:0007166,GO:0007172,GO:0007173,GO:0007204,GO:0007229,GO:0008284,GO:0008285,GO:0008360,GO:…	MAPK cascade|angiogenesis|oocyte maturation|response to hypoxia|positive regulation of cell-matrix adhesion|sprouting angiogenesis|adaptive immune response|marginal zone B cell differentiation|calmodulin-dependent protein kinase activity|protein tyrosine kinase activity|non-membrane spanning protein tyrosine kinase activity|signal transducer activity|NMDA glutamate receptor activity|receptor bind…	ko04062,ko04650,ko04670,ko04020,ko04912,ko04072	Chemokine signaling pathway|Natural killer cell mediated cytotoxicity|Leukocyte transendothelial migration|Calcium signaling pathway|GnRH signaling pathway|Phospholipase D signaling pathway
PTPRS	227.0497079	110.9826158	343.1168	3.091626534	1.628366053	0.009136251	0.329173764	Up	0.505361	1.67899	GeneID:106509452,Genbank:XM_021084028.1	protein tyrosine phosphatase, receptor type S		GO:0004721,GO:0004725,GO:0005886,GO:0005887,GO:0006470,GO:0007155,GO:0008201,GO:0010977,GO:0021510,GO:0021549,GO:0021766,GO:0021987,GO:0022038,GO:0030054,GO:0030285,GO:0030424,GO:0030517,GO:0032687,GO:0032688,GO:0034164,GO:0035335,GO:0035374,GO:0043204,GO:0043395,GO:0048671,GO:0048681,GO:0061000,GO:0070062,GO:0090557,GO:0099061	phosphoprotein phosphatase activity|protein tyrosine phosphatase activity|plasma membrane|integral component of plasma membrane|protein dephosphorylation|cell adhesion|heparin binding|negative regulation of neuron projection development|spinal cord development|cerebellum development|hippocampus development|cerebral cortex development|corpus callosum development|cell junction|integral component of…
PXK	574.7614425	269.5292099	879.9936752	3.264928783	1.707051523	0.001850661	0.088746099	Up	4.07354	13.3764	GeneID:100515860,Genbank:XM_005669678.3	PX domain containing serine/threonine kinase like		GO:0003779,GO:0005634,GO:0005737,GO:0005815,GO:0005829,GO:0005886,GO:0006954,GO:0008022,GO:0032780,GO:0035091,GO:0043271,GO:0050804	actin binding|nucleus|cytoplasm|microtubule organizing center|cytosol|plasma membrane|inflammatory response|protein C-terminus binding|negative regulation of ATPase activity|phosphatidylinositol binding|negative regulation of ion transport|modulation of chemical synaptic transmission
RAB22A	1446.779521	2067.05122	826.5078211	0.399848738	-1.322473762	0.013720518	0.460144395	Down	16.7597	6.45167	GeneID:100144535,Genbank:NM_001123174.1	RAB22A, member RAS oncogene family		GO:0001726,GO:0003924,GO:0005525,GO:0005769,GO:0005770,GO:0005886,GO:0006897,GO:0007032,GO:0010008,GO:0015031,GO:0015629,GO:0019003,GO:0030670,GO:0045335,GO:0070062,GO:0097494	ruffle|GTPase activity|GTP binding|early endosome|late endosome|plasma membrane|endocytosis|endosome organization|endosome membrane|protein transport|actin cytoskeleton|GDP binding|phagocytic vesicle membrane|phagocytic vesicle|extracellular exosome|regulation of vesicle size	ko04144	Endocytosis
RAB28	403.5932965	555.9039954	251.2825976	0.452025169	-1.145524989	0.040885342	0.975691941	Down	16.446	7.83141	GeneID:100144497,Genbank:XM_021100271.1	RAB28, member RAS oncogene family		GO:0003924,GO:0005525,GO:0005737,GO:0005886,GO:0019003,GO:0035253,GO:0036064,GO:1901998	GTPase activity|GTP binding|cytoplasm|plasma membrane|GDP binding|ciliary rootlet|ciliary basal body|toxin transport
RAP2B	596.470345	323.0386854	869.9020046	2.692872538	1.429145944	0.008396942	0.305807566	Up	21.2851	55.3124	GeneID:100144507,Genbank:NM_001123185.1	RAP2B, member of RAS oncogene family		GO:0003924,GO:0005525,GO:0005829,GO:0005886,GO:0005923,GO:0016020,GO:0019003,GO:0019904,GO:0030168,GO:0030336,GO:0031954,GO:0032486,GO:0044291,GO:0045121,GO:0055037,GO:0055038,GO:0061097,GO:0070062,GO:0070527	GTPase activity|GTP binding|cytosol|plasma membrane|bicellular tight junction|membrane|GDP binding|protein domain specific binding|platelet activation|negative regulation of cell migration|positive regulation of protein autophosphorylation|Rap protein signal transduction|cell-cell contact zone|membrane raft|recycling endosome|recycling endosome membrane|regulation of protein tyrosine kinase activ…
RASGRP2	8.064211047	0.990916213	15.13750588	15.27627229	3.933220635	0.048992342	1	Up	0.0257898	0.245523	GeneID:100626093,Genbank:NM_001244158.1	RAS guanyl releasing protein 2				ko04062,ko04010,ko04015,ko04611,ko04014	Chemokine signaling pathway|MAPK signaling pathway|Rap1 signaling pathway|Platelet activation|Ras signaling pathway
RASGRP3	8.568794576	0.990916213	16.14667294	16.29469044	4.026330039	0.040734531	0.974951696	Up	0.00849428	0.120812	GeneID:100511446,Genbank:XM_021087646.1	RAS guanyl releasing protein 3		GO:0000165,GO:0004871,GO:0005085,GO:0005088,GO:0005096,GO:0005509,GO:0005886,GO:0005887,GO:0007264,GO:0007265,GO:0019900,GO:0019992,GO:0032045,GO:0048471	MAPK cascade|signal transducer activity|guanyl-nucleotide exchange factor activity|Ras guanyl-nucleotide exchange factor activity|GTPase activator activity|calcium ion binding|plasma membrane|integral component of plasma membrane|small GTPase mediated signal transduction|Ras protein signal transduction|kinase binding|diacylglycerol binding|guanyl-nucleotide exchange factor complex|perinuclear reg…	ko04014,ko04662,ko04010,ko04015	Ras signaling pathway|B cell receptor signaling pathway|MAPK signaling pathway|Rap1 signaling pathway
RBCK1	1107.447063	669.8593599	1545.034767	2.3065062	1.205709171	0.02280262	0.672055874	Up	8.86371	20.3938	GeneID:100519985,Genbank:XM_021078286.1	RANBP2-type and C3HC4-type zinc finger containing 1		GO:0000209,GO:0004842,GO:0005829,GO:0007249,GO:0010803,GO:0016032,GO:0032088,GO:0042346,GO:0043123,GO:0043130,GO:0043161,GO:0046872,GO:0050852,GO:0051092,GO:0060546,GO:0071797,GO:0097039,GO:2001238	protein polyubiquitination|ubiquitin-protein transferase activity|cytosol|I-kappaB kinase/NF-kappaB signaling|regulation of tumor necrosis factor-mediated signaling pathway|viral process|negative regulation of NF-kappaB transcription factor activity|positive regulation of NF-kappaB import into nucleus|positive regulation of I-kappaB kinase/NF-kappaB signaling|ubiquitin binding|proteasome-mediated…
RBMS2	1712.225321	912.6338321	2511.816809	2.752272292	1.460623208	0.007304459	0.271674397	Up	6.9279	18.5421	GeneID:100522738,Genbank:XM_021092894.1	RNA binding motif single stranded interacting protein 2		GO:0003723,GO:0005634,GO:0006396	RNA binding|nucleus|RNA processing
RCAN1	2966.361777	885.8790943	5046.844461	5.696990134	2.510199908	2.27E-05	0.001759762	Up	18.2928	101.045	GeneID:100511902,Genbank:XM_005657146.3	regulator of calcineurin 1		GO:0003677,GO:0003700,GO:0005634,GO:0005737,GO:0007165,GO:0007417,GO:0008015,GO:0008597,GO:0033173,GO:0042802,GO:0070884	DNA binding|DNA binding transcription factor activity|nucleus|cytoplasm|signal transduction|central nervous system development|blood circulation|calcium-dependent protein serine/threonine phosphatase regulator activity|calcineurin-NFAT signaling cascade|identical protein binding|regulation of calcineurin-NFAT signaling cascade	ko04919,ko04921	Thyroid hormone signaling pathway|Oxytocin signaling pathway
RDH10	429.5213757	589.5951467	269.4476047	0.457004448	-1.129719887	0.042077704	0.996317027	Down	9.84081	4.51491	GeneID:100127136,Genbank:XM_021089230.1	retinol dehydrogenase 10		GO:0001523,GO:0001656,GO:0001701,GO:0002138,GO:0004745,GO:0005737,GO:0005789,GO:0007601,GO:0008406,GO:0014032,GO:0016021,GO:0031076,GO:0031090,GO:0035115,GO:0042572,GO:0042574,GO:0043583,GO:0043584,GO:0044297,GO:0048703,GO:0052650,GO:0060431,GO:0060449	retinoid metabolic process|metanephros development|in utero embryonic development|retinoic acid biosynthetic process|retinol dehydrogenase activity|cytoplasm|endoplasmic reticulum membrane|visual perception|gonad development|neural crest cell development|integral component of membrane|embryonic camera-type eye development|organelle membrane|embryonic forelimb morphogenesis|retinol metabolic proce…	ko00830	Retinol metabolism
REC8	15.64208941	0	31.28417882	Inf	Inf	0.000875598	0.046820196	Up	0	0.28836	GeneID:100152822,Genbank:XM_005666240.3	REC8 meiotic recombination protein		GO:0000724,GO:0000778,GO:0000798,GO:0000800,GO:0001556,GO:0001673,GO:0003682,GO:0005634,GO:0006302,GO:0007062,GO:0007130,GO:0007131,GO:0007141,GO:0007283,GO:0007286,GO:0009566,GO:0030893,GO:0034991,GO:0051321,GO:0072520	double-strand break repair via homologous recombination|condensed nuclear chromosome kinetochore|nuclear cohesin complex|lateral element|oocyte maturation|male germ cell nucleus|chromatin binding|nucleus|double-strand break repair|sister chromatid cohesion|synaptonemal complex assembly|reciprocal meiotic recombination|male meiosis I|spermatogenesis|spermatid development|fertilization|meiotic cohe…	ko04114	Oocyte meiosis
RELL1	1532.129826	2113.624282	950.6353693	0.449765541	-1.152754961	0.031622623	0.832255561	Down	35.1929	15.5109	GeneID:100522085,Genbank:XM_013978589.2	RELT like 1		GO:0005886,GO:0015630,GO:0016021	plasma membrane|microtubule cytoskeleton|integral component of membrane
RFX5	1467.921532	483.5671119	2452.275953	5.071221537	2.3423333	2.45E-05	0.001888429	Up	3.05453	15.8172	GeneID:100517711,Genbank:XM_003125766.4	regulatory factor X5	RFX			ko04612	Antigen processing and presentation
RGL1	251.954124	36.66389988	467.2443482	12.74398931	3.671745057	5.52E-08	6.46E-06	Up	0.254281	3.76883	GeneID:100515847,Genbank:XM_003357576.5	ral guanine nucleotide dissociation stimulator like 1		GO:0005829,GO:0007264,GO:0008321,GO:0019216	cytosol|small GTPase mediated signal transduction|Ral guanyl-nucleotide exchange factor activity|regulation of lipid metabolic process	ko04014	Ras signaling pathway
RHBDD1	723.7740864	361.6844177	1085.863755	3.002240909	1.586039748	0.003217009	0.14166405	Up	3.64646	10.9657	GeneID:100512869,Genbank:XM_021075277.1	rhomboid domain containing 1		GO:0004175,GO:0004252,GO:0005739,GO:0005783,GO:0005789,GO:0006915,GO:0010954,GO:0030176,GO:0031293,GO:0033619,GO:0034620,GO:0034644,GO:0036503,GO:0043066,GO:0043687,GO:0044322,GO:0045732,GO:0048515,GO:0051047,GO:1904211	endopeptidase activity|serine-type endopeptidase activity|mitochondrion|endoplasmic reticulum|endoplasmic reticulum membrane|apoptotic process|positive regulation of protein processing|integral component of endoplasmic reticulum membrane|membrane protein intracellular domain proteolysis|membrane protein proteolysis|cellular response to unfolded protein|cellular response to UV|ERAD pathway|negativ…
RHBDF2	1243.374352	703.5505112	1783.198193	2.534570247	1.341741149	0.011817636	0.408314486	Up	5.05559	11.8866	GeneID:100517601,Genbank:XM_021066584.1	rhomboid 5 homolog 2		GO:0005789,GO:0005886,GO:0006508,GO:0015031,GO:0016021,GO:0019838,GO:0042058,GO:0050708,GO:0050709	endoplasmic reticulum membrane|plasma membrane|proteolysis|protein transport|integral component of membrane|growth factor binding|regulation of epidermal growth factor receptor signaling pathway|regulation of protein secretion|negative regulation of protein secretion
RHEBL1	50.85343139	11.89099455	89.81586822	7.553267963	2.91710097	0.002984136	0.133193287	Up	0.612069	4.67885	GeneID:100525816,Genbank:XM_021091594.1	Ras homolog enriched in brain like 1		GO:0003924,GO:0005525,GO:0005737,GO:0012505,GO:0016020,GO:0031929,GO:0046872,GO:0051092	GTPase activity|GTP binding|cytoplasm|endomembrane system|membrane|TOR signaling|metal ion binding|positive regulation of NF-kappaB transcription factor activity
RICTOR	329.1333983	148.6374319	509.6293646	3.428674446	1.777650926	0.00245783	0.112650529	Up	0.980871	3.50382	GeneID:100519575,Genbank:XM_005672429.3	RPTOR independent companion of MTOR complex 2		GO:0001938,GO:0005829,GO:0008047,GO:0009790,GO:0010468,GO:0018105,GO:0019901,GO:0030010,GO:0030838,GO:0030950,GO:0031532,GO:0031929,GO:0031932,GO:0032008,GO:0032148,GO:0032956,GO:0033135,GO:0042325,GO:0043022,GO:0043087,GO:0050727,GO:0050731,GO:0051896,GO:0051897,GO:2000114	positive regulation of endothelial cell proliferation|cytosol|enzyme activator activity|embryo development|regulation of gene expression|peptidyl-serine phosphorylation|protein kinase binding|establishment of cell polarity|positive regulation of actin filament polymerization|establishment or maintenance of actin cytoskeleton polarity|actin cytoskeleton reorganization|TOR signaling|TORC2 complex|p…	ko04150	mTOR signaling pathway
RIPOR2	106.9432623	167.46484	46.4216847	0.277202574	-1.850987441	0.01466397	0.485496317	Down	0.318003	0.102101	GeneID:100154661,Genbank:XM_005665637.3	RHO family interacting cell polarization regulator 2		GO:0005737,GO:0005856,GO:0006935,GO:0007155,GO:0007162,GO:0007605,GO:0016324,GO:0030175,GO:0032420,GO:0035024,GO:0045663,GO:0048741,GO:0051491,GO:0060171,GO:0071889,GO:0090023,GO:1901741,GO:1903904,GO:1905872,GO:1990869,GO:2000114,GO:2000391,GO:2000405,GO:2001107	cytoplasm|cytoskeleton|chemotaxis|cell adhesion|negative regulation of cell adhesion|sensory perception of sound|apical plasma membrane|filopodium|stereocilium|negative regulation of Rho protein signal transduction|positive regulation of myoblast differentiation|skeletal muscle fiber development|positive regulation of filopodium assembly|stereocilium membrane|14-3-3 protein binding|positive regul…
RNASEL	852.3317657	154.5829292	1550.080602	10.02750181	3.325890321	7.31E-09	9.47E-07	Up	2.21993	21.9998	GeneID:100048946,Genbank:NM_001097512.1	ribonuclease L		GO:0003723,GO:0004521,GO:0004672,GO:0005524,GO:0005759,GO:0005829,GO:0006364,GO:0006397,GO:0006468,GO:0016363,GO:0019843,GO:0042802,GO:0043021,GO:0043488,GO:0045071,GO:0045444,GO:0045944,GO:0046872,GO:0051607,GO:0060337,GO:0060338,GO:2001275	RNA binding|endoribonuclease activity|protein kinase activity|ATP binding|mitochondrial matrix|cytosol|rRNA processing|mRNA processing|protein phosphorylation|nuclear matrix|rRNA binding|identical protein binding|ribonucleoprotein complex binding|regulation of mRNA stability|negative regulation of viral genome replication|fat cell differentiation|positive regulation of transcription from RNA poly…
RNASET2	49.95376941	0	99.90753881	Inf	Inf	2.18E-07	2.35E-05	Up	0	2.81471	GeneID:100157985,Genbank:XM_001928085.5	ribonuclease T2		GO:0003723,GO:0004540,GO:0005615,GO:0005764,GO:0005788,GO:0006401,GO:0033897,GO:0043202	RNA binding|ribonuclease activity|extracellular space|lysosome|endoplasmic reticulum lumen|RNA catabolic process|ribonuclease T2 activity|lysosomal lumen
RND1	69.89984958	25.76382154	114.0358776	4.42620197	2.146069284	0.012880118	0.439950812	Up	0.734422	2.91666	GeneID:100737739,Genbank:XM_003481567.4	Rho family GTPase 1		GO:0003924,GO:0005102,GO:0005525,GO:0005737,GO:0005886,GO:0005912,GO:0007015,GO:0007162,GO:0007264,GO:0015629,GO:0016322,GO:0043231	GTPase activity|receptor binding|GTP binding|cytoplasm|plasma membrane|adherens junction|actin filament organization|negative regulation of cell adhesion|small GTPase mediated signal transduction|actin cytoskeleton|neuron remodeling|intracellular membrane-bounded organelle	ko04360	Axon guidance
RNF19B	499.4872424	279.438372	719.5361129	2.574936676	1.364536953	0.013048581	0.442895797	Up	1.69263	4.35189	GeneID:100621544,Genbank:XM_005665197.3	ring finger protein 19B		GO:0000151,GO:0000209,GO:0002250,GO:0004842,GO:0005789,GO:0005829,GO:0016021,GO:0031624,GO:0032436,GO:0042787,GO:0044194,GO:0046872,GO:0061630	ubiquitin ligase complex|protein polyubiquitination|adaptive immune response|ubiquitin-protein transferase activity|endoplasmic reticulum membrane|cytosol|integral component of membrane|ubiquitin conjugating enzyme binding|positive regulation of proteasomal ubiquitin-dependent protein catabolic process|protein ubiquitination involved in ubiquitin-dependent protein catabolic process|cytolytic gran…
RNF24	350.3532828	145.6646833	555.0418823	3.810408053	1.929945503	0.00096352	0.050840792	Up	1.26404	4.69085	GeneID:100519342,Genbank:XM_021078063.1	ring finger protein 24		GO:0000139,GO:0000209,GO:0005794,GO:0008270,GO:0016021,GO:0042787,GO:0043161,GO:0061630	Golgi membrane|protein polyubiquitination|Golgi apparatus|zinc ion binding|integral component of membrane|protein ubiquitination involved in ubiquitin-dependent protein catabolic process|proteasome-mediated ubiquitin-dependent protein catabolic process|ubiquitin protein ligase activity
RRAS2	1645.495224	981.0070508	2309.983397	2.354706213	1.235547072	0.022108997	0.657657255	Up	22.7565	52.734	GeneID:110259297,Genbank:XM_021083303.1	related RAS viral (r-ras) oncogene homolog 2		GO:0001649,GO:0003924,GO:0005525,GO:0005783,GO:0005886,GO:0005925,GO:0007265,GO:0016020,GO:0030335,GO:0070062,GO:1901214	osteoblast differentiation|GTPase activity|GTP binding|endoplasmic reticulum|plasma membrane|focal adhesion|Ras protein signal transduction|membrane|positive regulation of cell migration|extracellular exosome|regulation of neuron death	ko04024,ko04010,ko04072,ko04810,ko04530,ko04014	cAMP signaling pathway|MAPK signaling pathway|Phospholipase D signaling pathway|Regulation of actin cytoskeleton|Tight junction|Ras signaling pathway
RSAD2	9345.318544	7.927329703	18682.70976	2356.746907	11.20258112	4.32E-27	3.64E-24	Up	0.13364	366.417	GeneID:396752,Genbank:NM_213817.1	radical S-adenosyl methionine domain containing 2		GO:0003824,GO:0005783,GO:0005789,GO:0005811,GO:0009615,GO:0034157,GO:0034165,GO:0035710,GO:0043367,GO:0043621,GO:0045087,GO:0046872,GO:0050709,GO:0051539,GO:0051607,GO:2000553	catalytic activity|endoplasmic reticulum|endoplasmic reticulum membrane|lipid droplet|response to virus|positive regulation of toll-like receptor 7 signaling pathway|positive regulation of toll-like receptor 9 signaling pathway|CD4-positive, alpha-beta T cell activation|CD4-positive, alpha-beta T cell differentiation|protein self-association|innate immune response|metal ion binding|negative regul…
RTP4	1183.716458	3.963664852	2363.469251	596.2838282	9.2198554	1.17E-28	1.58E-25	Up	0.0349148	20.1201	GeneID:110256385,Genbank:XM_021070039.1	receptor transporter protein 4		GO:0001580,GO:0005737,GO:0006612,GO:0009986,GO:0016021,GO:0031849,GO:0051205,GO:0051607	detection of chemical stimulus involved in sensory perception of bitter taste|cytoplasm|protein targeting to membrane|cell surface|integral component of membrane|olfactory receptor binding|protein insertion into membrane|defense response to virus
S100A14	258.2828891	6.93641349	509.6293646	73.47159528	6.199114695	1.77E-14	4.05E-12	Up	0.288323	20.4633	GeneID:100153930,Genbank:NM_001190168.1	S100 calcium binding protein A14		GO:0005509,GO:0005829,GO:0005886,GO:0006915,GO:0016604,GO:0030054,GO:0032496,GO:0034142,GO:0042379,GO:0042742,GO:0048471,GO:0055074,GO:0070062,GO:0071624,GO:0090026	calcium ion binding|cytosol|plasma membrane|apoptotic process|nuclear body|cell junction|response to lipopolysaccharide|toll-like receptor 4 signaling pathway|chemokine receptor binding|defense response to bacterium|perinuclear region of cytoplasm|calcium ion homeostasis|extracellular exosome|positive regulation of granulocyte chemotaxis|positive regulation of monocyte chemotaxis
S100A16	6399.125724	3671.344569	9126.906879	2.485984823	1.313817489	0.036355915	0.907784091	Up	54.2772	130.434	GeneID:100155146,Genbank:NM_001190207.1	S100 calcium binding protein A16		GO:0005509,GO:0005615,GO:0005730,GO:0005829,GO:0005886,GO:0042803,GO:0051592	calcium ion binding|extracellular space|nucleolus|cytosol|plasma membrane|protein homodimerization activity|response to calcium ion
SAT1	3140.687342	1188.108539	5093.266145	4.286869404	2.099924467	0.000347238	0.020827584	Up	73.1848	292.63	GeneID:397645,Genbank:NM_214358.1	spermidine/spermine N1-acetyltransferase 1		GO:0004145,GO:0005829,GO:0009447,GO:0019809,GO:0032918,GO:0046208	diamine N-acetyltransferase activity|cytosol|putrescine catabolic process|spermidine binding|spermidine acetylation|spermine catabolic process	ko00330	Arginine and proline metabolism
SCARB2	3299.415921	2033.360069	4565.471774	2.245284465	1.166898238	0.042214106	0.996317027	Up	24.0764	52.7495	GeneID:414407,Genbank:NM_001244155.1	scavenger receptor class B member 2		GO:0000139,GO:0001508,GO:0001618,GO:0002532,GO:0005044,GO:0005765,GO:0005789,GO:0005886,GO:0005925,GO:0006622,GO:0006631,GO:0006911,GO:0009986,GO:0010008,GO:0010976,GO:0016020,GO:0016021,GO:0019899,GO:0030665,GO:0031664,GO:0031902,GO:0043202,GO:0061024,GO:0070062,GO:0099600,GO:1904978,GO:1905123,GO:1905671	Golgi membrane|action potential|virus receptor activity|production of molecular mediator involved in inflammatory response|scavenger receptor activity|lysosomal membrane|endoplasmic reticulum membrane|plasma membrane|focal adhesion|protein targeting to lysosome|fatty acid metabolic process|phagocytosis, engulfment|cell surface|endosome membrane|positive regulation of neuron projection development…	ko04142	Lysosome
SCFD2	48.26663578	18.82740805	77.70586352	4.127273565	2.045189067	0.031242487	0.825475514	Up	0.260063	1.05061	GeneID:100738927,Genbank:XM_003482381.4	sec1 family domain containing 2		GO:0006904,GO:0015031	vesicle docking involved in exocytosis|protein transport
SDCBP2	8.568794576	0.990916213	16.14667294	16.29469044	4.026330039	0.040734531	0.974951696	Up	0.0156675	0.167413	GeneID:100513633,Genbank:XM_021077266.1	syndecan binding protein 2		GO:0005546,GO:0005730,GO:0005737,GO:0005886,GO:0007399,GO:0008022,GO:0008283,GO:0016607,GO:0035556,GO:0042802,GO:0042803,GO:0046907,GO:0046982,GO:0070062	phosphatidylinositol-4,5-bisphosphate binding|nucleolus|cytoplasm|plasma membrane|nervous system development|protein C-terminus binding|cell proliferation|nuclear speck|intracellular signal transduction|identical protein binding|protein homodimerization activity|intracellular transport|protein heterodimerization activity|extracellular exosome
SDS	69.99110381	15.85465941	124.1275482	7.829089546	2.968844545	0.001003296	0.052400833	Up	0.450222	3.26001	GeneID:100155595,Genbank:XM_001928302.5	serine dehydratase		GO:0003941,GO:0004794,GO:0005737,GO:0006094,GO:0006565,GO:0030170,GO:0042803,GO:0042866	L-serine ammonia-lyase activity|L-threonine ammonia-lyase activity|cytoplasm|gluconeogenesis|L-serine catabolic process|pyridoxal phosphate binding|protein homodimerization activity|pyruvate biosynthetic process	ko00260,ko01200,ko00290,ko00270,ko01230	Glycine, serine and threonine metabolism|Carbon metabolism|Valine, leucine and isoleucine biosynthesis|Cysteine and methionine metabolism|Biosynthesis of amino acids
SEMA4B	6043.340608	1649.875494	10436.80572	6.325814133	2.661251167	4.38E-05	0.003205242	Up	17.5867	106.874	GeneID:110261555,Genbank:XM_021098977.1	semaphorin 4B		GO:0005615,GO:0007399,GO:0016021,GO:0030154,GO:0050919	extracellular space|nervous system development|integral component of membrane|cell differentiation|negative chemotaxis	ko04360	Axon guidance
SEMA4C	241.8769494	144.6737671	339.0801317	2.343756844	1.228822903	0.043881304	1	Up	1.56483	3.66483	GeneID:100525283,Genbank:XM_021087262.1	semaphorin 4C		GO:0001843,GO:0005615,GO:0014069,GO:0016020,GO:0016021,GO:0021535,GO:0021549,GO:0030054,GO:0030672,GO:0032874,GO:0042692,GO:0045211,GO:0050919,GO:0071526	neural tube closure|extracellular space|postsynaptic density|membrane|integral component of membrane|cell migration in hindbrain|cerebellum development|cell junction|synaptic vesicle membrane|positive regulation of stress-activated MAPK cascade|muscle cell differentiation|postsynaptic membrane|negative chemotaxis|semaphorin-plexin signaling pathway	ko04360	Axon guidance
SEMA7A	10.09167059	0	20.18334117	Inf	Inf	0.005878277	0.228930002	Up	0	0.150874	GeneID:100623369,Genbank:XM_021099054.1	semaphorin 7A (John Milton Hagen blood group)				ko04360	Axon guidance
SERPINB1	1589.308768	726.3415841	2452.275953	3.37620206	1.75540125	0.001315257	0.065885063	Up	17.6023	56.7131	GeneID:100155145,Genbank:XM_003482119.4	serpin family B member 1		GO:0004867,GO:0005615,GO:0005737	serine-type endopeptidase inhibitor activity|extracellular space|cytoplasm
SERPINB5	2439.368895	3374.069705	1504.668085	0.445950504	-1.165044501	0.036378732	0.907784091	Down	73.5339	33.131	GeneID:100155836,Genbank:XM_021099575.1	serpin family B member 5				ko04115	p53 signaling pathway
SERPING1	766.5928223	40.62756473	1492.55808	36.73757189	5.199184372	5.55E-16	1.38E-13	Up	0.908413	33.0941	GeneID:100144304,Genbank:XM_005660873.3	serpin family G member 1				ko04610	Complement and coagulation cascades
SERTAD1	1455.353117	862.0971052	2048.609129	2.376309022	1.248722461	0.019779371	0.607123064	Up	26.7979	59.6896	GeneID:100624989,Genbank:XM_003355914.3	SERTA domain containing 1
SERTAD4	148.7442517	230.8834776	66.60502587	0.288478962	-1.793461986	0.009711616	0.347119447	Down	1.94728	0.526521	GeneID:100511654,Genbank:XM_003130419.4	SERTA domain containing 4		GO:0005634	nucleus
SESN2	593.261405	178.3649183	1008.157892	5.652220746	2.498817811	9.33E-06	0.000771631	Up	1.29295	7.11597	GeneID:100620966,Genbank:XM_021095666.1	sestrin 2		GO:0001932,GO:0005092,GO:0005634,GO:0005737,GO:0005739,GO:0006635,GO:0009749,GO:0016239,GO:0016684,GO:0030308,GO:0030330,GO:0031588,GO:0031932,GO:0032042,GO:0032542,GO:0032868,GO:0034599,GO:0036091,GO:0042149,GO:0043491,GO:0046323,GO:0051920,GO:0061700,GO:0070328,GO:0070728,GO:0071233,GO:0072593,GO:0090526,GO:1900182,GO:1901031,GO:1902010,GO:1904262,GO:1904504,GO:1990253,GO:1990316,GO:2000479	regulation of protein phosphorylation|GDP-dissociation inhibitor activity|nucleus|cytoplasm|mitochondrion|fatty acid beta-oxidation|response to glucose|positive regulation of macroautophagy|oxidoreductase activity, acting on peroxide as acceptor|negative regulation of cell growth|DNA damage response, signal transduction by p53 class mediator|nucleotide-activated protein kinase complex|TORC2 compl…	ko04115,ko04211,ko04150	p53 signaling pathway|Longevity regulating pathway|mTOR signaling pathway
SETD7	2101.801968	2990.585131	1213.018805	0.405612531	-1.301825871	0.018156385	0.570296698	Down	24.4538	9.72125	GeneID:100626704,Genbank:XM_021101560.1	SET domain containing lysine methyltransferase 7		GO:0002039,GO:0003682,GO:0005654,GO:0005694,GO:0005730,GO:0006325,GO:0006351,GO:0006974,GO:0016279,GO:0018024,GO:0018026,GO:0018027,GO:0045471,GO:0045893,GO:0051570,GO:0070828	p53 binding|chromatin binding|nucleoplasm|chromosome|nucleolus|chromatin organization|transcription, DNA-templated|cellular response to DNA damage stimulus|protein-lysine N-methyltransferase activity|histone-lysine N-methyltransferase activity|peptidyl-lysine monomethylation|peptidyl-lysine dimethylation|response to ethanol|positive regulation of transcription, DNA-templated|regulation of histone…	ko00310,ko04068	Lysine degradation|FoxO signaling pathway
SETX	1846.530423	793.7238865	2899.33696	3.652828154	1.869013884	0.000746539	0.040562944	Up	2.47721	9.17804	GeneID:100511239,Genbank:XM_021070661.1	senataxin		GO:0000165,GO:0000228,GO:0000781,GO:0001147,GO:0003677,GO:0003678,GO:0005524,GO:0005634,GO:0005654,GO:0005730,GO:0005737,GO:0006302,GO:0006310,GO:0006353,GO:0006369,GO:0006376,GO:0006396,GO:0006974,GO:0007283,GO:0007623,GO:0008543,GO:0010976,GO:0016604,GO:0030424,GO:0030426,GO:0033120,GO:0034599,GO:0042802,GO:0043066,GO:0043491,GO:0044344,GO:0045171,GO:0045944,GO:0060566,GO:0070301,GO:0071300,GO:…	MAPK cascade|nuclear chromosome|chromosome, telomeric region|transcription termination site sequence-specific DNA binding|DNA binding|DNA helicase activity|ATP binding|nucleus|nucleoplasm|nucleolus|cytoplasm|double-strand break repair|DNA recombination|DNA-templated transcription, termination|termination of RNA polymerase II transcription|mRNA splice site selection|RNA processing|cellular respons…
SGCB	46.17798355	81.25512946	11.10083765	0.136617069	-2.871790347	0.004368913	0.180586197	Down	2.78189	0.345817	GeneID:100135674,Genbank:NM_001114287.1	sarcoglycan beta
SGPP2	7.064169411	0	14.12833882	Inf	Inf	0.019616368	0.603494414	Up	0	0.0948142	GeneID:100524832,Genbank:XM_021074877.1	sphingosine-1-phosphate phosphatase 2		GO:0005783,GO:0005789,GO:0006670,GO:0016021,GO:0030148,GO:0042392,GO:0070780	endoplasmic reticulum|endoplasmic reticulum membrane|sphingosine metabolic process|integral component of membrane|sphingolipid biosynthetic process|sphingosine-1-phosphate phosphatase activity|dihydrosphingosine-1-phosphate phosphatase activity	ko04071,ko00600	Sphingolipid signaling pathway|Sphingolipid metabolism
SH2B2	271.1154178	147.6465157	394.58432	2.672493272	1.418186316	0.018008994	0.569650676	Up	3.05019	7.40276	GeneID:100519708,Genbank:XM_021086271.1	SH2B adaptor protein 2		GO:0004871,GO:0005070,GO:0005737,GO:0005829,GO:0005886,GO:0007165,GO:0007596,GO:0008269,GO:0008286,GO:0035556	signal transducer activity|SH3/SH2 adaptor activity|cytoplasm|cytosol|plasma membrane|signal transduction|blood coagulation|JAK pathway signal transduction adaptor activity|insulin receptor signaling pathway|intracellular signal transduction	ko04910,ko04722	Insulin signaling pathway|Neurotrophin signaling pathway
SH2B3	928.5088591	594.5497277	1262.46799	2.123401848	1.086377423	0.039575555	0.95913778	Up	6.5504	13.416	GeneID:100154922,Genbank:XM_001929523.5	SH2B adaptor protein 3		GO:0004871,GO:0005829,GO:0007596,GO:0030154,GO:0035162,GO:0035556,GO:0035591	signal transducer activity|cytosol|blood coagulation|cell differentiation|embryonic hemopoiesis|intracellular signal transduction|signaling adaptor activity	ko04722	Neurotrophin signaling pathway
SHMT1	119.0661474	56.48222414	181.6500706	3.216057323	1.685293121	0.021301442	0.642140785	Up	0.813277	2.45275	GeneID:397181,Genbank:XM_021067992.1	serine hydroxymethyltransferase 1		GO:0004372,GO:0005829,GO:0006544,GO:0006563,GO:0019264,GO:0030170,GO:0035999,GO:0046653,GO:0051289	glycine hydroxymethyltransferase activity|cytosol|glycine metabolic process|L-serine metabolic process|glycine biosynthetic process from serine|pyridoxal phosphate binding|tetrahydrofolate interconversion|tetrahydrofolate metabolic process|protein homotetramerization	ko00260,ko00680,ko01200,ko00630,ko00460,ko00670,ko01230	Glycine, serine and threonine metabolism|Methane metabolism|Carbon metabolism|Glyoxylate and dicarboxylate metabolism|Cyanoamino acid metabolism|One carbon pool by folate|Biosynthesis of amino acids
SIGIRR	275.9213069	118.9099455	432.9326682	3.640844895	1.864273281	0.002108317	0.09898805	Up	3.83883	12.4815	GeneID:100626800,Genbank:NM_001315689.1	single Ig and TIR domain containing		GO:0001960,GO:0005886,GO:0006953,GO:0007165,GO:0016020,GO:0016021,GO:0031665,GO:0043433,GO:0045079,GO:0071345	negative regulation of cytokine-mediated signaling pathway|plasma membrane|acute-phase response|signal transduction|membrane|integral component of membrane|negative regulation of lipopolysaccharide-mediated signaling pathway|negative regulation of DNA binding transcription factor activity|negative regulation of chemokine biosynthetic process|cellular response to cytokine stimulus
SLA-2	132.1187559	8.918245916	255.3192659	28.62886584	4.839398613	1.99E-08	2.46E-06	Up	0.262615	8.10395	GeneID:100135031,Genbank:XM_021097872.1	MHC class I antigen 2		GO:0002474,GO:0006955,GO:0016021,GO:0042612	antigen processing and presentation of peptide antigen via MHC class I|immune response|integral component of membrane|MHC class I protein complex	ko04650,ko04144,ko04145,ko04514,ko04612	Natural killer cell mediated cytotoxicity|Endocytosis|Phagosome|Cell adhesion molecules (CAMs)|Antigen processing and presentation
SLA-3	10.59625412	0	21.19250823	Inf	Inf	0.004875088	0.197866907	Up	0	0.377052	GeneID:100037288,Genbank:XM_021097849.1	MHC class I antigen 3		GO:0002474,GO:0006955,GO:0016021,GO:0042612	antigen processing and presentation of peptide antigen via MHC class I|immune response|integral component of membrane|MHC class I protein complex	ko04650,ko04144,ko04145,ko04514,ko04612	Natural killer cell mediated cytotoxicity|Endocytosis|Phagosome|Cell adhesion molecules (CAMs)|Antigen processing and presentation
SLA-6	673.4069877	351.7752556	995.0387199	2.828620558	1.500098661	0.005383609	0.215905168	Up	11.2064	29.6324	GeneID:100135037,Genbank:XM_013977620.2	MHC class I antigen 6		GO:0000139,GO:0001916,GO:0002474,GO:0002479,GO:0002480,GO:0005783,GO:0005794,GO:0005886,GO:0009986,GO:0012507,GO:0016032,GO:0030670,GO:0031901,GO:0042605,GO:0042612,GO:0050776,GO:0055038,GO:0060333,GO:0060337,GO:0071556	Golgi membrane|positive regulation of T cell mediated cytotoxicity|antigen processing and presentation of peptide antigen via MHC class I|antigen processing and presentation of exogenous peptide antigen via MHC class I, TAP-dependent|antigen processing and presentation of exogenous peptide antigen via MHC class I, TAP-independent|endoplasmic reticulum|Golgi apparatus|plasma membrane|cell surface|…	ko04650,ko04144,ko04145,ko04514,ko04612	Natural killer cell mediated cytotoxicity|Endocytosis|Phagosome|Cell adhesion molecules (CAMs)|Antigen processing and presentation
SLA-7	489.5845205	204.1287399	775.0403011	3.796821073	1.924792013	0.000595773	0.034017123	Up	2.91038	10.4476	GeneID:396650,Genbank:XM_021098282.1	MHC class I antigen 7		GO:0002474,GO:0006955,GO:0016021,GO:0042612	antigen processing and presentation of peptide antigen via MHC class I|immune response|integral component of membrane|MHC class I protein complex	ko04650,ko04144,ko04145,ko04514,ko04612	Natural killer cell mediated cytotoxicity|Endocytosis|Phagosome|Cell adhesion molecules (CAMs)|Antigen processing and presentation
SLA-8	545.7446695	297.2748639	794.2144752	2.671650286	1.417731174	0.009409741	0.338123356	Up	8.80834	23.0919	GeneID:100135036,Genbank:XM_013977617.2	MHC class I antigen 8		GO:0002474,GO:0006955,GO:0016021,GO:0042612	antigen processing and presentation of peptide antigen via MHC class I|immune response|integral component of membrane|MHC class I protein complex	ko04650,ko04144,ko04145,ko04514,ko04612	Natural killer cell mediated cytotoxicity|Endocytosis|Phagosome|Cell adhesion molecules (CAMs)|Antigen processing and presentation
SLC12A1	367.2450316	557.8858279	176.6042353	0.316559816	-1.659449961	0.003926432	0.165409526	Down	6.72701	2.2179	GeneID:100154291,Genbank:XM_005654446.3	solute carrier family 12 member 1		GO:0005886,GO:0006810,GO:0006811,GO:0006813,GO:0006814,GO:0008511,GO:0016020,GO:0016021,GO:0016324,GO:0034220,GO:0070062	plasma membrane|transport|ion transport|potassium ion transport|sodium ion transport|sodium:potassium:chloride symporter activity|membrane|integral component of membrane|apical plasma membrane|ion transmembrane transport|extracellular exosome
SLC12A7	2763.882622	1558.711203	3969.054042	2.546369099	1.348441555	0.017204544	0.546527481	Up	13.1023	30.8384	GeneID:110257347,Genbank:XM_021077138.1	solute carrier family 12 member 7		GO:0005886,GO:0005887,GO:0006884,GO:0007268,GO:0015377,GO:0015379,GO:0019901,GO:0022820,GO:1902476	plasma membrane|integral component of plasma membrane|cell volume homeostasis|chemical synaptic transmission|cation:chloride symporter activity|potassium:chloride symporter activity|protein kinase binding|potassium ion symporter activity|chloride transmembrane transport	ko04966	Collecting duct acid secretion
SLC15A3	685.6742638	5.945497277	1365.40303	229.6532934	7.843313663	9.33E-24	4.66E-21	Up	0.105214	25.9613	GeneID:100513135,Genbank:XM_003122678.6	solute carrier family 15 member 3		GO:0005765,GO:0006811,GO:0015031,GO:0015333,GO:0016021,GO:0043231	lysosomal membrane|ion transport|protein transport|peptide:proton symporter activity|integral component of membrane|intracellular membrane-bounded organelle
SLC25A28	2319.11262	762.0145677	3876.210672	5.086793398	2.3467565	4.44E-05	0.003233393	Up	22.5754	108.142	GeneID:100526017,Genbank:XM_003133165.4	solute carrier family 25 member 28		GO:0005381,GO:0005743,GO:0006839,GO:0016021,GO:0048250,GO:0055072	iron ion transmembrane transporter activity|mitochondrial inner membrane|mitochondrial transport|integral component of membrane|mitochondrial iron ion transport|iron ion homeostasis
SLC2A12	577.054609	75.30963218	1078.799586	14.32485533	3.840448664	2.14E-10	3.31E-08	Up	0.663994	9.49127	GeneID:100517381,Genbank:XM_005652670.3	solute carrier family 2 member 12		GO:0005351,GO:0005355,GO:0012505,GO:0016021,GO:0035428,GO:0046323	sugar:proton symporter activity|glucose transmembrane transporter activity|endomembrane system|integral component of membrane|hexose transmembrane transport|glucose import
SLC2A5	141.7815316	55.49130792	228.0717553	4.110044686	2.03915408	0.004005618	0.167626421	Up	1.14976	4.48412	GeneID:100625876,Genbank:XM_021095282.1	solute carrier family 2 member 5		GO:0003044,GO:0005353,GO:0005887,GO:0009750,GO:0015755,GO:0016324,GO:0042383,GO:0070061,GO:0071332,GO:1990539	regulation of systemic arterial blood pressure mediated by a chemical signal|fructose transmembrane transporter activity|integral component of plasma membrane|response to fructose|fructose transport|apical plasma membrane|sarcolemma|fructose binding|cellular response to fructose stimulus|fructose import across plasma membrane	ko04973	Carbohydrate digestion and absorption
SLC2A6	132.8815365	35.67298366	230.0900894	6.449981632	2.689295052	0.000298067	0.018092133	Up	0.247301	1.46224	GeneID:100627201,Genbank:XM_003353701.4	solute carrier family 2 member 6		GO:0005351,GO:0005355,GO:0005886,GO:0008645,GO:0016020,GO:0016021,GO:0035428,GO:0046323,GO:0055056	sugar:proton symporter activity|glucose transmembrane transporter activity|plasma membrane|hexose transport|membrane|integral component of membrane|hexose transmembrane transport|glucose import|D-glucose transmembrane transporter activity
SLC41A2	5.550418823	0	11.10083765	Inf	Inf	0.038414111	0.937735768	Up	0	0.130414	GeneID:100519603,Genbank:XM_005664183.3	solute carrier family 41 member 2		GO:0008324,GO:0016021	cation transmembrane transporter activity|integral component of membrane
SLC4A4	490.1798347	742.1962435	238.1634259	0.320890099	-1.63984882	0.003141916	0.139267497	Down	4.78595	1.44824	GeneID:503546,Genbank:XM_021100503.1	solute carrier family 4 member 4		GO:0005452,GO:0005887,GO:0006814,GO:0008510,GO:0016323,GO:0051453	inorganic anion exchanger activity|integral component of plasma membrane|sodium ion transport|sodium:bicarbonate symporter activity|basolateral plasma membrane|regulation of intracellular pH	ko04972,ko04964,ko04976	Pancreatic secretion|Proximal tubule bicarbonate reclamation|Bile secretion
SLC5A4	16.11929667	2.972748639	29.2658447	9.844708806	3.299348534	0.021895914	0.654951211	Up	0.103945	0.65916	GeneID:397376,Genbank:NM_214182.1	solute carrier family 5 member 4		GO:0005412,GO:0005887,GO:0006814,GO:1904659	glucose:sodium symporter activity|integral component of plasma membrane|sodium ion transport|glucose transmembrane transport
SLC6A9	1023.052242	464.7397039	1581.364781	3.402689221	1.766675391	0.001011215	0.052610484	Up	3.48871	10.6903	GeneID:100624503,Genbank:XM_021096814.1	solute carrier family 6 member 9		GO:0005283,GO:0005328,GO:0005886,GO:0005887,GO:0015187,GO:0015816,GO:0016021,GO:0061537,GO:0098793	sodium:amino acid symporter activity|neurotransmitter:sodium symporter activity|plasma membrane|integral component of plasma membrane|glycine transmembrane transporter activity|glycine transport|integral component of membrane|glycine secretion, neurotransmission|presynapse
SLC7A9	25.73376	0	51.46751999	Inf	Inf	4.93E-05	0.003555144	Up	0	1.57545	GeneID:100037973,Genbank:XM_021093176.1	solute carrier family 7 member 9		GO:0005886,GO:0005887,GO:0006461,GO:0006865,GO:0015175,GO:0015184,GO:0015297,GO:0015804,GO:0015811,GO:0016324,GO:0031526,GO:0042605,GO:0050900	plasma membrane|integral component of plasma membrane|protein complex assembly|amino acid transport|neutral amino acid transmembrane transporter activity|L-cystine transmembrane transporter activity|antiporter activity|neutral amino acid transport|L-cystine transport|apical plasma membrane|brush border membrane|peptide antigen binding|leukocyte migration	ko04974	Protein digestion and absorption
SLC9A6	415.4751657	580.6769008	250.2734306	0.431002904	-1.214230505	0.029863615	0.809682512	Down	9.06414	3.78053	GeneID:100621561,Genbank:XM_005657924.3	solute carrier family 9 member A6		GO:0005770,GO:0005789,GO:0005886,GO:0006810,GO:0006811,GO:0015385,GO:0015386,GO:0016021,GO:0030425,GO:0031547,GO:0031901,GO:0043231,GO:0043679,GO:0044308,GO:0048675,GO:0048812,GO:0050808,GO:0051386,GO:0051453,GO:0055038,GO:0060996,GO:0071805,GO:0097484,GO:0098719	late endosome|endoplasmic reticulum membrane|plasma membrane|transport|ion transport|sodium:proton antiporter activity|potassium:proton antiporter activity|integral component of membrane|dendrite|brain-derived neurotrophic factor receptor signaling pathway|early endosome membrane|intracellular membrane-bounded organelle|axon terminus|axonal spine|axon extension|neuron projection morphogenesis|syn…
SLFN11	1650.005322	162.5102589	3137.500385	19.30647583	4.271012936	2.95E-12	5.45E-10	Up	1.63692	31.5424	GeneID:100625890,Genbank:XM_021067412.1	schlafen family member 11		GO:0000049,GO:0005524,GO:0005634,GO:0005654,GO:0005829,GO:0016235,GO:0051607,GO:2000134	tRNA binding|ATP binding|nucleus|nucleoplasm|cytosol|aggresome|defense response to virus|negative regulation of G1/S transition of mitotic cell cycle
SMCHD1	982.9684482	434.0213013	1531.915595	3.529586199	1.819499055	0.000724737	0.0396985	Up	2.96701	10.4741	GeneID:100627122,Genbank:XM_021096138.1	structural maintenance of chromosomes flexible hinge domain containing 1		GO:0001740,GO:0005524,GO:0016887,GO:0043584,GO:0051276,GO:0060821	Barr body|ATP binding|ATPase activity|nose development|chromosome organization|inactivation of X chromosome by DNA methylation
SNX10	240.1296927	60.44588899	419.8134964	6.945277892	2.79603242	1.65E-05	0.001335278	Up	1.602	11.1713	GeneID:100520876,Genbank:XM_021079049.1	sorting nexin 10		GO:0005545,GO:0005634,GO:0005768,GO:0005783,GO:0005813,GO:0006897,GO:0007032,GO:0015031,GO:0016050,GO:0019898,GO:0030316,GO:0031313,GO:0035091,GO:0051117,GO:0060271,GO:0061512,GO:0071539,GO:1990830	1-phosphatidylinositol binding|nucleus|endosome|endoplasmic reticulum|centrosome|endocytosis|endosome organization|protein transport|vesicle organization|extrinsic component of membrane|osteoclast differentiation|extrinsic component of endosome membrane|phosphatidylinositol binding|ATPase binding|cilium assembly|protein localization to cilium|protein localization to centrosome|cellular response t…
SOCS1	511.0153593	13.87282698	1008.157892	72.67140959	6.183315985	4.49E-18	1.44E-15	Up	0.244749	14.6012	GeneID:100307052,Genbank:XM_005662126.3	suppressor of cytokine signaling 1				ko04630,ko04380,ko04910,ko04120,ko04917	Jak-STAT signaling pathway|Osteoclast differentiation|Insulin signaling pathway|Ubiquitin mediated proteolysis|Prolactin signaling pathway
SOWAHB	38.72517584	13.87282698	63.5775247	4.582881686	2.196255041	0.030769767	0.82114459	Up	0.155129	0.762815	GeneID:100523320,Genbank:XM_005666780.3	sosondowah ankyrin repeat domain family member B
SOX9	676.1634115	436.0031337	916.3236893	2.101644733	1.071518813	0.044492099	1	Up	6.00805	11.5814	GeneID:396840,Genbank:NM_213843.2	SRY-box 9	HMG	GO:0001046,GO:0001077,GO:0001158,GO:0001501,GO:0001502,GO:0001708,GO:0001837,GO:0001894,GO:0001934,GO:0001942,GO:0002053,GO:0002062,GO:0002683,GO:0003170,GO:0003179,GO:0003203,GO:0003413,GO:0003415,GO:0003682,GO:0003705,GO:0004672,GO:0005634,GO:0006334,GO:0006338,GO:0006461,GO:0007165,GO:0007173,GO:0007283,GO:0008284,GO:0010564,GO:0010634,GO:0014036,GO:0014068,GO:0019100,GO:0019933,GO:0030279,GO:…	core promoter sequence-specific DNA binding|transcriptional activator activity, RNA polymerase II proximal promoter sequence-specific DNA binding|enhancer sequence-specific DNA binding|skeletal system development|cartilage condensation|cell fate specification|epithelial to mesenchymal transition|tissue homeostasis|positive regulation of protein phosphorylation|hair follicle development|positive r…	ko04024	cAMP signaling pathway
SP110	840.9362292	131.7918563	1550.080602	11.76158107	3.556010105	1.00E-09	1.42E-07	Up	1.30472	15.4577	GeneID:100519278,Genbank:XM_021075650.1	SP110 nuclear body protein
SP140	2589.536099	272.5019586	4906.570239	18.00563293	4.170376409	3.75E-11	6.25E-09	Up	2.74207	52.3366	GeneID:100516764,Genbank:XM_021075644.1	SP140 nuclear body protein		GO:0001650,GO:0003677,GO:0003700,GO:0005634,GO:0005635,GO:0005654,GO:0005739,GO:0006952,GO:0016605,GO:0046872	fibrillar center|DNA binding|DNA binding transcription factor activity|nucleus|nuclear envelope|nucleoplasm|mitochondrion|defense response|PML body|metal ion binding
SPATA13	218.5721676	100.0825375	337.0617976	3.367838246	1.751822849	0.005596083	0.221566184	Up	0.632168	1.92575	GeneID:100522756,Genbank:XM_021065472.1	spermatogenesis associated 13		GO:0005085,GO:0005654,GO:0005737,GO:0005829,GO:0016477,GO:0030027,GO:0030032,GO:0030175,GO:0030334,GO:0030676,GO:0032587,GO:0035023,GO:0035556,GO:0042802,GO:0046847	guanyl-nucleotide exchange factor activity|nucleoplasm|cytoplasm|cytosol|cell migration|lamellipodium|lamellipodium assembly|filopodium|regulation of cell migration|Rac guanyl-nucleotide exchange factor activity|ruffle membrane|regulation of Rho protein signal transduction|intracellular signal transduction|identical protein binding|filopodium assembly
SPNS2	1309.74107	1825.267664	794.2144752	0.435122196	-1.200507481	0.024110648	0.694211513	Down	27.5102	10.74	GeneID:100523398,Genbank:XM_021067703.1	sphingolipid transporter 2		GO:0001782,GO:0002920,GO:0003376,GO:0005765,GO:0006665,GO:0016021,GO:0031982,GO:0040011,GO:0043029,GO:0046624,GO:0048073,GO:0048535,GO:0055085,GO:0060348,GO:0072676	B cell homeostasis|regulation of humoral immune response|sphingosine-1-phosphate signaling pathway|lysosomal membrane|sphingolipid metabolic process|integral component of membrane|vesicle|locomotion|T cell homeostasis|sphingolipid transporter activity|regulation of eye pigmentation|lymph node development|transmembrane transport|bone development|lymphocyte migration
SPRED3	540.884028	331.9569313	749.8111246	2.25876026	1.175531154	0.030427411	0.818840476	Up	2.66342	5.80974	GeneID:100515836,Genbank:XM_005664587.3	sprouty related EVH1 domain containing 3		GO:0007275,GO:0009966,GO:0016020	multicellular organism development|regulation of signal transduction|membrane
SPSB1	543.8294003	340.8751772	746.7836234	2.190783235	1.131446745	0.036950738	0.915331632	Up	4.62883	9.47971	GeneID:110261092,Genbank:XM_021095289.1	splA/ryanodine receptor domain and SOCS box containing 1		GO:0000209,GO:0004842,GO:0005829,GO:0043687	protein polyubiquitination|ubiquitin-protein transferase activity|cytosol|post-translational protein modification
SRPX2	129.8357845	37.65481609	222.0167529	5.896105093	2.559762239	0.000570948	0.032738381	Up	0.671395	3.9913	GeneID:100153130,Genbank:XM_001924519.5	sushi repeat containing protein, X-linked 2		GO:0001525,GO:0005102,GO:0005615,GO:0005737,GO:0009986,GO:0030054,GO:0036458,GO:0042325,GO:0042802,GO:0048870,GO:0051965,GO:0060076,GO:0071625,GO:0090050,GO:0097060,GO:0098609	angiogenesis|receptor binding|extracellular space|cytoplasm|cell surface|cell junction|hepatocyte growth factor binding|regulation of phosphorylation|identical protein binding|cell motility|positive regulation of synapse assembly|excitatory synapse|vocalization behavior|positive regulation of cell migration involved in sprouting angiogenesis|synaptic membrane|cell-cell adhesion
ST3GAL5	390.4488877	229.8925614	551.005214	2.396794445	1.261106185	0.025368222	0.721637361	Up	4.04925	9.89008	GeneID:100625751,Genbank:XM_021087293.1	ST3 beta-galactoside alpha-2,3-sialyltransferase 5				ko00604	Glycosphingolipid biosynthesis - ganglio series
STAC2	39.22063395	14.86374319	63.5775247	4.27735624	2.096719367	0.037563011	0.927035839	Up	0.141873	0.496748	GeneID:100514486,Genbank:XM_005653937.3	SH3 and cysteine rich domain 2		GO:0005622,GO:0035556,GO:0046872	intracellular|intracellular signal transduction|metal ion binding
STAT1	9750.686496	1576.547695	17924.8253	11.3696689	3.507118337	1.28E-06	0.000124313	Up	13.3813	155.807	GeneID:396655,Genbank:XM_021074657.1	signal transducer and activator of transcription 1	STAT	GO:0000979,GO:0000983,GO:0001937,GO:0004871,GO:0005634,GO:0005730,GO:0005737,GO:0006351,GO:0006919,GO:0007259,GO:0007584,GO:0008015,GO:0008284,GO:0010742,GO:0016525,GO:0032727,GO:0032869,GO:0033209,GO:0034097,GO:0042803,GO:0043124,GO:0043434,GO:0045648,GO:0045893,GO:0048661,GO:0051591,GO:0051607,GO:0060333,GO:0060337,GO:0072136,GO:0072162,GO:0072308	RNA polymerase II core promoter sequence-specific DNA binding|transcription factor activity, RNA polymerase II core promoter sequence-specific DNA binding|negative regulation of endothelial cell proliferation|signal transducer activity|nucleus|nucleolus|cytoplasm|transcription, DNA-templated|activation of cysteine-type endopeptidase activity involved in apoptotic process|JAK-STAT cascade|response…	ko04062,ko04620,ko04630,ko04380,ko04919,ko04917	Chemokine signaling pathway|Toll-like receptor signaling pathway|Jak-STAT signaling pathway|Osteoclast differentiation|Thyroid hormone signaling pathway|Prolactin signaling pathway
STAT2	2519.235277	673.8230248	4364.647529	6.477438984	2.695423521	4.45E-06	0.000389148	Up	6.31336	39.6658	GeneID:396923,Genbank:NM_213889.1	signal transducer and activator of transcription 2	STAT	GO:0001932,GO:0003677,GO:0003700,GO:0004871,GO:0005634,GO:0005829,GO:0005886,GO:0006351,GO:0042802,GO:0044389,GO:0051607,GO:0060337,GO:0090140	regulation of protein phosphorylation|DNA binding|DNA binding transcription factor activity|signal transducer activity|nucleus|cytosol|plasma membrane|transcription, DNA-templated|identical protein binding|ubiquitin-like protein ligase binding|defense response to virus|type I interferon signaling pathway|regulation of mitochondrial fission	ko04062,ko04630,ko04380	Chemokine signaling pathway|Jak-STAT signaling pathway|Osteoclast differentiation
STN1	388.8347575	240.7926397	536.8768752	2.22962328	1.156799971	0.039914218	0.960435862	Up	0.76822	1.82223	GeneID:100157838,Genbank:XM_013983705.2	STN1, CST complex subunit		GO:0000723,GO:0000784,GO:0001650,GO:0005634,GO:0005654,GO:0010833,GO:0016233,GO:0032211,GO:0043047,GO:0045111,GO:0045740,GO:1990879	telomere maintenance|nuclear chromosome, telomeric region|fibrillar center|nucleus|nucleoplasm|telomere maintenance via telomere lengthening|telomere capping|negative regulation of telomere maintenance via telomerase|single-stranded telomeric DNA binding|intermediate filament cytoskeleton|positive regulation of DNA replication|CST complex
STX11	54.30338729	20.80924047	87.79753411	4.219160917	2.076956112	0.024110246	0.694211513	Up	0.413892	1.78648	GeneID:100152253,Genbank:XM_021087115.1	syntaxin 11				ko04130	SNARE interactions in vesicular transport
TACSTD2	1040.510291	267.5473775	1813.473204	6.778138592	2.760889136	7.72E-07	7.70E-05	Up	7.51923	47.1569	GeneID:100510966,Genbank:XM_003127967.4	tumor associated calcium signal transducer 2		GO:0004872,GO:0005615,GO:0005634,GO:0005829,GO:0005887,GO:0007166,GO:0007601,GO:0008283,GO:0009925,GO:0010633,GO:0016020,GO:0016328,GO:0050678,GO:0051497,GO:0060675,GO:0070062,GO:0090191,GO:0098609,GO:1900025,GO:1900028,GO:2000146,GO:2000738	receptor activity|extracellular space|nucleus|cytosol|integral component of plasma membrane|cell surface receptor signaling pathway|visual perception|cell proliferation|basal plasma membrane|negative regulation of epithelial cell migration|membrane|lateral plasma membrane|regulation of epithelial cell proliferation|negative regulation of stress fiber assembly|ureteric bud morphogenesis|extracellu…
TAGAP	45.41251764	0	90.82503528	Inf	Inf	5.44E-07	5.63E-05	Up	0	1.6724	GeneID:100155114,Genbank:NM_001243543.1	T-cell activation RhoGTPase activating protein		GO:0005085,GO:0005096,GO:0005829,GO:0007165,GO:0051056	guanyl-nucleotide exchange factor activity|GTPase activator activity|cytosol|signal transduction|regulation of small GTPase mediated signal transduction
TAGLN	213.5306332	373.5754123	53.48585411	0.143172844	-2.804170219	2.57E-05	0.001955112	Down	11.5835	1.54733	GeneID:397021,Genbank:XM_005667371.3	transgelin		GO:0005737,GO:0030855,GO:0051015	cytoplasm|epithelial cell differentiation|actin filament binding
TAP1	4260.18802	713.4596733	7806.916366	10.94233726	3.451849022	8.10E-08	9.25E-06	Up	14.8695	153.091	GeneID:733649,Genbank:XM_021098370.1	transporter 1, ATP binding cassette subfamily B member				ko04145,ko04612,ko02010	Phagosome|Antigen processing and presentation|ABC transporters
TAP2	1937.233073	916.5974969	2957.868649	3.227009302	1.690197737	0.002248868	0.104856373	Up	13.975	43.3711	GeneID:733650,Genbank:XM_021098372.1	transporter 2, ATP binding cassette subfamily B member				ko04145,ko04612,ko02010	Phagosome|Antigen processing and presentation|ABC transporters
TAPBP	4817.876297	1357.555212	8278.197383	6.097871609	2.608305775	3.48E-05	0.002590163	Up	23.1946	132.537	GeneID:100155428,Genbank:XM_005665884.3	TAP binding protein				ko04612	Antigen processing and presentation
TAPBPL	1678.036026	789.7602217	2566.31183	3.24948226	1.700209872	0.001899407	0.09076069	Up	11.2578	33.8723	GeneID:100520908,Genbank:XM_005653157.3	TAP binding protein like		GO:0000139,GO:0002376,GO:0005789,GO:0005886,GO:0016021	Golgi membrane|immune system process|endoplasmic reticulum membrane|plasma membrane|integral component of membrane
TBC1D22B	530.7714213	279.438372	782.1044705	2.798844213	1.484831187	0.006770582	0.256274125	Up	3.81219	10.3036	GeneID:100512665,Genbank:XM_003128372.4	TBC1 domain family member 22B		GO:0005096,GO:0071889	GTPase activator activity|14-3-3 protein binding
TBC1D30	63.82659639	27.74565396	99.90753881	3.60083561	1.848331737	0.034303185	0.883815334	Up	0.236498	0.771361	GeneID:100623817,Genbank:XM_021091949.1	TBC1 domain family member 30		GO:0005096,GO:0005829,GO:0005886,GO:0005929,GO:0006886,GO:0012505,GO:0017137,GO:0031338,GO:0036064,GO:0043547,GO:0090630,GO:1902018	GTPase activator activity|cytosol|plasma membrane|cilium|intracellular protein transport|endomembrane system|Rab GTPase binding|regulation of vesicle fusion|ciliary basal body|positive regulation of GTPase activity|activation of GTPase activity|negative regulation of cilium assembly
TBKBP1	6.559585882	0	13.11917176	Inf	Inf	0.024388177	0.699214218	Up	0	0.101086	GeneID:100518628,Genbank:XM_021067080.1	TBK1 binding protein 1		GO:0016032,GO:0045087	viral process|innate immune response	ko04622	RIG-I-like receptor signaling pathway
TCIRG1	2025.955484	323.0386854	3728.872282	11.54311372	3.528960534	3.66E-09	4.89E-07	Up	2.22652	23.6183	GeneID:100521769,Genbank:XM_005660613.3	T-cell immune regulator 1, ATPase H+ transporting V0 subunit a3				ko04966,ko04145,ko00190,ko04142,ko04721	Collecting duct acid secretion|Phagosome|Oxidative phosphorylation|Lysosome|Synaptic vesicle cycle
TCP11	77.90930809	32.70023503	123.1183812	3.765061048	1.912673257	0.021053651	0.636094048	Up	0.0501398	0.319293	GeneID:100154604,Genbank:XM_021098623.1	t-complex 11		GO:0001669,GO:0007275,GO:0007283,GO:0010737,GO:0016021,GO:0030154,GO:0036126,GO:0043949,GO:0097225,GO:1902490	acrosomal vesicle|multicellular organism development|spermatogenesis|protein kinase A signaling|integral component of membrane|cell differentiation|sperm flagellum|regulation of cAMP-mediated signaling|sperm midpiece|regulation of sperm capacitation
TCP11L2	40.74350996	13.87282698	67.61419293	4.873858301	2.285064308	0.023238464	0.677788533	Up	0.191755	0.830147	GeneID:100620963,Genbank:XM_021091578.1	t-complex 11 like 2
TDRD7	848.77499	212.0560696	1485.49391	7.00519402	2.808425009	5.57E-07	5.68E-05	Up	2.59268	19.5011	GeneID:100152652,Genbank:XM_001924680.5	tudor domain containing 7		GO:0002089,GO:0003729,GO:0005737,GO:0007283,GO:0010608,GO:0035770,GO:0070306	lens morphogenesis in camera-type eye|mRNA binding|cytoplasm|spermatogenesis|posttranscriptional regulation of gene expression|ribonucleoprotein granule|lens fiber cell differentiation
TFPI2	609.1241202	373.5754123	844.6728281	2.261050381	1.176993139	0.028693265	0.787457731	Up	14.3362	32.906	GeneID:100520144,Genbank:XM_005667609.2	tissue factor pathway inhibitor 2		GO:0004867,GO:0007596,GO:0031012	serine-type endopeptidase inhibitor activity|blood coagulation|extracellular matrix
TGIF2	5.045835293	0	10.09167059	Inf	Inf	0.048739152	1	Up	0	0.13192	GeneID:110257437,Genbank:XM_021077897.1	TGFB induced factor homeobox 2		GO:0000122,GO:0003677,GO:0003700,GO:0005634,GO:0005654,GO:0006351,GO:0006355,GO:0010470,GO:0038092,GO:0045666,GO:0060041	negative regulation of transcription from RNA polymerase II promoter|DNA binding|DNA binding transcription factor activity|nucleus|nucleoplasm|transcription, DNA-templated|regulation of transcription, DNA-templated|regulation of gastrulation|nodal signaling pathway|positive regulation of neuron differentiation|retina development in camera-type eye	ko04350	TGF-beta signaling pathway
THBS4	7.56875294	0	15.13750588	Inf	Inf	0.015865405	0.518839156	Up	0	0.166946	GeneID:100513005,Genbank:XM_021084490.1	thrombospondin 4		GO:0001938,GO:0005178,GO:0005509,GO:0005604,GO:0005615,GO:0005783,GO:0006986,GO:0008083,GO:0008201,GO:0016525,GO:0016529,GO:0030198,GO:0031012,GO:0034103,GO:0034976,GO:0048266,GO:0048771,GO:0050731,GO:0051451,GO:0051781,GO:0071603,GO:0090023	positive regulation of endothelial cell proliferation|integrin binding|calcium ion binding|basement membrane|extracellular space|endoplasmic reticulum|response to unfolded protein|growth factor activity|heparin binding|negative regulation of angiogenesis|sarcoplasmic reticulum|extracellular matrix organization|extracellular matrix|regulation of tissue remodeling|response to endoplasmic reticulum …	ko04151,ko04512,ko04510,ko04145	PI3K-Akt signaling pathway|ECM-receptor interaction|Focal adhesion|Phagosome
THRA	467.1847711	280.4292883	653.940254	2.331925663	1.221521799	0.026773498	0.753179301	Up	1.62164	3.5563	GeneID:397387,Genbank:XM_021066243.1	thyroid hormone receptor, alpha		GO:0003707,GO:0004887,GO:0005634,GO:0006351,GO:0008270,GO:0043565,GO:0070324	steroid hormone receptor activity|thyroid hormone receptor activity|nucleus|transcription, DNA-templated|zinc ion binding|sequence-specific DNA binding|thyroid hormone binding	ko04080,ko04919	Neuroactive ligand-receptor interaction|Thyroid hormone signaling pathway
THSD7A	8.577919999	0	17.15584	Inf	Inf	0.010531895	0.366711329	Up	0	0.0847872	GeneID:100739717,Genbank:XM_021102433.1	thrombospondin type 1 domain containing 7A		GO:0001525,GO:0005886,GO:0016021,GO:0030154,GO:0070062	angiogenesis|plasma membrane|integral component of membrane|cell differentiation|extracellular exosome
TICAM1	615.7202078	369.6117474	861.8286681	2.331713411	1.221390479	0.023230828	0.677788533	Up	5.8921	12.3869	GeneID:100623776,Genbank:NM_001315738.1	toll like receptor adaptor molecule 1		GO:0004871,GO:0005776,GO:0006915,GO:0006954,GO:0031410,GO:0045087,GO:0051607	signal transducer activity|autophagosome|apoptotic process|inflammatory response|cytoplasmic vesicle|innate immune response|defense response to virus	ko04620,ko04064	Toll-like receptor signaling pathway|NF-kappa B signaling pathway
TIMP1	2275.170388	1369.446206	3180.894569	2.32275978	1.215839958	0.028121049	0.781301309	Up	81.2303	176.123	GeneID:396862,Genbank:NM_213857.1	TIMP metallopeptidase inhibitor 1		GO:0002020,GO:0005125,GO:0005578,GO:0005615,GO:0008083,GO:0008191,GO:0008284,GO:0009725,GO:0010951,GO:0034097,GO:0043086,GO:0046872,GO:0051045,GO:2001044	protease binding|cytokine activity|proteinaceous extracellular matrix|extracellular space|growth factor activity|metalloendopeptidase inhibitor activity|positive regulation of cell proliferation|response to hormone|negative regulation of endopeptidase activity|response to cytokine|negative regulation of catalytic activity|metal ion binding|negative regulation of membrane protein ectodomain proteo…	ko04066	HIF-1 signaling pathway
TIMP3	375.6581479	192.2377453	559.0785505	2.90826627	1.540159363	0.00702276	0.264334328	Up	2.42553	7.01299	GeneID:396775,Genbank:XM_003126073.6	TIMP metallopeptidase inhibitor 3
TIMP4	96.94284598	157.5556779	36.33001411	0.230585242	-2.116627915	0.007217352	0.26940116	Down	1.51823	0.35724	GeneID:396774,Genbank:XM_021069344.1	TIMP metallopeptidase inhibitor 4		GO:0002020,GO:0005578,GO:0005615,GO:0008191,GO:0009725,GO:0034097,GO:0043086,GO:0046872,GO:0051045	protease binding|proteinaceous extracellular matrix|extracellular space|metalloendopeptidase inhibitor activity|response to hormone|response to cytokine|negative regulation of catalytic activity|metal ion binding|negative regulation of membrane protein ectodomain proteolysis
TLN2	461.8721594	638.1500411	285.5942776	0.447534685	-1.159928596	0.035451815	0.896272437	Down	2.10437	0.88185	GeneID:100156660,Genbank:XM_021094283.1	talin 2		GO:0001726,GO:0003779,GO:0005198,GO:0005200,GO:0005737,GO:0005886,GO:0005925,GO:0007016,GO:0007043,GO:0007155,GO:0015629,GO:0045202,GO:0051015	ruffle|actin binding|structural molecule activity|structural constituent of cytoskeleton|cytoplasm|plasma membrane|focal adhesion|cytoskeletal anchoring at plasma membrane|cell-cell junction assembly|cell adhesion|actin cytoskeleton|synapse|actin filament binding	ko04015,ko04510,ko04611	Rap1 signaling pathway|Focal adhesion|Platelet activation
TM6SF1	16.88207731	29.72748639	4.036668235	0.135789087	-2.880560556	0.035848275	0.900845165	Down	0.254206	0.0227016	GeneID:100155238,Genbank:XM_005666106.3	transmembrane 6 superfamily member 1		GO:0005765,GO:0016021	lysosomal membrane|integral component of membrane
TMC4	83.47797776	30.7184026	136.2375529	4.435046793	2.148949326	0.008920139	0.322248992	Up	0.504811	2.97576	GeneID:100521320,Genbank:XM_003127416.5	transmembrane channel like 4		GO:0006811,GO:0016021,GO:0070062	ion transport|integral component of membrane|extracellular exosome
TMEM106A	302.79843	49.54581065	556.0510493	11.22296804	3.488382358	6.51E-08	7.57E-06	Up	0.922406	9.97378	GeneID:100624959,Genbank:XM_005656948.3	transmembrane protein 106A		GO:0016020,GO:0016021	membrane|integral component of membrane
TMEM140	220.302243	21.80015668	418.8043294	19.21106969	4.263865947	3.71E-09	4.90E-07	Up	0.579749	10.713	GeneID:100523705,Genbank:XM_003134650.4	transmembrane protein 140		GO:0016021	integral component of membrane
TMEM173	216.3777651	64.40955384	368.3459764	5.718809625	2.51571488	0.000120786	0.00817886	Up	1.37393	8.39152	GeneID:100217389,Genbank:XM_021077058.1	transmembrane protein 173		GO:0002218,GO:0005737,GO:0005741,GO:0005789,GO:0005886,GO:0006915,GO:0016021,GO:0032481,GO:0032608,GO:0035438,GO:0042803,GO:0045087,GO:0048471,GO:0051607,GO:0061507	activation of innate immune response|cytoplasm|mitochondrial outer membrane|endoplasmic reticulum membrane|plasma membrane|apoptotic process|integral component of membrane|positive regulation of type I interferon production|interferon-beta production|cyclic-di-GMP binding|protein homodimerization activity|innate immune response|perinuclear region of cytoplasm|defense response to virus|cyclic-GMP-…	ko04622,ko04623	RIG-I-like receptor signaling pathway|Cytosolic DNA-sensing pathway
TMEM229B	27.75209411	0	55.50418823	Inf	Inf	2.95E-05	0.002217393	Up	0	0.630882	GeneID:100153043,Genbank:XM_005656338.3	transmembrane protein 229B		GO:0016021	integral component of membrane
TMEM268	395.9783704	177.3740021	614.5827387	3.464897513	1.79281268	0.001721656	0.083002693	Up	2.06954	6.89577	GeneID:100519408,Genbank:XM_013993790.2	transmembrane protein 268		GO:0016021	integral component of membrane
TMEM45B	96.86178679	1.981832426	191.7417412	96.74972447	6.596185648	2.75E-09	3.74E-07	Up	0.0217279	1.62378	GeneID:100516991,Genbank:XM_021063152.1	transmembrane protein 45B		GO:0016021	integral component of membrane
TMIGD1	63.35851455	23.78198911	102.93504	4.328277148	2.113792881	0.016917923	0.5440788	Up	0.600155	3.81434	GeneID:100521401,Genbank:XM_021067525.1	transmembrane and immunoglobulin domain containing 1		GO:0005737,GO:0005886,GO:0016021,GO:0030334,GO:0042127,GO:0043066,GO:0090559	cytoplasm|plasma membrane|integral component of membrane|regulation of cell migration|regulation of cell proliferation|negative regulation of apoptotic process|regulation of membrane permeability
TMTC1	1310.869914	716.4324219	1905.307407	2.65943772	1.411121252	0.008354237	0.305076795	Up	4.41892	11.7364	GeneID:100624475,Genbank:XM_021092123.1	transmembrane and tetratricopeptide repeat containing 1		GO:0005739,GO:0006396,GO:0016021	mitochondrion|RNA processing|integral component of membrane
TNFAIP3	95.01039555	38.6457323	151.3750588	3.916992894	1.969746511	0.012287257	0.422374456	Up	0.285516	1.04871	GeneID:100622156,Genbank:XM_005659182.3	TNF alpha induced protein 3				ko04621,ko04668,ko04064	NOD-like receptor signaling pathway|TNF signaling pathway|NF-kappa B signaling pathway
TNFRSF1B	1256.578338	749.132657	1764.024019	2.354755199	1.235577085	0.020156221	0.614491124	Up	10.1122	22.6992	GeneID:100037306,Genbank:XM_021093133.1	TNF receptor superfamily member 1B				ko04060,ko04920,ko04668	Cytokine-cytokine receptor interaction|Adipocytokine signaling pathway|TNF signaling pathway
TNFSF10	274.9615218	3.963664852	545.9593788	137.7410551	7.105814823	1.56E-16	4.13E-14	Up	0.0449204	8.11015	GeneID:406191,Genbank:XM_021068572.1	TNF superfamily member 10				ko04060,ko04650,ko04210,ko04068	Cytokine-cytokine receptor interaction|Natural killer cell mediated cytotoxicity|Apoptosis|FoxO signaling pathway
TNFSF13B	102.3848293	4.954581065	199.8150776	40.32935883	5.333758564	3.74E-08	4.46E-06	Up	0.111214	4.0902	GeneID:100038026,Genbank:XM_005668532.3	TNF superfamily member 13b				ko04060,ko04672,ko04064	Cytokine-cytokine receptor interaction|Intestinal immune network for IgA production|NF-kappa B signaling pathway
TNFSF9	1492.51623	826.4241216	2158.608339	2.611986125	1.385147233	0.010097132	0.35804962	Up	26.1856	64.7552	GeneID:100736831,Genbank:XM_003480815.3	TNF superfamily member 9		GO:0005102,GO:0005125,GO:0005164,GO:0005615,GO:0005886,GO:0006915,GO:0006955,GO:0007165,GO:0007267,GO:0008283,GO:0016021,GO:0032813,GO:0033209,GO:0042104,GO:0045585	receptor binding|cytokine activity|tumor necrosis factor receptor binding|extracellular space|plasma membrane|apoptotic process|immune response|signal transduction|cell-cell signaling|cell proliferation|integral component of membrane|tumor necrosis factor receptor superfamily binding|tumor necrosis factor-mediated signaling pathway|positive regulation of activated T cell proliferation|positive re…	ko04060	Cytokine-cytokine receptor interaction
TNP2	18.16500706	0	36.33001411	Inf	Inf	0.000403152	0.023619458	Up	0	0.666412	GeneID:406180,Genbank:XM_003354608.5	transition protein 2		GO:0000788,GO:0001673,GO:0003677,GO:0005634,GO:0007275,GO:0007283,GO:0007340,GO:0007341,GO:0008270,GO:0010954,GO:0035093	nuclear nucleosome|male germ cell nucleus|DNA binding|nucleus|multicellular organism development|spermatogenesis|acrosome reaction|penetration of zona pellucida|zinc ion binding|positive regulation of protein processing|spermatogenesis, exchange of chromosomal proteins
TOR3A	1272.975152	612.3862196	1933.564084	3.157425857	1.658748857	0.002054471	0.097136839	Up	14.9306	46.1596	GeneID:100196908,Genbank:XM_003130340.5	torsin family 3 member A		GO:0005524,GO:0005783,GO:0005788,GO:0016887,GO:0070062	ATP binding|endoplasmic reticulum|endoplasmic reticulum lumen|ATPase activity|extracellular exosome
TRAFD1	1163.87185	734.2689138	1593.474786	2.170151501	1.117795763	0.034640266	0.889100163	Up	11.923	25.2692	GeneID:100154198,Genbank:XM_021072837.1	TRAF-type zinc finger domain containing 1		GO:0034097,GO:0045824,GO:0046872	response to cytokine|negative regulation of innate immune response|metal ion binding
TRANK1	2437.726775	210.0742371	4665.379312	22.20824112	4.473023232	2.14E-12	4.06E-10	Up	0.913371	19.546	GeneID:102163142,Genbank:XM_021071655.1	tetratricopeptide repeat and ankyrin repeat containing 1
TREX1	168.9651642	62.42772141	275.502607	4.413145327	2.141807257	0.001661709	0.080545075	Up	0.968464	4.06768	GeneID:100155669,Genbank:XM_021070629.1	three prime repair exonuclease 1		GO:0003676,GO:0005634,GO:0005789,GO:0005829,GO:0006259,GO:0007049,GO:0008296,GO:0008408,GO:0008853,GO:0046872	nucleic acid binding|nucleus|endoplasmic reticulum membrane|cytosol|DNA metabolic process|cell cycle|3'-5'-exodeoxyribonuclease activity|3'-5' exonuclease activity|exodeoxyribonuclease III activity|metal ion binding	ko04623	Cytosolic DNA-sensing pathway
TRIB3	1210.524355	763.9964002	1657.05231	2.168926856	1.116981401	0.034972863	0.892480348	Up	13.5346	27.3247	GeneID:100518810,Genbank:XM_013983169.2	tribbles pseudokinase 3		GO:0003714,GO:0004672,GO:0004860,GO:0005524,GO:0005634,GO:0005730,GO:0006351,GO:0010827,GO:0031434,GO:0031625,GO:0031965,GO:0032092,GO:0032436,GO:0032869,GO:0034976,GO:0043405,GO:0045599,GO:0045717,GO:0045892,GO:0051443,GO:0055106,GO:0070059	transcription corepressor activity|protein kinase activity|protein kinase inhibitor activity|ATP binding|nucleus|nucleolus|transcription, DNA-templated|regulation of glucose transport|mitogen-activated protein kinase kinase binding|ubiquitin protein ligase binding|nuclear membrane|positive regulation of protein binding|positive regulation of proteasomal ubiquitin-dependent protein catabolic proce…
TRIM14	761.8003596	341.8660935	1181.734626	3.456717845	1.789402848	0.00093304	0.049498853	Up	2.25927	7.42838	GeneID:100151834,Genbank:XM_003122031.4	tripartite motif containing 14		GO:0005737,GO:0005741,GO:0008270,GO:0032897,GO:0045087,GO:0051091,GO:0051092	cytoplasm|mitochondrial outer membrane|zinc ion binding|negative regulation of viral transcription|innate immune response|positive regulation of DNA binding transcription factor activity|positive regulation of NF-kappaB transcription factor activity
TRIM21	1469.053085	360.6935015	2577.412668	7.145714179	2.837078209	5.57E-07	5.68E-05	Up	6.1752	43.3937	GeneID:100302538,Genbank:XM_005656620.3	tripartite motif containing 21		GO:0000209,GO:0000932,GO:0003677,GO:0003723,GO:0004842,GO:0005634,GO:0005737,GO:0005776,GO:0006513,GO:0007049,GO:0008270,GO:0010508,GO:0016567,GO:0031410,GO:0031648,GO:0032088,GO:0034341,GO:0045787,GO:0051865,GO:0090086	protein polyubiquitination|P-body|DNA binding|RNA binding|ubiquitin-protein transferase activity|nucleus|cytoplasm|autophagosome|protein monoubiquitination|cell cycle|zinc ion binding|positive regulation of autophagy|protein ubiquitination|cytoplasmic vesicle|protein destabilization|negative regulation of NF-kappaB transcription factor activity|response to interferon-gamma|positive regulation of …
TRIM25	2038.20237	308.1749422	3768.229797	12.22756714	3.612065481	1.85E-09	2.57E-07	Up	2.99287	34.4812	GeneID:100622285,Genbank:XM_005656971.3	tripartite motif containing 25				ko04622,ko04064	RIG-I-like receptor signaling pathway|NF-kappa B signaling pathway
TRIM26	570.4182648	193.2286615	947.6078681	4.904075103	2.293981073	4.29E-05	0.003157965	Up	3.15883	15.0921	GeneID:100144460,Genbank:NM_001123209.1	tripartite motif containing 26		GO:0005634,GO:0005737,GO:0008270,GO:0016740,GO:0045087	nucleus|cytoplasm|zinc ion binding|transferase activity|innate immune response
TRIM38	744.5505801	297.2748639	1191.826296	4.009172793	2.003304598	0.000238186	0.014928191	Up	7.22192	28.9353	GeneID:100154512,Genbank:XM_021098422.1	tripartite motif containing 38		GO:0005622,GO:0008270,GO:0016567,GO:0016740,GO:0043123,GO:0045087,GO:0046598,GO:0051092	intracellular|zinc ion binding|protein ubiquitination|transferase activity|positive regulation of I-kappaB kinase/NF-kappaB signaling|innate immune response|positive regulation of viral entry into host cell|positive regulation of NF-kappaB transcription factor activity
TRIM39	158.7001106	81.25512946	236.1450917	2.906217654	1.539142754	0.022842419	0.672055874	Up	1.09871	3.42412	GeneID:100151742,Genbank:XM_013996585.2	tripartite motif containing 39		GO:0005739,GO:0005829,GO:0006915,GO:0008270,GO:0016567,GO:0016740,GO:0042802,GO:2000059,GO:2001235	mitochondrion|cytosol|apoptotic process|zinc ion binding|protein ubiquitination|transferase activity|identical protein binding|negative regulation of protein ubiquitination involved in ubiquitin-dependent protein catabolic process|positive regulation of apoptotic signaling pathway
TSPAN5	276.1521277	148.6374319	403.6668235	2.71578174	1.441367539	0.015929673	0.518839156	Up	0.484829	1.29971	GeneID:100622240,Genbank:XM_003357070.4	tetraspanin 5		GO:0005887,GO:0007166,GO:0019899,GO:0045747,GO:0051604,GO:0072659	integral component of plasma membrane|cell surface receptor signaling pathway|enzyme binding|positive regulation of Notch signaling pathway|protein maturation|protein localization to plasma membrane
TTC3	785.501312	1165.317466	405.6851576	0.348132736	-1.522290614	0.004479876	0.184043687	Down	8.28853	2.83348	GeneID:106505861,Genbank:XM_021070969.1	tetratricopeptide repeat domain 3		GO:0004842,GO:0005634,GO:0005730,GO:0005829,GO:0006511,GO:0046872,GO:0070936	ubiquitin-protein transferase activity|nucleus|nucleolus|cytosol|ubiquitin-dependent protein catabolic process|metal ion binding|protein K48-linked ubiquitination
TTC31	452.7799844	255.6563829	649.9035858	2.542098024	1.346019662	0.015322023	0.506039855	Up	2.60941	6.34907	GeneID:100518904,Genbank:XM_021087337.1	tetratricopeptide repeat domain 31
TTF2	2736.311967	1703.38497	3769.238964	2.212793368	1.145868737	0.041744994	0.990341192	Up	17.3488	37.7742	GeneID:100156166,Genbank:XM_001929357.7	transcription termination factor 2		GO:0003677,GO:0004386,GO:0005524,GO:0005681,GO:0005829,GO:0006353,GO:0006355,GO:0006369,GO:0006397,GO:0008023,GO:0008094,GO:0008270,GO:0008380	DNA binding|helicase activity|ATP binding|spliceosomal complex|cytosol|DNA-templated transcription, termination|regulation of transcription, DNA-templated|termination of RNA polymerase II transcription|mRNA processing|transcription elongation factor complex|DNA-dependent ATPase activity|zinc ion binding|RNA splicing	ko04918	Thyroid hormone synthesis
TXNIP	1892.321908	478.6125308	3306.031284	6.907531816	2.788170302	1.26E-06	0.000122737	Up	12.4384	85.4749	GeneID:733688,Genbank:NM_001044614.2	thioredoxin interacting protein		GO:0000122,GO:0004857,GO:0005737,GO:0006351,GO:0006606,GO:0006979,GO:0007049,GO:0030216,GO:0031625,GO:0048008,GO:0051782,GO:0071228	negative regulation of transcription from RNA polymerase II promoter|enzyme inhibitor activity|cytoplasm|transcription, DNA-templated|protein import into nucleus|response to oxidative stress|cell cycle|keratinocyte differentiation|ubiquitin protein ligase binding|platelet-derived growth factor receptor signaling pathway|negative regulation of cell division|cellular response to tumor cell
UBA7	1760.953576	59.45497277	3462.452178	58.23654468	5.863852854	1.99E-18	6.54E-16	Up	0.878787	45.9817	GeneID:100512631,Genbank:XM_003132214.4	ubiquitin like modifier activating enzyme 7		GO:0004839,GO:0004842,GO:0005524,GO:0005654,GO:0005737,GO:0005829,GO:0006464,GO:0006511,GO:0006974,GO:0019782,GO:0019985,GO:0032020,GO:0032480	ubiquitin activating enzyme activity|ubiquitin-protein transferase activity|ATP binding|nucleoplasm|cytoplasm|cytosol|cellular protein modification process|ubiquitin-dependent protein catabolic process|cellular response to DNA damage stimulus|ISG15 activating enzyme activity|translesion synthesis|ISG15-protein conjugation|negative regulation of type I interferon production	ko04120	Ubiquitin mediated proteolysis
UBD	48.44001882	0	96.88003764	Inf	Inf	2.94E-07	3.15E-05	Up	0	6.097	GeneID:100294688,Genbank:NM_001160088.1	ubiquitin D
UBE2L6	5849.236953	262.5927964	11435.88111	43.54986605	5.444596376	1.65E-13	3.47E-11	Up	17.1143	723.643	GeneID:100514753,Genbank:NM_001246215.1	ubiquitin conjugating enzyme E2 L6		GO:0005524,GO:0016567,GO:0019941,GO:0032020,GO:0042296	ATP binding|protein ubiquitination|modification-dependent protein catabolic process|ISG15-protein conjugation|ISG15 transferase activity	ko04120	Ubiquitin mediated proteolysis
UBL3	458.625648	661.9320302	255.3192659	0.385718252	-1.374380678	0.013246895	0.448497265	Down	12.0478	4.40917	GeneID:100517418,Genbank:XM_003130919.4	ubiquitin like 3		GO:0005622,GO:0005886,GO:0070062	intracellular|plasma membrane|extracellular exosome
UCP2	1751.959162	2405.944565	1097.97376	0.456358711	-1.131759826	0.03646433	0.908238176	Down	92.3466	39.4906	GeneID:397549,Genbank:NM_214289.1	uncoupling protein 2		GO:0001666,GO:0005743,GO:0006839,GO:0009409,GO:0016021,GO:0017077,GO:0051881,GO:1990542,GO:1990845	response to hypoxia|mitochondrial inner membrane|mitochondrial transport|response to cold|integral component of membrane|oxidative phosphorylation uncoupler activity|regulation of mitochondrial membrane potential|mitochondrial transmembrane transport|adaptive thermogenesis
USP12	225.647078	318.0841043	133.2100517	0.418788773	-1.255705328	0.042505754	0.999589941	Down	4.68786	1.84902	GeneID:100511469,Genbank:XM_021065513.1	ubiquitin specific peptidase 12		GO:0004197,GO:0004843,GO:0005654,GO:0006511,GO:0016579,GO:0036459,GO:0046872	cysteine-type endopeptidase activity|thiol-dependent ubiquitin-specific protease activity|nucleoplasm|ubiquitin-dependent protein catabolic process|protein deubiquitination|thiol-dependent ubiquitinyl hydrolase activity|metal ion binding
USP18	682.7015152	0	1365.40303	Inf	Inf	1.60E-28	1.96E-25	Up	0	44.1909	GeneID:396777,Genbank:NM_213826.1	ubiquitin specific peptidase 18		GO:0004843,GO:0005634,GO:0005829,GO:0006511,GO:0016579,GO:0019785,GO:0036459,GO:0050727,GO:0060338	thiol-dependent ubiquitin-specific protease activity|nucleus|cytosol|ubiquitin-dependent protein catabolic process|protein deubiquitination|ISG15-specific protease activity|thiol-dependent ubiquitinyl hydrolase activity|regulation of inflammatory response|regulation of type I interferon-mediated signaling pathway
VAMP5	411.9999727	245.7472208	578.2527246	2.353038715	1.234525058	0.027441229	0.765570519	Up	12.7855	28.367	GeneID:100628224,Genbank:XM_005655212.3	vesicle associated membrane protein 5		GO:0000149,GO:0005484,GO:0005770,GO:0005794,GO:0005887,GO:0006887,GO:0006906,GO:0007519,GO:0009986,GO:0014704,GO:0030154,GO:0030659,GO:0031201,GO:0031301,GO:0043001,GO:0048471	SNARE binding|SNAP receptor activity|late endosome|Golgi apparatus|integral component of plasma membrane|exocytosis|vesicle fusion|skeletal muscle tissue development|cell surface|intercalated disc|cell differentiation|cytoplasmic vesicle membrane|SNARE complex|integral component of organelle membrane|Golgi to plasma membrane protein transport|perinuclear region of cytoplasm	ko04130	SNARE interactions in vesicular transport
VEGFA	749.4858407	473.6579498	1025.313732	2.164671219	1.114147918	0.0359001	0.900845165	Up	6.84803	13.8798	GeneID:397157,Genbank:XM_013977975.1	vascular endothelial growth factor A		GO:0001525,GO:0001934,GO:0001938,GO:0008083,GO:0008201,GO:0010595,GO:0016020,GO:0031334,GO:0035148,GO:0045766,GO:0050731,GO:0051781,GO:0051894,GO:0097475	angiogenesis|positive regulation of protein phosphorylation|positive regulation of endothelial cell proliferation|growth factor activity|heparin binding|positive regulation of endothelial cell migration|membrane|positive regulation of protein complex assembly|tube formation|positive regulation of angiogenesis|positive regulation of peptidyl-tyrosine phosphorylation|positive regulation of cell div…	ko04060,ko04066,ko04015,ko04370,ko04014,ko04151,ko04510	Cytokine-cytokine receptor interaction|HIF-1 signaling pathway|Rap1 signaling pathway|VEGF signaling pathway|Ras signaling pathway|PI3K-Akt signaling pathway|Focal adhesion
VMA21	773.8448932	1061.271264	486.4185223	0.458335714	-1.125523389	0.033885332	0.87640085	Down	20.8597	9.39364	GeneID:100515811,Genbank:XM_003135457.4	VMA21, vacuolar ATPase assembly factor		GO:0005764,GO:0005789,GO:0012507,GO:0016021,GO:0033116,GO:0070072	lysosome|endoplasmic reticulum membrane|ER to Golgi transport vesicle membrane|integral component of membrane|endoplasmic reticulum-Golgi intermediate compartment membrane|vacuolar proton-transporting V-type ATPase complex assembly
VWA5A	370.8077014	61.4368052	680.1785976	11.07119088	3.46873851	2.72E-08	3.34E-06	Up	0.435829	5.23801	GeneID:100515913,Genbank:XM_021063046.1	von Willebrand factor A domain containing 5A		GO:0005634,GO:0005654	nucleus|nucleoplasm
WARS	3009.222408	1601.3206	4417.124216	2.758425899	1.463845225	0.010598911	0.368093624	Up	19.4153	51.5674	GeneID:100515390,Genbank:XM_003128728.6	tryptophanyl-tRNA synthetase		GO:0004830,GO:0005524,GO:0005634,GO:0005737,GO:0005829,GO:0006436,GO:0006469,GO:0010628,GO:0010835,GO:0019210,GO:0019901,GO:0019904,GO:0031334,GO:0042803,GO:0043234,GO:0045765	tryptophan-tRNA ligase activity|ATP binding|nucleus|cytoplasm|cytosol|tryptophanyl-tRNA aminoacylation|negative regulation of protein kinase activity|positive regulation of gene expression|regulation of protein ADP-ribosylation|kinase inhibitor activity|protein kinase binding|protein domain specific binding|positive regulation of protein complex assembly|protein homodimerization activity|protein …	ko00970	Aminoacyl-tRNA biosynthesis
WDFY4	18.16500706	0	36.33001411	Inf	Inf	0.000403152	0.023619458	Up	0	0.155273	GeneID:100157904,Genbank:XM_021073024.1	WDFY family member 4		GO:0016021	integral component of membrane
WDR76	765.0458013	482.5761957	1047.515407	2.170673598	1.118142806	0.035106594	0.892480348	Up	4.91623	10.6633	GeneID:100519285,Genbank:XM_021096581.1	WD repeat domain 76		GO:0003677,GO:0005634,GO:0006974,GO:2000001	DNA binding|nucleus|cellular response to DNA damage stimulus|regulation of DNA damage checkpoint
WIPI1	277.1704202	147.6465157	406.6943247	2.754513526	1.461797547	0.014490414	0.480931859	Up	3.16264	8.69479	GeneID:100462758,Genbank:NM_001190294.1	WD repeat domain, phosphoinositide interacting 1		GO:0000139,GO:0000407,GO:0000421,GO:0000422,GO:0005102,GO:0005737,GO:0005802,GO:0005829,GO:0005856,GO:0006497,GO:0006914,GO:0010008,GO:0016236,GO:0019898,GO:0030136,GO:0030331,GO:0032266,GO:0034045,GO:0034497,GO:0036498,GO:0044804,GO:0048203,GO:0050681,GO:0080025	Golgi membrane|phagophore assembly site|autophagosome membrane|autophagy of mitochondrion|receptor binding|cytoplasm|trans-Golgi network|cytosol|cytoskeleton|protein lipidation|autophagy|endosome membrane|macroautophagy|extrinsic component of membrane|clathrin-coated vesicle|estrogen receptor binding|phosphatidylinositol-3-phosphate binding|phagophore assembly site membrane|protein localization t…
XKR9	19.67875764	0	39.35751529	Inf	Inf	0.000258412	0.016046531	Up	0	0.931165	GeneID:100154419,Genbank:XM_021089254.1	XK related 9		GO:0016021	integral component of membrane
YPEL2	533.7742314	336.9115124	730.6369505	2.168631595	1.11678499	0.039732613	0.95949277	Up	3.38318	7.0357	GeneID:100524105,Genbank:XM_003131686.6	yippee like 2		GO:0005730,GO:0046872	nucleolus|metal ion binding
YPEL4	10.08254516	0.990916213	19.17417412	19.34994489	4.274257553	0.02388837	0.690763493	Up	0.0244947	0.449608	GeneID:100520717,Genbank:XM_003122717.5	yippee like 4		GO:0005730,GO:0046872	nucleolus|metal ion binding
ZBP1	2543.131049	51.52764307	5034.734456	97.70938773	6.610425275	2.40E-20	9.24E-18	Up	0.664769	97.4522	GeneID:100144524,Genbank:NM_001123216.1	Z-DNA binding protein 1		GO:0003677,GO:0003692,GO:0003723,GO:0003726,GO:0005634,GO:0005737,GO:0005829,GO:0032479,GO:0032481,GO:0042802,GO:0045087	DNA binding|left-handed Z-DNA binding|RNA binding|double-stranded RNA adenosine deaminase activity|nucleus|cytoplasm|cytosol|regulation of type I interferon production|positive regulation of type I interferon production|identical protein binding|innate immune response	ko04623	Cytosolic DNA-sensing pathway
ZBTB5	304.1871099	117.9190293	490.4551905	4.159253967	2.05632478	0.000618274	0.035152915	Up	0.790396	3.2103	GeneID:110255881,Genbank:XM_021066137.1	zinc finger and BTB domain containing 5		GO:0000122,GO:0000977,GO:0001227,GO:0005634,GO:0006351,GO:0046872	negative regulation of transcription from RNA polymerase II promoter|RNA polymerase II regulatory region sequence-specific DNA binding|transcriptional repressor activity, RNA polymerase II transcription regulatory region sequence-specific DNA binding|nucleus|transcription, DNA-templated|metal ion binding
ZC3HAV1	1543.300413	736.2507462	2350.35008	3.192322849	1.674606563	0.002081752	0.098082544	Up	4.37912	13.8656	GeneID:100415778,Genbank:XM_013990770.2	zinc finger CCCH-type containing, antiviral 1		GO:0003723,GO:0005634,GO:0005737,GO:0005829,GO:0009615,GO:0032727,GO:0032728,GO:0043123,GO:0045071,GO:0045087,GO:0045296,GO:0046872,GO:0051607,GO:0061014,GO:1900246	RNA binding|nucleus|cytoplasm|cytosol|response to virus|positive regulation of interferon-alpha production|positive regulation of interferon-beta production|positive regulation of I-kappaB kinase/NF-kappaB signaling|negative regulation of viral genome replication|innate immune response|cadherin binding|metal ion binding|defense response to virus|positive regulation of mRNA catabolic process|posit…
ZCCHC2	915.7337681	502.3945199	1329.073016	2.645476739	1.403527733	0.00831998	0.304651453	Up	4.78737	12.3487	GeneID:100625613,Genbank:XM_021099630.1	zinc finger CCHC-type containing 2		GO:0003676,GO:0005737,GO:0008270,GO:0035091	nucleic acid binding|cytoplasm|zinc ion binding|phosphatidylinositol binding
ZCWPW1	252.2643884	2.972748639	501.5560282	168.7179406	7.39846958	2.40E-16	6.21E-14	Up	0	2.95243	GeneID:100513075,Genbank:XM_005661906.3	zinc finger CW-type and PWWP domain containing 1		GO:0008270	zinc ion binding
ZDHHC20	668.1233679	925.5157429	410.7309929	0.443786069	-1.172063716	0.028409663	0.786078448	Down	12.7013	5.48709	GeneID:100623451,Genbank:XM_021065450.1	zinc finger DHHC-type containing 20		GO:0005886,GO:0016021,GO:0018345,GO:0019706	plasma membrane|integral component of membrane|protein palmitoylation|protein-cysteine S-palmitoyltransferase activity
ZFP36	1298.057776	244.7563046	2351.359247	9.606940466	3.264077047	1.33E-08	1.68E-06	Up	7.77216	71.403	GeneID:100316849,Genbank:NM_001168419.1	ZFP36 ring finger protein		GO:0000165,GO:0000932,GO:0003677,GO:0003729,GO:0003730,GO:0005634,GO:0005737,GO:0006402,GO:0007275,GO:0009611,GO:0010494,GO:0010837,GO:0017091,GO:0030529,GO:0031072,GO:0031086,GO:0032680,GO:0032897,GO:0035278,GO:0035925,GO:0038066,GO:0042594,GO:0043488,GO:0044344,GO:0045085,GO:0045600,GO:0045616,GO:0045647,GO:0046872,GO:0051028,GO:0060213,GO:0061014,GO:0061158,GO:0070063,GO:0070935,GO:0071222,GO:…	MAPK cascade|P-body|DNA binding|mRNA binding|mRNA 3'-UTR binding|nucleus|cytoplasm|mRNA catabolic process|multicellular organism development|response to wounding|cytoplasmic stress granule|regulation of keratinocyte proliferation|AU-rich element binding|intracellular ribonucleoprotein complex|heat shock protein binding|nuclear-transcribed mRNA catabolic process, deadenylation-independent decay|re…
ZFP36L1	2594.86109	1283.236496	3906.485684	3.044244531	1.606084249	0.004572937	0.187295809	Up	23.6493	68.0478	GeneID:100624279,Genbank:XM_013989124.2	ZFP36 ring finger protein like 1		GO:0000165,GO:0000288,GO:0000932,GO:0001570,GO:0003342,GO:0003677,GO:0003729,GO:0005634,GO:0005737,GO:0005829,GO:0006397,GO:0006402,GO:0006417,GO:0006915,GO:0007507,GO:0008283,GO:0009611,GO:0010468,GO:0010837,GO:0014065,GO:0021915,GO:0030529,GO:0031086,GO:0031440,GO:0032869,GO:0033077,GO:0035264,GO:0035925,GO:0038066,GO:0043488,GO:0043491,GO:0044344,GO:0045577,GO:0045600,GO:0045616,GO:0045647,GO:…	MAPK cascade|nuclear-transcribed mRNA catabolic process, deadenylation-dependent decay|P-body|vasculogenesis|proepicardium development|DNA binding|mRNA binding|nucleus|cytoplasm|cytosol|mRNA processing|mRNA catabolic process|regulation of translation|apoptotic process|heart development|cell proliferation|response to wounding|regulation of gene expression|regulation of keratinocyte proliferation|p…
ZNF618	100.275241	14.86374319	185.6867388	12.492596	3.6430014	1.92E-05	0.001511057	Up	0.0604238	0.809588	GeneID:100157179,Genbank:XM_021067808.1	zinc finger protein 618	zf-C2H2	GO:0003677,GO:0005634,GO:0006351,GO:0006355,GO:0046872	DNA binding|nucleus|transcription, DNA-templated|regulation of transcription, DNA-templated|metal ion binding
ZNF655	655.882922	884.8881781	426.8776658	0.482408598	-1.051672473	0.04891953	1	Down	7.54164	3.47352	GeneID:100519015,Genbank:XM_003354458.2	zinc finger protein 655	zf-C2H2	GO:0003677,GO:0003700,GO:0005634,GO:0006351,GO:0006355,GO:0007275,GO:0008270,GO:0030154,GO:0042802,GO:0045321	DNA binding|DNA binding transcription factor activity|nucleus|transcription, DNA-templated|regulation of transcription, DNA-templated|multicellular organism development|zinc ion binding|cell differentiation|identical protein binding|leukocyte activation
ZNFX1	11620.34454	1612.220678	21628.4684	13.4153275	3.745810369	6.15E-07	6.23E-05	Up	9.84959	128.753	GeneID:100624243,Genbank:XM_021077518.1	zinc finger NFX1-type containing 1		GO:0003700,GO:0003723,GO:0005634,GO:0008270	DNA binding transcription factor activity|RNA binding|nucleus|zinc ion binding
