# Supplementary material for: Establishment of a CRISPR/Cas9 knockout library for screening type I interferon-inducible antiviral effectors in pig cells
Source: Front Immunol. 2022 Nov 24;13:1016545. doi: 10.3389/fimmu.2022.1016545 (PMC9732717; doi:10.3389/fimmu.2022.1016545)
Supplement: Supplementary file 7 [file Table_2.xls]

gene_id	baseMean	baseMean_control_NC	baseMean_case_S2a_10_8	foldChange	log2FoldChange	pval	padj	up_down	expression_NC	expression_S2a_10_8	Dbxref	product	Family	GO_id	GO_term	pathway	pathway_description
AASS	53.67255526	19.19440003	88.15071048	4.592522316	2.199286732	0.01729848	0.550116208	Up	0.12286	0.622133	GeneID:100513962,Genbank:XM_021078482.1	aminoadipate-semialdehyde synthase		GO:0004753,GO:0005737,GO:0005739,GO:0006091,GO:0019878,GO:0033512,GO:0047130,GO:0047131	saccharopine dehydrogenase activity|cytoplasm|mitochondrion|generation of precursor metabolites and energy|lysine biosynthetic process via aminoadipic acid|L-lysine catabolic process to acetyl-CoA via saccharopine|saccharopine dehydrogenase (NADP+, L-lysine-forming) activity|saccharopine dehydrogenase (NAD+, L-glutamate-forming) activity	ko00310	Lysine degradation
ABCA1	413.0946223	210.0720448	616.1171999	2.932885242	1.552320622	0.006665497	0.269135899	Up	0.931892	2.67783	GeneID:100152112,Genbank:NM_001317080.1	ATP binding cassette subfamily A member 1				ko04975,ko02010	Fat digestion and absorption|ABC transporters
ACSL5	6598.522898	4026.558584	9170.487211	2.277500009	1.18745106	0.045919763	1	Up	57.9457	123.094	GeneID:100157521,Genbank:XM_021072014.1	acyl-CoA synthetase long-chain family member 5		GO:0001676,GO:0004467,GO:0005524,GO:0005634,GO:0005730,GO:0005739,GO:0005741,GO:0005743,GO:0005783,GO:0005789,GO:0016020,GO:0016021,GO:0035338,GO:0102391,GO:2001236	long-chain fatty acid metabolic process|long-chain fatty acid-CoA ligase activity|ATP binding|nucleus|nucleolus|mitochondrion|mitochondrial outer membrane|mitochondrial inner membrane|endoplasmic reticulum|endoplasmic reticulum membrane|membrane|integral component of membrane|long-chain fatty-acyl-CoA biosynthetic process|decanoate--CoA ligase activity|regulation of extrinsic apoptotic signaling …
ADAM28	403.7579516	140.7589336	666.7569697	4.736871422	2.243934512	0.000138778	0.009774026	Up	2.24684	9.57963	GeneID:100152711,Genbank:XM_005670435.3	ADAM metallopeptidase domain 28		GO:0004222,GO:0005576,GO:0005739,GO:0005886,GO:0007283,GO:0008237,GO:0016021,GO:0046872	metalloendopeptidase activity|extracellular region|mitochondrion|plasma membrane|spermatogenesis|metallopeptidase activity|integral component of membrane|metal ion binding
ADAMTS14	34.8871279	57.58320009	12.19105571	0.211712022	-2.239824903	0.029593852	0.820817507	Down	0.286988	0.0534768	GeneID:100153539,Genbank:XM_013990433.2	ADAM metallopeptidase with thrombospondin type 1 motif 14		GO:0004222,GO:0005576,GO:0005578,GO:0030199,GO:0030574,GO:0046872	metalloendopeptidase activity|extracellular region|proteinaceous extracellular matrix|collagen fibril organization|collagen catabolic process|metal ion binding
ADAR	2691.387115	963.9854238	4418.788806	4.583875127	2.196567743	5.97E-05	0.0045912	Up	6.61839	28.7528	GeneID:100523784,Genbank:XM_021089756.1	adenosine deaminase, RNA specific		GO:0001649,GO:0001701,GO:0002244,GO:0002566,GO:0003677,GO:0003723,GO:0003726,GO:0005634,GO:0005654,GO:0005730,GO:0005737,GO:0006382,GO:0006397,GO:0006606,GO:0006611,GO:0009615,GO:0016020,GO:0016553,GO:0030218,GO:0031054,GO:0035280,GO:0035455,GO:0043066,GO:0044387,GO:0044530,GO:0045070,GO:0045071,GO:0045087,GO:0046872,GO:0051607,GO:0060216,GO:0060337,GO:0060339,GO:0061484,GO:0098586,GO:1900369	osteoblast differentiation|in utero embryonic development|hematopoietic progenitor cell differentiation|somatic diversification of immune receptors via somatic mutation|DNA binding|RNA binding|double-stranded RNA adenosine deaminase activity|nucleus|nucleoplasm|nucleolus|cytoplasm|adenosine to inosine editing|mRNA processing|protein import into nucleus|protein export from nucleus|response to viru…	ko04623	Cytosolic DNA-sensing pathway
ADGRG1	3882.87253	5747.656454	2018.088606	0.351115037	-1.509984314	0.006682381	0.269135899	Down	38.819	12.8745	GeneID:100515029,Genbank:XM_021093332.1	adhesion G protein-coupled receptor G1		GO:0001525,GO:0004930,GO:0005518,GO:0005576,GO:0005622,GO:0005886,GO:0007155,GO:0007166,GO:0007266,GO:0008201,GO:0008285,GO:0010573,GO:0016021,GO:0016477,GO:0021796,GO:0021801,GO:0021819,GO:0035025,GO:0045121,GO:0045785,GO:0050840,GO:0070528,GO:0072520,GO:0097451,GO:2000179,GO:2001223	angiogenesis|G-protein coupled receptor activity|collagen binding|extracellular region|intracellular|plasma membrane|cell adhesion|cell surface receptor signaling pathway|Rho protein signal transduction|heparin binding|negative regulation of cell proliferation|vascular endothelial growth factor production|integral component of membrane|cell migration|cerebral cortex regionalization|cerebral corte…
ADM	1938.001546	732.5862678	3143.416825	4.290848686	2.101263026	7.67E-05	0.005765906	Up	27.7949	113.832	GeneID:397195,Genbank:NM_214107.1	adrenomedullin		GO:0001570,GO:0001843,GO:0002031,GO:0003073,GO:0005179,GO:0005615,GO:0005737,GO:0007189,GO:0007507,GO:0008284,GO:0010460,GO:0030816,GO:0031700,GO:0035809,GO:0043116,GO:0045766,GO:0045906,GO:0048589,GO:0060670,GO:0060712,GO:0097084,GO:0097647,GO:1990410,GO:2001214	vasculogenesis|neural tube closure|G-protein coupled receptor internalization|regulation of systemic arterial blood pressure|hormone activity|extracellular space|cytoplasm|adenylate cyclase-activating G-protein coupled receptor signaling pathway|heart development|positive regulation of cell proliferation|positive regulation of heart rate|positive regulation of cAMP metabolic process|adrenomedulli…	ko04270	Vascular smooth muscle contraction
ADRA2A	6.931311122	13.86262224	0	0	#NAME?	0.016292924	0.534425944	Down	0.481909	0	GeneID:399501,Genbank:NM_214400.1	adrenoceptor alpha 2A		GO:0001819,GO:0004938,GO:0005737,GO:0005887,GO:0006940,GO:0007193,GO:0007267,GO:0019229,GO:0019901,GO:0030168,GO:0030335,GO:0030818,GO:0031692,GO:0031696,GO:0031996,GO:0032148,GO:0032795,GO:0032870,GO:0035625,GO:0042593,GO:0042803,GO:0043235,GO:0043268,GO:0043406,GO:0046982,GO:0050995,GO:0051044,GO:0051379,GO:0051380,GO:0051926,GO:0061179,GO:0071878,GO:0071880,GO:0071881,GO:0071882,GO:0090303,GO:…	positive regulation of cytokine production|alpha2-adrenergic receptor activity|cytoplasm|integral component of plasma membrane|regulation of smooth muscle contraction|adenylate cyclase-inhibiting G-protein coupled receptor signaling pathway|cell-cell signaling|regulation of vasoconstriction|protein kinase binding|platelet activation|positive regulation of cell migration|negative regulation of cAM…	ko04080,ko04022	Neuroactive ligand-receptor interaction|cGMP-PKG signaling pathway
AGRN	13033.41171	7042.2121	19024.61131	2.701510696	1.433766394	0.032242974	0.869203392	Up	43.5137	111.735	GeneID:100621139,Genbank:XM_021095177.1	agrin				ko04512	ECM-receptor interaction
AHRR	4.798600008	9.597200015	0	0	#NAME?	0.045805639	1	Down	0.0433267	0	GeneID:100624847,Genbank:XM_021077068.1	aryl-hydrocarbon receptor repressor		GO:0001191,GO:0003677,GO:0005654,GO:0005829,GO:0006351,GO:0006805,GO:0009410,GO:0046983	transcriptional repressor activity, RNA polymerase II transcription factor binding|DNA binding|nucleoplasm|cytosol|transcription, DNA-templated|xenobiotic metabolic process|response to xenobiotic stimulus|protein dimerization activity
AKAP12	485.4203275	694.1974678	276.6431872	0.398507917	-1.327319707	0.016550502	0.537771377	Down	3.27535	1.22332	GeneID:100152595,Genbank:XM_001927265.7	A-kinase anchoring protein 12
AKAP7	478.8673505	212.2047559	745.5299451	3.513257476	1.812809311	0.001302243	0.071210448	Up	3.7285	11.7242	GeneID:100523651,Genbank:XM_021088003.1	A-kinase anchoring protein 7		GO:0000166,GO:0005634,GO:0005829,GO:0008104,GO:0010738,GO:0019901,GO:0034237,GO:0043234,GO:0051018	nucleotide binding|nucleus|cytosol|protein localization|regulation of protein kinase A signaling|protein kinase binding|protein kinase A regulatory subunit binding|protein complex|protein kinase A binding
ALDOB	61.69344848	105.5692002	17.8176968	0.168777416	-2.566806225	0.004480425	0.195001785	Down	2.60971	0.385674	GeneID:100515523,Genbank:XM_021066854.1	aldolase, fructose-bisphosphate B				ko00710,ko00680,ko01200,ko01230,ko00030,ko00051,ko00010	Carbon fixation in photosynthetic organisms|Methane metabolism|Carbon metabolism|Biosynthesis of amino acids|Pentose phosphate pathway|Fructose and mannose metabolism|Glycolysis / Gluconeogenesis
ALPL	22.97545114	0	45.95090227	Inf	Inf	0.000102694	0.00738739	Up	0	0.464555	GeneID:100170147,Genbank:XM_021097682.1	alkaline phosphatase, liver/bone/kidney		GO:0001958,GO:0003006,GO:0004035,GO:0005578,GO:0005886,GO:0016462,GO:0031214,GO:0031225,GO:0033280,GO:0046677,GO:0046872,GO:0065010,GO:0071407	endochondral ossification|developmental process involved in reproduction|alkaline phosphatase activity|proteinaceous extracellular matrix|plasma membrane|pyrophosphatase activity|biomineral tissue development|anchored component of membrane|response to vitamin D|response to antibiotic|metal ion binding|extracellular membrane-bounded organelle|cellular response to organic cyclic compound	ko02020,ko00627,ko00790	Two-component system|Aminobenzoate degradation|Folate biosynthesis
AMIGO2	287.326604	146.0907113	428.5624967	2.933536929	1.552641154	0.010843554	0.386916428	Up	2.81624	7.94643	GeneID:100152349,Genbank:XM_005664161.3	adhesion molecule with Ig like domain 2		GO:0005634,GO:0005886,GO:0007156,GO:0007157,GO:0016021,GO:0043066,GO:0043069,GO:0051965	nucleus|plasma membrane|homophilic cell adhesion via plasma membrane adhesion molecules|heterophilic cell-cell adhesion via plasma membrane cell adhesion molecules|integral component of membrane|negative regulation of apoptotic process|negative regulation of programmed cell death|positive regulation of synapse assembly
AMT	92.93147257	149.289778	36.57316712	0.244981054	-2.029257917	0.01066638	0.382624372	Down	2.94149	0.726215	GeneID:396679,Genbank:XM_021068508.1	aminomethyltransferase		GO:0004047,GO:0005654,GO:0005739,GO:0005759,GO:0006546,GO:0008483,GO:0019464	aminomethyltransferase activity|nucleoplasm|mitochondrion|mitochondrial matrix|glycine catabolic process|transaminase activity|glycine decarboxylation via glycine cleavage system	ko00260,ko00670,ko00630,ko01200	Glycine, serine and threonine metabolism|One carbon pool by folate|Glyoxylate and dicarboxylate metabolism|Carbon metabolism
ANGPT1	520.9153501	139.692578	902.1381222	6.458024722	2.691092964	3.13E-06	0.000306427	Up	1.41242	8.79633	GeneID:397009,Genbank:XM_021088688.1	angiopoietin 1		GO:0001525,GO:0005576,GO:0030154,GO:0030971,GO:0048014	angiogenesis|extracellular region|cell differentiation|receptor tyrosine kinase binding|Tie signaling pathway	ko04014,ko04151,ko04066,ko04015	Ras signaling pathway|PI3K-Akt signaling pathway|HIF-1 signaling pathway|Rap1 signaling pathway
ANKDD1B	10.06608677	19.19440003	0.937773516	0.04885662	-4.35530212	0.018325165	0.576941679	Down	0.252551	0	GeneID:100518825,Genbank:XM_013994918.2	ankyrin repeat and death domain containing 1B		GO:0007165	signal transduction
ANKRD35	22.82801948	5.331777786	40.32426118	7.563004835	2.918959541	0.017566842	0.556021565	Up	0.0508831	0.330006	GeneID:100511691,Genbank:XM_021089942.1	ankyrin repeat domain 35
AP1G1	2635.446909	3566.959339	1703.934478	0.47769944	-1.06582491	0.043735562	1	Down	27.3322	12.4633	GeneID:100514713,Genbank:XM_003126897.6	adaptor related protein complex 1 gamma 1 subunit		GO:0000139,GO:0005215,GO:0005737,GO:0005765,GO:0005794,GO:0005829,GO:0006886,GO:0008565,GO:0016020,GO:0017137,GO:0019886,GO:0019894,GO:0030119,GO:0030131,GO:0030136,GO:0030659,GO:0030665,GO:0030742,GO:0032438,GO:0032588,GO:0035646,GO:0043231,GO:0043323,GO:0045954,GO:0050690,GO:0055037,GO:0090160	Golgi membrane|transporter activity|cytoplasm|lysosomal membrane|Golgi apparatus|cytosol|intracellular protein transport|protein transporter activity|membrane|Rab GTPase binding|antigen processing and presentation of exogenous peptide antigen via MHC class II|kinesin binding|AP-type membrane coat adaptor complex|clathrin adaptor complex|clathrin-coated vesicle|cytoplasmic vesicle membrane|clathri…	ko04142	Lysosome
AP1S3	1739.185819	709.1264456	2769.245192	3.905150075	1.965377992	0.000183455	0.012526434	Up	14.3734	53.0234	GeneID:100627432,Genbank:XM_021074901.1	adaptor related protein complex 1 sigma 3 subunit		GO:0005794,GO:0005905,GO:0006605,GO:0008565,GO:0016192,GO:0030117,GO:0030659,GO:0043231	Golgi apparatus|clathrin-coated pit|protein targeting|protein transporter activity|vesicle-mediated transport|membrane coat|cytoplasmic vesicle membrane|intracellular membrane-bounded organelle	ko04142	Lysosome
APOBEC3B	745.7968747	292.1814227	1199.412327	4.105025965	2.037391347	0.000149006	0.010439702	Up	8.25326	32.9503	GeneID:100037939,Genbank:NM_001097446.1	apolipoprotein B mRNA editing enzyme catalytic subunit 3B		GO:0003723,GO:0005634,GO:0008270,GO:0010529,GO:0045087,GO:0047844,GO:0051607	RNA binding|nucleus|zinc ion binding|negative regulation of transposition|innate immune response|deoxycytidine deaminase activity|defense response to virus
APOH	20.16213059	0	40.32426118	Inf	Inf	0.000223269	0.014942334	Up	0	1.10193	GeneID:100522100,Genbank:XM_005668662.3	apolipoprotein H		GO:0005576,GO:0008201	extracellular region|heparin binding
ARAP2	16.19931385	4.265422229	28.13320547	6.595643752	2.721513477	0.044371214	1	Up	0.0226794	0.1083	GeneID:100521564,Genbank:XM_003128906.4	ArfGAP with RhoGAP domain, ankyrin repeat and PH domain 2		GO:0005096,GO:0005547,GO:0005829,GO:0007165,GO:0046872,GO:0051056	GTPase activator activity|phosphatidylinositol-3,4,5-trisphosphate binding|cytosol|signal transduction|metal ion binding|regulation of small GTPase mediated signal transduction	ko04144	Endocytosis
AREG	520.4387212	116.2327557	924.6446866	7.955112831	2.991882393	3.25E-07	3.84E-05	Up	5.08386	37.0025	GeneID:397668,Genbank:NM_214376.1	amphiregulin				ko04390,ko04012	Hippo signaling pathway|ErbB signaling pathway
ARHGAP24	218.6362115	344.432845	92.83957806	0.269543336	-1.891410853	0.003573074	0.166314871	Down	0.966725	0.23195	GeneID:100522450,Genbank:XM_021100782.1	Rho GTPase activating protein 24		GO:0001525,GO:0005096,GO:0005829,GO:0005856,GO:0005925,GO:0007165,GO:0030154,GO:0042995,GO:0051056	angiogenesis|GTPase activator activity|cytosol|cytoskeleton|focal adhesion|signal transduction|cell differentiation|cell projection|regulation of small GTPase mediated signal transduction
ARHGAP8	80.09649497	6.398133343	153.7948566	24.03745723	4.587212385	3.17E-06	0.000306427	Up	0.116153	2.90187	GeneID:100533202,Genbank:XM_021091086.1	Rho GTPase activating protein 8		GO:0005096,GO:0005737,GO:0005829,GO:0007165,GO:0051056,GO:0070374	GTPase activator activity|cytoplasm|cytosol|signal transduction|regulation of small GTPase mediated signal transduction|positive regulation of ERK1 and ERK2 cascade
ARID5A	59.70379209	18.12804447	101.2795397	5.586898237	2.482047542	0.006544404	0.266773708	Up	0.281911	1.39233	GeneID:100524615,Genbank:XM_021087092.1	AT-rich interaction domain 5A	ARID	GO:0003723,GO:0005634,GO:0006351,GO:0006357,GO:0044212,GO:0045087	RNA binding|nucleus|transcription, DNA-templated|regulation of transcription from RNA polymerase II promoter|transcription regulatory region DNA binding|innate immune response
ARL4C	79.42362772	34.12337783	124.7238776	3.655085912	1.869905317	0.02335441	0.696084834	Up	0.488613	1.78488	GeneID:100514255,Genbank:NM_001244315.1	ADP ribosylation factor like GTPase 4C		GO:0003924,GO:0005525,GO:0005634,GO:0005737,GO:0005829,GO:0005886,GO:0007264,GO:0030175,GO:0032456,GO:0043014	GTPase activity|GTP binding|nucleus|cytoplasm|cytosol|plasma membrane|small GTPase mediated signal transduction|filopodium|endocytic recycling|alpha-tubulin binding
ARL5B	357.4933364	158.886978	556.0996949	3.499970241	1.807342656	0.002232108	0.113306834	Up	1.94396	6.52344	GeneID:100627052,Genbank:XM_005668272.3	ADP ribosylation factor like GTPase 5B		GO:0005525,GO:0005622,GO:0007264,GO:1903292	GTP binding|intracellular|small GTPase mediated signal transduction|protein localization to Golgi membrane
ARRDC3	679.6017129	430.8076451	928.3957806	2.155012315	1.107696114	0.035822223	0.946720125	Up	5.90805	12.3879	GeneID:100520233,Genbank:XM_003123783.6	arrestin domain containing 3		GO:0001659,GO:0005764,GO:0005768,GO:0005769,GO:0005886,GO:0031651,GO:0031699,GO:0043588,GO:0044252,GO:0051443,GO:0060613,GO:0071879,GO:0090327	temperature homeostasis|lysosome|endosome|early endosome|plasma membrane|negative regulation of heat generation|beta-3 adrenergic receptor binding|skin development|negative regulation of multicellular organismal metabolic process|positive regulation of ubiquitin-protein transferase activity|fat pad development|positive regulation of adrenergic receptor signaling pathway|negative regulation of loc…
ASB1	1068.566351	1469.437958	667.6947432	0.454387842	-1.13800386	0.025624923	0.733418019	Down	10.1556	3.95717	GeneID:100623561,Genbank:XM_021076279.1	ankyrin repeat and SOCS box containing 1		GO:0000151,GO:0016567,GO:0030539,GO:0035556,GO:0061630	ubiquitin ligase complex|protein ubiquitination|male genitalia development|intracellular signal transduction|ubiquitin protein ligase activity
ASB9	282.803006	1.066355557	564.5396565	529.4103385	9.048242558	4.66E-18	1.61E-15	Up	0.0412952	13.1264	GeneID:100158057,Genbank:XM_013985902.2	ankyrin repeat and SOCS box containing 9		GO:0005739,GO:0005829,GO:0016567,GO:0035556,GO:0043687,GO:0045732	mitochondrion|cytosol|protein ubiquitination|intracellular signal transduction|post-translational protein modification|positive regulation of protein catabolic process
ASPHD2	251.2522807	107.7019113	394.8026501	3.665697716	1.874087822	0.003033873	0.145237233	Up	1.08593	3.89549	GeneID:100156894,Genbank:XM_001926554.5	aspartate beta-hydroxylase domain containing 2		GO:0016020,GO:0016021,GO:0018193,GO:0046872,GO:0051213	membrane|integral component of membrane|peptidyl-amino acid modification|metal ion binding|dioxygenase activity
ATAD1	1722.223767	847.752668	2596.694865	3.063033551	1.61496117	0.001870137	0.097508079	Up	3.12278	9.31062	GeneID:100157471,Genbank:XM_005671257.3	ATPase family, AAA domain containing 1		GO:0002092,GO:0005524,GO:0005634,GO:0005739,GO:0005778,GO:0007612,GO:0007613,GO:0016020,GO:0016887,GO:0030054,GO:0045211,GO:0051967	positive regulation of receptor internalization|ATP binding|nucleus|mitochondrion|peroxisomal membrane|learning|memory|membrane|ATPase activity|cell junction|postsynaptic membrane|negative regulation of synaptic transmission, glutamatergic
ATAD2	1764.100778	1161.261202	2366.940354	2.03824975	1.027330838	0.045023046	1	Up	8.35923	15.8769	GeneID:100155780,Genbank:XM_001926030.7	ATPase family, AAA domain containing 2		GO:0003682,GO:0005524,GO:0005634,GO:0005654,GO:0006325,GO:0006351,GO:0006357,GO:0016887,GO:0031936,GO:0042393,GO:0045893,GO:0045944,GO:0070062	chromatin binding|ATP binding|nucleus|nucleoplasm|chromatin organization|transcription, DNA-templated|regulation of transcription from RNA polymerase II promoter|ATPase activity|negative regulation of chromatin silencing|histone binding|positive regulation of transcription, DNA-templated|positive regulation of transcription from RNA polymerase II promoter|extracellular exosome
ATF3	811.4797317	409.480534	1213.478929	2.96345938	1.567282283	0.002817168	0.137306318	Up	7.82691	21.2736	GeneID:100738612,Genbank:XM_021063853.1	activating transcription factor 3	TF_bZIP	GO:0000978,GO:0001078,GO:0005730,GO:0006094,GO:0006351,GO:0030968,GO:0034198,GO:0035914,GO:0042803,GO:0046982,GO:0070373,GO:1903984,GO:1990440,GO:1990622	RNA polymerase II proximal promoter sequence-specific DNA binding|transcriptional repressor activity, RNA polymerase II proximal promoter sequence-specific DNA binding|nucleolus|gluconeogenesis|transcription, DNA-templated|endoplasmic reticulum unfolded protein response|cellular response to amino acid starvation|skeletal muscle cell differentiation|protein homodimerization activity|protein hetero…
ATP10D	13.79058904	3.199066672	24.38211141	7.62163278	2.930100099	0.044044392	1	Up	0.0258038	0.17308	GeneID:100520087,Genbank:XM_021100567.1	ATPase phospholipid transporting 10D (putative)		GO:0000287,GO:0004012,GO:0005524,GO:0005654,GO:0005783,GO:0005789,GO:0005886,GO:0006812,GO:0016021,GO:0034220,GO:0045332	magnesium ion binding|phospholipid-translocating ATPase activity|ATP binding|nucleoplasm|endoplasmic reticulum|endoplasmic reticulum membrane|plasma membrane|cation transport|integral component of membrane|ion transmembrane transport|phospholipid translocation
B2M	6070.568485	1156.99578	10984.14119	9.49367438	3.246966568	2.71E-07	3.31E-05	Up	27.8616	160.309	GeneID:110255236,Genbank:XM_021096362.1	beta-2-microglobulin		GO:0002474,GO:0005576,GO:0006955,GO:0042612	antigen processing and presentation of peptide antigen via MHC class I|extracellular region|immune response|MHC class I protein complex	ko04612	Antigen processing and presentation
B3GNT5	125.8966003	66.11404455	185.6791561	2.808467662	1.489783191	0.040364538	1	Up	0.620724	1.69451	GeneID:397599,Genbank:XM_021068549.1	UDP-GlcNAc:betaGal beta-1,3-N-acetylglucosaminyltransferase 5		GO:0000139,GO:0005622,GO:0006486,GO:0007417,GO:0008378,GO:0008457,GO:0016021,GO:0047256	Golgi membrane|intracellular|protein glycosylation|central nervous system development|galactosyltransferase activity|beta-galactosyl-N-acetylglucosaminylgalactosylglucosyl-ceramide beta-1,3-acetylglucosaminyltransferase activity|integral component of membrane|lactosylceramide 1,3-N-acetyl-beta-D-glucosaminyltransferase activity	ko00601	Glycosphingolipid biosynthesis - lacto and neolacto series
B4GALT3	904.5131945	544.9076898	1264.118699	2.319876785	1.214048182	0.018522239	0.57810014	Up	8.55124	19.2505	GeneID:100154856,Genbank:XM_001927348.4	beta-1,4-galactosyltransferase 3		GO:0003831,GO:0003945,GO:0005975,GO:0006486,GO:0016021,GO:0032580,GO:0046872	beta-N-acetylglucosaminylglycopeptide beta-1,4-galactosyltransferase activity|N-acetyllactosamine synthase activity|carbohydrate metabolic process|protein glycosylation|integral component of membrane|Golgi cisterna membrane|metal ion binding	ko00533,ko00510,ko00513,ko00514,ko00601	Glycosaminoglycan biosynthesis - keratan sulfate|N-Glycan biosynthesis|Various types of N-glycan biosynthesis|Other types of O-glycan biosynthesis|Glycosphingolipid biosynthesis - lacto and neolacto series
BATF2	2099.982896	222.8683115	3977.09748	17.84505592	4.157452517	1.28E-12	2.43E-10	Up	2.99109	50.4583	GeneID:100515875,Genbank:XM_013994125.2	basic leucine zipper ATF-like transcription factor 2	TF_bZIP	GO:0003677,GO:0003700,GO:0005634,GO:0006351,GO:0006357,GO:0042832,GO:0043011	DNA binding|DNA binding transcription factor activity|nucleus|transcription, DNA-templated|regulation of transcription from RNA polymerase II promoter|defense response to protozoan|myeloid dendritic cell differentiation
BCAT1	3121.623883	1839.463336	4403.78443	2.394059367	1.259458928	0.019627989	0.606978634	Up	10.4062	23.5234	GeneID:100518784,Genbank:XM_021092209.1	branched chain amino acid transaminase 1		GO:0005737,GO:0009082,GO:0052654,GO:0052655,GO:0052656	cytoplasm|branched-chain amino acid biosynthetic process|L-leucine transaminase activity|L-valine transaminase activity|L-isoleucine transaminase activity	ko00290,ko00770,ko00280,ko01210,ko01230,ko00270	Valine, leucine and isoleucine biosynthesis|Pantothenate and CoA biosynthesis|Valine, leucine and isoleucine degradation|2-Oxocarboxylic acid metabolism|Biosynthesis of amino acids|Cysteine and methionine metabolism
BCL2L14	12.65994246	0	25.31988493	Inf	Inf	0.002316198	0.115398115	Up	0	0.292362	GeneID:100514901,Genbank:NM_001315668.1	BCL2 like 14		GO:0005737,GO:0006915,GO:0042981	cytoplasm|apoptotic process|regulation of apoptotic process
BIRC3	545.6909498	169.5505336	921.831366	5.436912208	2.442787533	1.64E-05	0.001418325	Up	1.92652	9.8302	GeneID:100622590,Genbank:XM_021062707.1	baculoviral IAP repeat containing 3				ko04215,ko04210,ko04668,ko04510,ko04621,ko04120,ko04064	Apoptosis - multiple species|Apoptosis|TNF signaling pathway|Focal adhesion|NOD-like receptor signaling pathway|Ubiquitin mediated proteolysis|NF-kappa B signaling pathway
BLNK	14.06660274	0	28.13320547	Inf	Inf	0.001439074	0.076819145	Up	0	0.537371	GeneID:100152350,Genbank:XM_001928233.5	B-cell linker				ko04662,ko04064,ko04380	B cell receptor signaling pathway|NF-kappa B signaling pathway|Osteoclast differentiation
BOK	206.6036949	308.176756	105.0306338	0.340812964	-1.552947879	0.016801288	0.539968955	Down	2.76192	0.92321	GeneID:110257143,Genbank:XM_021076030.1	BOK, BCL2 family apoptosis regulator		GO:0001836,GO:0005102,GO:0005634,GO:0005640,GO:0005737,GO:0005739,GO:0005741,GO:0005743,GO:0005783,GO:0005789,GO:0005794,GO:0006915,GO:0006919,GO:0006921,GO:0007420,GO:0008283,GO:0008584,GO:0008630,GO:0008635,GO:0010506,GO:0016020,GO:0016021,GO:0031625,GO:0031901,GO:0031966,GO:0032588,GO:0033106,GO:0042803,GO:0043065,GO:0043524,GO:0046982,GO:0046983,GO:0048709,GO:0051259,GO:0051400,GO:0051402,GO:…	release of cytochrome c from mitochondria|receptor binding|nucleus|nuclear outer membrane|cytoplasm|mitochondrion|mitochondrial outer membrane|mitochondrial inner membrane|endoplasmic reticulum|endoplasmic reticulum membrane|Golgi apparatus|apoptotic process|activation of cysteine-type endopeptidase activity involved in apoptotic process|cellular component disassembly involved in execution phase …	ko04215,ko04214	Apoptosis - multiple species|Apoptosis - fly
BPGM	3511.22338	4801.799074	2220.647685	0.462461601	-1.112594515	0.041180133	1	Down	96.7116	42.9655	GeneID:106506774,Genbank:XM_021079176.1	bisphosphoglycerate mutase		GO:0004082,GO:0004619,GO:0006096,GO:0016787	bisphosphoglycerate mutase activity|phosphoglycerate mutase activity|glycolytic process|hydrolase activity	ko00260,ko00010	Glycine, serine and threonine metabolism|Glycolysis / Gluconeogenesis
BRCA1	2449.298493	1047.161157	3851.435829	3.677978125	1.878912899	0.000463852	0.027247741	Up	5.03988	17.4924	GeneID:100049662,Genbank:XM_021066931.1	BRCA1, DNA repair associated		GO:0000724,GO:0001105,GO:0003677,GO:0004842,GO:0005634,GO:0005694,GO:0005737,GO:0005886,GO:0006357,GO:0006633,GO:0007049,GO:0008270,GO:0009048,GO:0031436,GO:0035066,GO:0035067,GO:0043009,GO:0045717,GO:0045893,GO:0045944,GO:0051865,GO:0070063,GO:0070531,GO:0071158,GO:0085020	double-strand break repair via homologous recombination|RNA polymerase II transcription coactivator activity|DNA binding|ubiquitin-protein transferase activity|nucleus|chromosome|cytoplasm|plasma membrane|regulation of transcription from RNA polymerase II promoter|fatty acid biosynthetic process|cell cycle|zinc ion binding|dosage compensation by inactivation of X chromosome|BRCA1-BARD1 complex|po…	ko04120,ko04151,ko03460	Ubiquitin mediated proteolysis|PI3K-Akt signaling pathway|Fanconi anemia pathway
BSPRY	294.9651164	171.6832447	418.246988	2.436154959	1.284605903	0.032840961	0.88084474	Up	4.13357	9.03578	GeneID:100622289,Genbank:XM_021067718.1	B-box and SPRY domain containing		GO:0006816,GO:0008270,GO:0016020,GO:0031252,GO:0048471,GO:1990830	calcium ion transport|zinc ion binding|membrane|cell leading edge|perinuclear region of cytoplasm|cellular response to leukemia inhibitory factor
BST2	4787.482241	126.8963113	9448.068172	74.45502611	6.218297336	1.21E-18	4.53E-16	Up	9.90101	643.594	GeneID:100302088,Genbank:NM_001161755.1	bone marrow stromal cell antigen 2		GO:0002737,GO:0005770,GO:0005794,GO:0005886,GO:0008191,GO:0009615,GO:0009986,GO:0016021,GO:0016324,GO:0030308,GO:0030336,GO:0031225,GO:0032956,GO:0034341,GO:0035455,GO:0035456,GO:0045071,GO:0045087,GO:0045121,GO:0051607,GO:1901253	negative regulation of plasmacytoid dendritic cell cytokine production|late endosome|Golgi apparatus|plasma membrane|metalloendopeptidase inhibitor activity|response to virus|cell surface|integral component of membrane|apical plasma membrane|negative regulation of cell growth|negative regulation of cell migration|anchored component of membrane|regulation of actin cytoskeleton organization|respons…
BTC	650.3136226	225.0010226	1075.626223	4.780539263	2.257173369	4.05E-05	0.003226842	Up	2.38155	10.2464	GeneID:100505411,Genbank:XM_021101433.1	betacellulin		GO:0005154,GO:0005615,GO:0005886,GO:0007173,GO:0008083,GO:0008284,GO:0016021,GO:0051781	epidermal growth factor receptor binding|extracellular space|plasma membrane|epidermal growth factor receptor signaling pathway|growth factor activity|positive regulation of cell proliferation|integral component of membrane|positive regulation of cell division	ko04012	ErbB signaling pathway
C12H17orf100	129.7796417	13.86262224	245.6966611	17.72367859	4.147606165	6.85E-07	7.49E-05	Up	0.0635758	1.0122	GeneID:100521293,Genbank:XM_021067715.1	chromosome 12 C17orf100 homolog		GO:0005634,GO:0005739,GO:0006915,GO:0034097,GO:0046872	nucleus|mitochondrion|apoptotic process|response to cytokine|metal ion binding
C13H21orf91	511.4743356	270.8543115	752.0943597	2.776748708	1.473396621	0.007641916	0.296250887	Up	3.72841	9.67141	GeneID:100736918,Genbank:XM_003483342.4	chromosome 13 C21orf91 homolog		GO:0021895,GO:0060999	cerebral cortex neuron differentiation|positive regulation of dendritic spine development
C13H3orf38	722.6107126	428.674934	1016.546491	2.371369097	1.245720232	0.017852311	0.563730735	Up	3.4638	7.64046	GeneID:110256453,Genbank:XM_021070748.1	chromosome 13 C3orf38 homolog		GO:0006915	apoptotic process
C1QTNF6	1129.12141	1548.348269	709.8945515	0.458485062	-1.125053367	0.027040447	0.76257463	Down	56.0371	22.5044	GeneID:100217379,Genbank:NM_001142830.1	C1q and TNF related 6		GO:0005581,GO:0005615,GO:0042802,GO:0051259,GO:0070208	collagen trimer|extracellular space|identical protein binding|protein oligomerization|protein heterotrimerization
C1R	1178.276747	279.385156	2077.168337	7.434784178	2.894290863	8.79E-08	1.15E-05	Up	4.66983	33.1065	GeneID:445464,Genbank:XM_021092408.1	complement C1r		GO:0004252,GO:0005509,GO:0005576,GO:0005615,GO:0006955,GO:0006956,GO:0006958,GO:0008236,GO:0030449,GO:0031638,GO:0045087,GO:0070062,GO:0072562	serine-type endopeptidase activity|calcium ion binding|extracellular region|extracellular space|immune response|complement activation|complement activation, classical pathway|serine-type peptidase activity|regulation of complement activation|zymogen activation|innate immune response|extracellular exosome|blood microparticle	ko04610,ko04145	Complement and coagulation cascades|Phagosome
C1S	1399.074945	6.398133343	2791.751756	436.3384766	8.769303887	4.42E-30	5.40E-27	Up	0.103407	33.9347	GeneID:397274,Genbank:XM_021091133.1	complement C1s		GO:0001867,GO:0004252,GO:0005509,GO:0005615,GO:0006958	complement activation, lectin pathway|serine-type endopeptidase activity|calcium ion binding|extracellular space|complement activation, classical pathway	ko04610	Complement and coagulation cascades
C2	214.4253148	49.05235563	379.7982739	7.74271223	2.952839023	1.71E-05	0.001468109	Up	0.721707	5.87794	GeneID:448981,Genbank:NM_001101815.1	complement C2		GO:0004252,GO:0005576,GO:0006958,GO:0045087,GO:0046872	serine-type endopeptidase activity|extracellular region|complement activation, classical pathway|innate immune response|metal ion binding	ko04610	Complement and coagulation cascades
C2CD3	1747.2498	990.6443127	2503.855287	2.527501804	1.337712122	0.009498134	0.35198044	Up	5.28145	13.3323	GeneID:100514911,Genbank:XM_021062487.1	C2 calcium dependent domain containing 3		GO:0001701,GO:0001947,GO:0005813,GO:0005814,GO:0005829,GO:0007420,GO:0008589,GO:0016485,GO:0021915,GO:0021997,GO:0030162,GO:0034451,GO:0036064,GO:0042733,GO:0061511,GO:0071539,GO:0097711,GO:1905515	in utero embryonic development|heart looping|centrosome|centriole|cytosol|brain development|regulation of smoothened signaling pathway|protein processing|neural tube development|neural plate axis specification|regulation of proteolysis|centriolar satellite|ciliary basal body|embryonic digit morphogenesis|centriole elongation|protein localization to centrosome|ciliary basal body-plasma membrane do…
C2H19orf66	248.1053859	1.066355557	495.1444163	464.3333201	8.859017001	7.78E-17	2.33E-14	Up	0	14.8933	GeneID:100512458,Genbank:NM_001244321.1	chromosome 2 C19orf66 homolog		GO:0003723,GO:0005634,GO:0005654,GO:0005737,GO:0005829,GO:0034340,GO:0034341,GO:0034342,GO:0045071,GO:0051607	RNA binding|nucleus|nucleoplasm|cytoplasm|cytosol|response to type I interferon|response to interferon-gamma|response to type III interferon|negative regulation of viral genome replication|defense response to virus
C3	84.38850899	30.92431116	137.8527068	4.457745432	2.156314231	0.008745923	0.333286551	Up	0.211484	0.846052	GeneID:397072,Genbank:XM_021080819.1	complement C3		GO:0001934,GO:0004866,GO:0005615,GO:0006631,GO:0006954,GO:0006957,GO:0006958,GO:0010828,GO:0010866,GO:0010884,GO:0031715,GO:0045087,GO:0045745	positive regulation of protein phosphorylation|endopeptidase inhibitor activity|extracellular space|fatty acid metabolic process|inflammatory response|complement activation, alternative pathway|complement activation, classical pathway|positive regulation of glucose transport|regulation of triglyceride biosynthetic process|positive regulation of lipid storage|C5L2 anaphylatoxin chemotactic recepto…	ko04610,ko04145	Complement and coagulation cascades|Phagosome
C6H1orf210	135.6610933	204.740267	66.58191962	0.325201879	-1.6205925	0.023389113	0.696084834	Down	3.52079	1.17699	GeneID:100519374,Genbank:XM_003128075.4	chromosome 6 C1orf210 homolog		GO:0005769,GO:0005886,GO:0016021,GO:0055037	early endosome|plasma membrane|integral component of membrane|recycling endosome
C8H4orf19	450.5301645	239.9300004	661.1303286	2.75551339	1.462321138	0.009369848	0.349150113	Up	2.84672	7.6031	GeneID:100738623,Genbank:XM_021101097.1	chromosome 8 C4orf19 homolog		GO:0005654,GO:0030054	nucleoplasm|cell junction
CACNG7	34.27417473	8.530844458	60.01750501	7.035353335	2.814622881	0.009248576	0.346551108	Up	0.18207	1.38288	GeneID:100519605,Genbank:XM_003127406.5	calcium voltage-gated channel auxiliary subunit gamma 7		GO:0005245,GO:0016247,GO:0019226,GO:0032281,GO:0070588,GO:2000311	voltage-gated calcium channel activity|channel regulator activity|transmission of nerve impulse|AMPA glutamate receptor complex|calcium ion transmembrane transport|regulation of AMPA receptor activity	ko04010,ko04261,ko04921,ko04260	MAPK signaling pathway|Adrenergic signaling in cardiomyocytes|Oxytocin signaling pathway|Cardiac muscle contraction
CADPS2	83.01954794	15.99533336	150.0437625	9.380471114	3.229660381	0.000236352	0.015739622	Up	0.0906522	0.870417	GeneID:100525671,Genbank:XM_021078970.1	calcium dependent secretion activator 2		GO:0005654,GO:0008289,GO:0009267,GO:0015031,GO:0016082,GO:0030054,GO:0030659,GO:0042734,GO:0043231,GO:0045211,GO:0045921,GO:0046872,GO:1990504	nucleoplasm|lipid binding|cellular response to starvation|protein transport|synaptic vesicle priming|cell junction|cytoplasmic vesicle membrane|presynaptic membrane|intracellular membrane-bounded organelle|postsynaptic membrane|positive regulation of exocytosis|metal ion binding|dense core granule exocytosis
CAMK2D	1219.963238	403.0824006	2036.844076	5.053170451	2.337188845	9.56E-06	0.000845625	Up	7.18574	35.7798	GeneID:397674,Genbank:NM_214381.1	calcium/calmodulin dependent protein kinase II delta		GO:0004683,GO:0005516,GO:0005524,GO:0005737,GO:0006468,GO:0007399,GO:0010613,GO:0018105,GO:0018107,GO:0030154,GO:0033017,GO:0035556,GO:0042383,GO:0043005,GO:0060341	calmodulin-dependent protein kinase activity|calmodulin binding|ATP binding|cytoplasm|protein phosphorylation|nervous system development|positive regulation of cardiac muscle hypertrophy|peptidyl-serine phosphorylation|peptidyl-threonine phosphorylation|cell differentiation|sarcoplasmic reticulum membrane|intracellular signal transduction|sarcolemma|neuron projection|regulation of cellular locali…	ko04066,ko04360,ko04922,ko04722,ko04916,ko04728,ko04261,ko04925,ko04911,ko04713,ko04310,ko04024,ko04725,ko04745,ko04114,ko04020,ko04912,ko04971,ko04750,ko04740,ko04720,ko04012,ko04921	HIF-1 signaling pathway|Axon guidance|Glucagon signaling pathway|Neurotrophin signaling pathway|Melanogenesis|Dopaminergic synapse|Adrenergic signaling in cardiomyocytes|Aldosterone synthesis and secretion|Insulin secretion|Circadian entrainment|Wnt signaling pathway|cAMP signaling pathway|Cholinergic synapse|Phototransduction - fly|Oocyte meiosis|Calcium signaling pathway|GnRH signaling pathway|…
CARD6	1699.719226	1112.208846	2287.229605	2.056474926	1.040173482	0.04202967	1	Up	13.1823	25.3362	GeneID:100627238,Genbank:XM_021077098.1	caspase recruitment domain family member 6		GO:0006915,GO:0042981	apoptotic process|regulation of apoptotic process	ko04621	NOD-like receptor signaling pathway
CASC1	14.2594758	3.199066672	25.31988493	7.914772502	2.984547883	0.038799964	1	Up	0.0106058	0.176618	GeneID:110260721,Genbank:XM_021092200.1	cancer susceptibility 1
CASP10	269.0544931	60.78226676	477.3267195	7.853058876	2.973254713	5.85E-06	0.000531417	Up	0.406428	3.15502	GeneID:100154896,Genbank:XM_021074526.1	caspase 10				ko04622,ko04210,ko04668	RIG-I-like receptor signaling pathway|Apoptosis|TNF signaling pathway
CASP7	932.3326871	563.0357342	1301.62964	2.311806446	1.209020615	0.018765589	0.584339594	Up	6.85131	14.7254	GeneID:100156777,Genbank:XM_021073322.1	caspase 7		GO:0004197,GO:0005634,GO:0005654,GO:0005737,GO:0005829,GO:0006508,GO:0006915,GO:0008233,GO:0008234,GO:0008635,GO:0072734,GO:0097194,GO:0097200	cysteine-type endopeptidase activity|nucleus|nucleoplasm|cytoplasm|cytosol|proteolysis|apoptotic process|peptidase activity|cysteine-type peptidase activity|activation of cysteine-type endopeptidase activity involved in apoptotic process by cytochrome c|cellular response to staurosporine|execution phase of apoptosis|cysteine-type endopeptidase activity involved in execution phase of apoptosis	ko04214,ko04210,ko04215,ko04668	Apoptosis - fly|Apoptosis|Apoptosis - multiple species|TNF signaling pathway
CASZ1	16.53961857	2.132711114	30.94652602	14.51041625	3.859017001	0.009454173	0.35131915	Up	0.00983955	0.119285	GeneID:100510911,Genbank:XM_021095326.1	castor zinc finger 1		GO:0003677,GO:0005654,GO:0005829,GO:0006351,GO:0043231,GO:0045665,GO:0045893,GO:0046872,GO:0060040,GO:0060223,GO:0060226,GO:1902870	DNA binding|nucleoplasm|cytosol|transcription, DNA-templated|intracellular membrane-bounded organelle|negative regulation of neuron differentiation|positive regulation of transcription, DNA-templated|metal ion binding|retinal bipolar neuron differentiation|retinal rod cell fate commitment|negative regulation of retinal cone cell fate commitment|negative regulation of amacrine cell differentiation
CBLL1	1112.000468	688.86569	1535.135245	2.228497177	1.156071133	0.023303982	0.696084834	Up	7.65545	16.6899	GeneID:100623482,Genbank:XM_003357515.4	Cbl proto-oncogene like 1		GO:0000151,GO:0004842,GO:0005829,GO:0007162,GO:0016567,GO:0016607,GO:0030155,GO:0030335,GO:0035635,GO:0042802,GO:0045807,GO:0046872,GO:0061630,GO:0098609	ubiquitin ligase complex|ubiquitin-protein transferase activity|cytosol|negative regulation of cell adhesion|protein ubiquitination|nuclear speck|regulation of cell adhesion|positive regulation of cell migration|entry of bacterium into host cell|identical protein binding|positive regulation of endocytosis|metal ion binding|ubiquitin protein ligase activity|cell-cell adhesion
CCDC126	149.9007078	83.17573347	216.6256821	2.604433687	1.380969704	0.04704398	1	Up	2.38527	5.75288	GeneID:100621460,Genbank:XM_003357478.4	coiled-coil domain containing 126		GO:0005576,GO:0005794,GO:0006487,GO:0016020,GO:0030144	extracellular region|Golgi apparatus|protein N-linked glycosylation|membrane|alpha-1,6-mannosylglycoprotein 6-beta-N-acetylglucosaminyltransferase activity
CCL2	22.97545114	0	45.95090227	Inf	Inf	0.000102694	0.00738739	Up	0	3.30891	GeneID:397422,Genbank:NM_214214.1	chemokine (C-C motif) ligand 2		GO:0000165,GO:0002548,GO:0005615,GO:0005622,GO:0006954,GO:0007010,GO:0007186,GO:0008009,GO:0008360,GO:0030593,GO:0031663,GO:0034351,GO:0043491,GO:0043524,GO:0043547,GO:0043615,GO:0044344,GO:0048020,GO:0048246,GO:0048247,GO:0070098,GO:0070374,GO:0071346,GO:0071347,GO:0071356,GO:0071407,GO:0090280,GO:2000502	MAPK cascade|monocyte chemotaxis|extracellular space|intracellular|inflammatory response|cytoskeleton organization|G-protein coupled receptor signaling pathway|chemokine activity|regulation of cell shape|neutrophil chemotaxis|lipopolysaccharide-mediated signaling pathway|negative regulation of glial cell apoptotic process|protein kinase B signaling|negative regulation of neuron apoptotic process|…	ko04060,ko04062,ko04621,ko04668	Cytokine-cytokine receptor interaction|Chemokine signaling pathway|NOD-like receptor signaling pathway|TNF signaling pathway
CCL4	7.502188126	0	15.00437625	Inf	Inf	0.016385715	0.535001543	Up	0	2.19617	GeneID:396668,Genbank:NM_213779.1	C-C motif chemokine ligand 4		GO:0002548,GO:0005615,GO:0006954,GO:0007186,GO:0008009,GO:0030593,GO:0043547,GO:0048020,GO:0048247,GO:0070098,GO:0070374,GO:0071346,GO:0071347,GO:0071356	monocyte chemotaxis|extracellular space|inflammatory response|G-protein coupled receptor signaling pathway|chemokine activity|neutrophil chemotaxis|positive regulation of GTPase activity|CCR chemokine receptor binding|lymphocyte chemotaxis|chemokine-mediated signaling pathway|positive regulation of ERK1 and ERK2 cascade|cellular response to interferon-gamma|cellular response to interleukin-1|cell…	ko04060,ko04062,ko04620,ko04623,ko04064	Cytokine-cytokine receptor interaction|Chemokine signaling pathway|Toll-like receptor signaling pathway|Cytosolic DNA-sensing pathway|NF-kappa B signaling pathway
CCL5	836.2977378	51.18506675	1621.410409	31.67741124	4.985382534	7.17E-16	1.89E-13	Up	4.1927	117.93	GeneID:396613,Genbank:NM_001129946.1	C-C motif chemokine ligand 5		GO:0000165,GO:0002548,GO:0004435,GO:0004672,GO:0005615,GO:0005737,GO:0006816,GO:0006874,GO:0006887,GO:0006954,GO:0007159,GO:0007186,GO:0007267,GO:0008009,GO:0009615,GO:0009636,GO:0010759,GO:0010820,GO:0014068,GO:0014911,GO:0016004,GO:0030298,GO:0030593,GO:0031328,GO:0031584,GO:0031663,GO:0031726,GO:0031729,GO:0031730,GO:0033634,GO:0034112,GO:0042056,GO:0042102,GO:0042119,GO:0042531,GO:0042803,GO:…	MAPK cascade|monocyte chemotaxis|phosphatidylinositol phospholipase C activity|protein kinase activity|extracellular space|cytoplasm|calcium ion transport|cellular calcium ion homeostasis|exocytosis|inflammatory response|leukocyte cell-cell adhesion|G-protein coupled receptor signaling pathway|cell-cell signaling|chemokine activity|response to virus|response to toxic substance|positive regulation…	ko04060,ko04062,ko04620,ko04621,ko04668,ko04623	Cytokine-cytokine receptor interaction|Chemokine signaling pathway|Toll-like receptor signaling pathway|NOD-like receptor signaling pathway|TNF signaling pathway|Cytosolic DNA-sensing pathway
CCNG2	146.2061626	60.78226676	231.6300584	3.81081639	1.930100099	0.006752835	0.271161597	Up	1.21837	4.56564	GeneID:100523979,Genbank:XM_003129100.5	cyclin G2				ko04068,ko04115	FoxO signaling pathway|p53 signaling pathway
CD274	274.4239702	56.51684453	492.3310958	8.711227597	3.122876039	2.14E-06	0.000218058	Up	0.612812	5.16668	GeneID:574058,Genbank:XM_021083736.1	CD274 molecule		GO:0005886,GO:0006955,GO:0007165,GO:0007166,GO:0009897,GO:0012505,GO:0016021,GO:0030335,GO:0031295,GO:0032689,GO:0032693,GO:0034097,GO:0042102,GO:0046007,GO:0070062,GO:1901998,GO:1903556,GO:1905404,GO:2001181	plasma membrane|immune response|signal transduction|cell surface receptor signaling pathway|external side of plasma membrane|endomembrane system|integral component of membrane|positive regulation of cell migration|T cell costimulation|negative regulation of interferon-gamma production|negative regulation of interleukin-10 production|response to cytokine|positive regulation of T cell proliferation…	ko04514	Cell adhesion molecules (CAMs)
CD40	693.2748273	400.9496895	985.5999651	2.458163682	1.297580984	0.014150704	0.479209182	Up	13.3254	30.1137	GeneID:397395,Genbank:NM_214194.1	CD40 molecule		GO:0002768,GO:0005031,GO:0005887,GO:0006874,GO:0006954,GO:0006955,GO:0007275,GO:0009897,GO:0030890,GO:0031625,GO:0032496,GO:0032735,GO:0035631,GO:0042113,GO:0042127,GO:0042531,GO:0042832,GO:0042981,GO:0043123,GO:0043231,GO:0043406,GO:0043491,GO:0043536,GO:0043547,GO:0045766,GO:0045944,GO:0048304,GO:0051023,GO:0051092,GO:0051607,GO:0071260,GO:0090037,GO:0097190,GO:2000353	immune response-regulating cell surface receptor signaling pathway|tumor necrosis factor-activated receptor activity|integral component of plasma membrane|cellular calcium ion homeostasis|inflammatory response|immune response|multicellular organism development|external side of plasma membrane|positive regulation of B cell proliferation|ubiquitin protein ligase binding|response to lipopolysacchari…	ko04060,ko04620,ko04514,ko04672,ko04064	Cytokine-cytokine receptor interaction|Toll-like receptor signaling pathway|Cell adhesion molecules (CAMs)|Intestinal immune network for IgA production|NF-kappa B signaling pathway
CD47	2484.767275	1511.025825	3458.508726	2.288848192	1.194621779	0.023469443	0.696933652	Up	30.0445	65.9861	GeneID:397042,Genbank:XM_021068528.1	CD47 molecule		GO:0005886,GO:0007155,GO:0016021	plasma membrane|cell adhesion|integral component of membrane	ko04512	ECM-receptor interaction
CD86	712.6668075	69.31311122	1356.020504	19.56369408	4.290106905	1.13E-12	2.20E-10	Up	0.663776	11.665	GeneID:397441,Genbank:XM_005654045.3	CD86 molecule		GO:0002250,GO:0005886,GO:0016021	adaptive immune response|plasma membrane|integral component of membrane	ko04620,ko04514,ko04672	Toll-like receptor signaling pathway|Cell adhesion molecules (CAMs)|Intestinal immune network for IgA production
CDC40	943.4950864	545.9740453	1341.016128	2.456190251	1.296422313	0.011847503	0.416116474	Up	9.24606	21.7346	GeneID:100511111,Genbank:XM_005652465.3	cell division cycle 40		GO:0000398,GO:0005634,GO:0071013	mRNA splicing, via spliceosome|nucleus|catalytic step 2 spliceosome	ko03040	Spliceosome
CDHR4	81.22714154	9.597200015	152.8570831	15.92725825	3.993426034	1.91E-05	0.001612909	Up	0	0.919427	GeneID:100513757,Genbank:XM_021068791.1	cadherin related family member 4		GO:0005509,GO:0005887,GO:0007155,GO:0007156,GO:0007267,GO:0007399	calcium ion binding|integral component of plasma membrane|cell adhesion|homophilic cell adhesion via plasma membrane adhesion molecules|cell-cell signaling|nervous system development
CEBPB	858.636679	382.8216451	1334.451713	3.485831405	1.801502794	0.000617317	0.035948697	Up	20.2678	61.6509	GeneID:397360,Genbank:NM_001199889.1	CCAAT/enhancer binding protein beta	C/EBP			ko04668	TNF signaling pathway
CEBPG	640.5289381	412.6796007	868.3782756	2.104243278	1.073301509	0.043238072	1	Up	4.10338	8.16278	GeneID:100525580,Genbank:XM_013994782.2	CCAAT/enhancer binding protein gamma	C/EBP	GO:0000978,GO:0001077,GO:0005654,GO:0008134,GO:0016071,GO:0030183,GO:0042267,GO:0042803,GO:0043353,GO:0043433,GO:0045078,GO:0045739,GO:0046982	RNA polymerase II proximal promoter sequence-specific DNA binding|transcriptional activator activity, RNA polymerase II proximal promoter sequence-specific DNA binding|nucleoplasm|transcription factor binding|mRNA metabolic process|B cell differentiation|natural killer cell mediated cytotoxicity|protein homodimerization activity|enucleate erythrocyte differentiation|negative regulation of DNA bin…
CEP152	280.5504667	150.3561336	410.7447999	2.731812731	1.449858589	0.017515481	0.555703407	Up	0.987717	2.60184	GeneID:100152345,Genbank:XM_005659632.3	centrosomal protein 152		GO:0000086,GO:0000242,GO:0005654,GO:0005813,GO:0005814,GO:0005829,GO:0007099,GO:0010389,GO:0019901,GO:0051298,GO:0097711,GO:0098535,GO:0098536	G2/M transition of mitotic cell cycle|pericentriolar material|nucleoplasm|centrosome|centriole|cytosol|centriole replication|regulation of G2/M transition of mitotic cell cycle|protein kinase binding|centrosome duplication|ciliary basal body-plasma membrane docking|de novo centriole assembly involved in multi-ciliated epithelial cell differentiation|deuterosome
CES3	79.64746951	131.1617335	28.13320547	0.21449248	-2.221001028	0.007640068	0.296250887	Down	2.91067	0.51076	GeneID:100626873,Genbank:NM_001243625.1	carboxylesterase 3
CFAP73	5.331777786	10.66355557	0	0	#NAME?	0.034903731	0.927914989	Down	0.0676762	0	GeneID:100523699,Genbank:XM_021073262.1	cilia and flagella associated protein 73		GO:0003341,GO:0031514,GO:0036159,GO:0070840,GO:0097545,GO:2000574	cilium movement|motile cilium|inner dynein arm assembly|dynein complex binding|axonemal outer doublet|regulation of microtubule motor activity
CFI	83.42414368	14.9289778	151.9193096	10.17613607	3.347117962	0.000153794	0.010719373	Up	0.126729	1.25745	GeneID:100516921,Genbank:XM_013989347.2	complement factor I		GO:0004252,GO:0005044,GO:0005615,GO:0006958,GO:0016020,GO:0045087,GO:0046872	serine-type endopeptidase activity|scavenger receptor activity|extracellular space|complement activation, classical pathway|membrane|innate immune response|metal ion binding	ko04610	Complement and coagulation cascades
CFLAR	886.7032399	568.367512	1205.038968	2.120175665	1.084183803	0.035191036	0.933707716	Up	2.00298	3.77049	GeneID:414381,Genbank:XM_005652441.3	CASP8 and FADD like apoptosis regulator				ko04210,ko04668,ko04064	Apoptosis|TNF signaling pathway|NF-kappa B signaling pathway
CHAC1	1255.695234	179.1477336	2332.242734	13.01854445	3.702496251	4.46E-11	7.70E-09	Up	5.77184	71.7046	GeneID:100524723,Genbank:XM_021084905.1	ChaC glutathione specific gamma-glutamylcyclotransferase 1		GO:0003839,GO:0005112,GO:0005802,GO:0005829,GO:0006750,GO:0006751,GO:0006986,GO:0007219,GO:0010955,GO:0016829,GO:0022008,GO:0045746,GO:0070059	gamma-glutamylcyclotransferase activity|Notch binding|trans-Golgi network|cytosol|glutathione biosynthetic process|glutathione catabolic process|response to unfolded protein|Notch signaling pathway|negative regulation of protein processing|lyase activity|neurogenesis|negative regulation of Notch signaling pathway|intrinsic apoptotic signaling pathway in response to endoplasmic reticulum stress
CHD6	559.2408708	347.6319117	770.84983	2.217431151	1.148889311	0.033719272	0.899983429	Up	1.14601	2.45483	GeneID:100519806,Genbank:XM_021077871.1	chromodomain helicase DNA binding protein 6		GO:0001221,GO:0003677,GO:0004386,GO:0005524,GO:0005654,GO:0006351,GO:0008094,GO:0016032,GO:0016569,GO:0036091	transcription cofactor binding|DNA binding|helicase activity|ATP binding|nucleoplasm|transcription, DNA-templated|DNA-dependent ATPase activity|viral process|covalent chromatin modification|positive regulation of transcription from RNA polymerase II promoter in response to oxidative stress
CHMP5	1139.891993	731.5199123	1548.264075	2.11650298	1.08168252	0.033400397	0.893244821	Up	26.1106	55.5842	GeneID:100513035,Genbank:NM_001244744.1	charged multivesicular body protein 5		GO:0000920,GO:0001919,GO:0005634,GO:0005829,GO:0006997,GO:0007040,GO:0007080,GO:0008333,GO:0010008,GO:0010824,GO:0015031,GO:0045296,GO:0046755,GO:0061763,GO:0071985,GO:1901673	cell separation after cytokinesis|regulation of receptor recycling|nucleus|cytosol|nucleus organization|lysosome organization|mitotic metaphase plate congression|endosome to lysosome transport|endosome membrane|regulation of centrosome duplication|protein transport|cadherin binding|viral budding|multivesicular body-lysosome fusion|multivesicular body sorting pathway|regulation of mitotic spindle …	ko04144	Endocytosis
CHMP7	2519.588089	1303.086491	3736.089687	2.867107988	1.519596244	0.004300014	0.189031976	Up	21.4867	58.3375	GeneID:110256869,Genbank:XM_021074113.1	charged multivesicular body protein 7		GO:0000815,GO:0000920,GO:0005634,GO:0005635,GO:0005829,GO:0006997,GO:0007080,GO:0008565,GO:0010458,GO:0016197,GO:0019058,GO:0031468,GO:0036258,GO:0039702,GO:0045324,GO:0071168,GO:1904903	ESCRT III complex|cell separation after cytokinesis|nucleus|nuclear envelope|cytosol|nucleus organization|mitotic metaphase plate congression|protein transporter activity|exit from mitosis|endosomal transport|viral life cycle|nuclear envelope reassembly|multivesicular body assembly|viral budding via host ESCRT complex|late endosome to vacuole transport|protein localization to chromatin|ESCRT III …	ko04144	Endocytosis
CHSY1	1710.339693	938.3928904	2482.286496	2.64525288	1.403405647	0.006535287	0.266773708	Up	12.827	32.4601	GeneID:100520288,Genbank:NM_001244442.2	chondroitin sulfate synthase 1				ko00532	Glycosaminoglycan biosynthesis - chondroitin sulfate / dermatan sulfate
CIITA	12.72423348	1.066355557	24.38211141	22.86489834	4.5150626	0.010287364	0.375028796	Up	0	0.0597737	GeneID:106509697,Genbank:XM_021085809.1	class II major histocompatibility complex transactivator				ko04612	Antigen processing and presentation
CIRBP	1587.583609	2122.047559	1053.119658	0.496275238	-1.010787622	0.047211739	1	Down	14.364	7.06764	GeneID:100522851,Genbank:XM_021079410.1	cold inducible RNA binding protein		GO:0003723,GO:0003730,GO:0005634,GO:0005654,GO:0005730,GO:0005737,GO:0009409,GO:0009411,GO:0010494,GO:0030371,GO:0034063,GO:0045727,GO:0048255,GO:0070181	RNA binding|mRNA 3'-UTR binding|nucleus|nucleoplasm|nucleolus|cytoplasm|response to cold|response to UV|cytoplasmic stress granule|translation repressor activity|stress granule assembly|positive regulation of translation|mRNA stabilization|small ribosomal subunit rRNA binding
CLIC5	88.99423594	37.3224445	140.6660274	3.768939287	1.914158555	0.017135003	0.546208675	Up	0.30191	1.03098	GeneID:100154589,Genbank:NM_001198923.2	chloride intracellular channel 5		GO:0002021,GO:0002024,GO:0005244,GO:0005254,GO:0005737,GO:0005794,GO:0005815,GO:0006821,GO:0007605,GO:0008104,GO:0015629,GO:0032420,GO:0032421,GO:0034707,GO:0034765,GO:0050885,GO:0060088,GO:0070062	response to dietary excess|diet induced thermogenesis|voltage-gated ion channel activity|chloride channel activity|cytoplasm|Golgi apparatus|microtubule organizing center|chloride transport|sensory perception of sound|protein localization|actin cytoskeleton|stereocilium|stereocilium bundle|chloride channel complex|regulation of ion transmembrane transport|neuromuscular process controlling balance…
CLMP	12.65994246	0	25.31988493	Inf	Inf	0.002316198	0.115398115	Up	0	0.213037	GeneID:100512427,Genbank:XM_021063025.1	CXADR like membrane protein		GO:0005881,GO:0005886,GO:0005923,GO:0009986,GO:0016021,GO:0048565,GO:0070062	cytoplasmic microtubule|plasma membrane|bicellular tight junction|cell surface|integral component of membrane|digestive tract development|extracellular exosome
CMTR1	1453.037326	839.2218236	2066.852829	2.46282064	1.300311565	0.010943936	0.389465166	Up	10.5861	25.0971	GeneID:100154061,Genbank:XM_001924210.5	cap methyltransferase 1		GO:0003676,GO:0004483,GO:0005634,GO:0006370,GO:0080009,GO:0097309	nucleic acid binding|mRNA (nucleoside-2'-O-)-methyltransferase activity|nucleus|7-methylguanosine mRNA capping|mRNA methylation|cap1 mRNA methylation
CNN3	8464.109549	4973.482319	11954.73678	2.403695442	1.265254112	0.041542557	1	Up	119.339	271.415	GeneID:100049656,Genbank:XM_003125902.5	calponin 3		GO:0003779,GO:0005516,GO:0008017,GO:0031032	actin binding|calmodulin binding|microtubule binding|actomyosin structure organization
CNNM2	89.15378671	133.2944447	45.01312876	0.33769696	-1.566198902	0.047295267	1	Down	0.524255	0.190309	GeneID:100155831,Genbank:XM_005657454.3	cyclin and CBS domain divalent metal cation transport mediator 2		GO:0005524,GO:0010960,GO:0015095,GO:0016021,GO:0016323,GO:0043231	ATP binding|magnesium ion homeostasis|magnesium ion transmembrane transporter activity|integral component of membrane|basolateral plasma membrane|intracellular membrane-bounded organelle
CNP	4058.670667	1251.901424	6865.439909	5.484009984	2.455231198	2.15E-05	0.001782383	Up	18.9149	99.4766	GeneID:100511587,Genbank:XM_003131420.5	2',3'-cyclic nucleotide 3' phosphodiesterase		GO:0000226,GO:0003723,GO:0004113,GO:0005615,GO:0005634,GO:0005654,GO:0005737,GO:0005741,GO:0005743,GO:0005829,GO:0005874,GO:0005886,GO:0005902,GO:0007268,GO:0007409,GO:0007568,GO:0008344,GO:0009214,GO:0009636,GO:0016020,GO:0021762,GO:0030551,GO:0030900,GO:0031143,GO:0032496,GO:0035748,GO:0035749,GO:0042470,GO:0046902,GO:0048471,GO:0048709,GO:0070062	microtubule cytoskeleton organization|RNA binding|2',3'-cyclic-nucleotide 3'-phosphodiesterase activity|extracellular space|nucleus|nucleoplasm|cytoplasm|mitochondrial outer membrane|mitochondrial inner membrane|cytosol|microtubule|plasma membrane|microvillus|chemical synaptic transmission|axonogenesis|aging|adult locomotory behavior|cyclic nucleotide catabolic process|response to toxic substance…
COBL	145.1751527	230.3328004	60.01750501	0.260568642	-1.940264621	0.006402721	0.263392655	Down	1.5371	0.386549	GeneID:100516568,Genbank:XM_021063931.1	cordon-bleu WH2 repeat protein		GO:0000578,GO:0001726,GO:0001757,GO:0001843,GO:0001889,GO:0003785,GO:0005884,GO:0005886,GO:0005938,GO:0030041,GO:0030424,GO:0030425,GO:0030903,GO:0033504,GO:0043025,GO:0044294,GO:0044295,GO:0048471,GO:0048565,GO:0048669,GO:0051639,GO:1900006,GO:1900029	embryonic axis specification|ruffle|somite specification|neural tube closure|liver development|actin monomer binding|actin filament|plasma membrane|cell cortex|actin filament polymerization|axon|dendrite|notochord development|floor plate development|neuronal cell body|dendritic growth cone|axonal growth cone|perinuclear region of cytoplasm|digestive tract development|collateral sprouting in absen…
COBLL1	379.8026508	77.84395568	681.761346	8.758051155	3.130609877	4.59E-07	5.27E-05	Up	0.29496	2.4807	GeneID:100737004,Genbank:XM_021075418.1	cordon-bleu WH2 repeat protein like 1		GO:0003785,GO:0030041,GO:0045296,GO:0051639,GO:0070062	actin monomer binding|actin filament polymerization|cadherin binding|actin filament network formation|extracellular exosome
COL12A1	47.29764846	76.77760012	17.8176968	0.232068947	-2.107374607	0.025567205	0.733326301	Down	0.266381	0.063777	GeneID:100156689,Genbank:XM_021092374.1	collagen type XII alpha 1 chain		GO:0001501,GO:0005576,GO:0005595,GO:0005615,GO:0005788,GO:0007155,GO:0030020,GO:0030199,GO:0030574,GO:0031012,GO:0035987,GO:0070062,GO:1903561	skeletal system development|extracellular region|collagen type XII trimer|extracellular space|endoplasmic reticulum lumen|cell adhesion|extracellular matrix structural constituent conferring tensile strength|collagen fibril organization|collagen catabolic process|extracellular matrix|endodermal cell differentiation|extracellular exosome|extracellular vesicle	ko04974	Protein digestion and absorption
CPEB2	487.9657067	269.787956	706.1434574	2.61740171	1.388135361	0.012357737	0.428024337	Up	1.94265	4.71477	GeneID:100462674,Genbank:XM_021100322.1	cytoplasmic polyadenylation element binding protein 2		GO:0000900,GO:0003723,GO:0003730,GO:0005095,GO:0005634,GO:0005737,GO:0008135,GO:0032869,GO:0034260,GO:0034599,GO:0035925,GO:0043005,GO:0043022,GO:0043023,GO:0043024,GO:0045202,GO:0071243,GO:0071456,GO:1900248,GO:1990124,GO:2000766	translation repressor activity, nucleic acid binding|RNA binding|mRNA 3'-UTR binding|GTPase inhibitor activity|nucleus|cytoplasm|translation factor activity, RNA binding|cellular response to insulin stimulus|negative regulation of GTPase activity|cellular response to oxidative stress|mRNA 3'-UTR AU-rich region binding|neuron projection|ribosome binding|ribosomal large subunit binding|ribosomal sm…	ko04914,ko04114,ko04320	Progesterone-mediated oocyte maturation|Oocyte meiosis|Dorso-ventral axis formation
CPNE8	516.2120098	225.0010226	807.4229971	3.588530345	1.84339312	0.000957654	0.054355967	Up	2.60124	8.64613	GeneID:100519777,Genbank:XM_021092523.1	copine 8
CREB1	275.8161578	141.8252891	409.8070264	2.88952012	1.530829915	0.012618126	0.434115174	Up	1.17523	3.22343	GeneID:100736562,Genbank:XM_021075307.1	cAMP responsive element binding protein 1		GO:0003677,GO:0003700,GO:0005634,GO:0006351,GO:0007623,GO:0030154,GO:0033762,GO:0045600,GO:0045893,GO:0045944,GO:0046889,GO:0050821	DNA binding|DNA binding transcription factor activity|nucleus|transcription, DNA-templated|circadian rhythm|cell differentiation|response to glucagon|positive regulation of fat cell differentiation|positive regulation of transcription, DNA-templated|positive regulation of transcription from RNA polymerase II promoter|positive regulation of lipid biosynthetic process|protein stabilization	ko04924,ko04922,ko04211,ko04962,ko04710,ko04916,ko04728,ko04668,ko04380,ko04261,ko04925,ko04911,ko04151,ko04918,ko04713,ko04024,ko04725,ko04152,ko04022,ko04612,ko04915	Renin secretion|Glucagon signaling pathway|Longevity regulating pathway|Vasopressin-regulated water reabsorption|Circadian rhythm|Melanogenesis|Dopaminergic synapse|TNF signaling pathway|Osteoclast differentiation|Adrenergic signaling in cardiomyocytes|Aldosterone synthesis and secretion|Insulin secretion|PI3K-Akt signaling pathway|Thyroid hormone synthesis|Circadian entrainment|cAMP signaling pa…
CREB5	707.4622699	379.6225784	1035.301961	2.727187529	1.447413907	0.006297388	0.260653736	Up	1.68044	4.39032	GeneID:100515635,Genbank:XM_013985749.2	cAMP responsive element binding protein 5	TF_bZIP	GO:0003677,GO:0003700,GO:0005634,GO:0006366,GO:0045893,GO:0046872,GO:0070062	DNA binding|DNA binding transcription factor activity|nucleus|transcription from RNA polymerase II promoter|positive regulation of transcription, DNA-templated|metal ion binding|extracellular exosome	ko04922,ko04211,ko04962,ko04728,ko04668,ko04261,ko04925,ko04911,ko04151,ko04918,ko04024,ko04725,ko04152,ko04022,ko04915	Glucagon signaling pathway|Longevity regulating pathway|Vasopressin-regulated water reabsorption|Dopaminergic synapse|TNF signaling pathway|Adrenergic signaling in cardiomyocytes|Aldosterone synthesis and secretion|Insulin secretion|PI3K-Akt signaling pathway|Thyroid hormone synthesis|cAMP signaling pathway|Cholinergic synapse|AMPK signaling pathway|cGMP-PKG signaling pathway|Estrogen signaling p…
CREBL2	222.8696533	126.8963113	318.8429954	2.512626191	1.329196054	0.036787854	0.959435302	Up	2.17661	5.1957	GeneID:102159830,Genbank:XM_021092337.1	cAMP responsive element binding protein like 2		GO:0003677,GO:0003700,GO:0005634,GO:0006351,GO:0016032,GO:0016604,GO:0030154,GO:0033138,GO:0045600,GO:0045893,GO:0046326,GO:0046889,GO:0050821	DNA binding|DNA binding transcription factor activity|nucleus|transcription, DNA-templated|viral process|nuclear body|cell differentiation|positive regulation of peptidyl-serine phosphorylation|positive regulation of fat cell differentiation|positive regulation of transcription, DNA-templated|positive regulation of glucose import|positive regulation of lipid biosynthetic process|protein stabiliza…
CSDC2	601.1310129	894.6723125	307.5897132	0.343801534	-1.540352114	0.004401642	0.192243157	Down	13.1755	4.30557	GeneID:100153407,Genbank:XM_021090925.1	cold shock domain containing C2	CSD	GO:0003677,GO:0003723,GO:0003730,GO:0005634,GO:0005737,GO:0006355,GO:0006397,GO:0008134,GO:0043488	DNA binding|RNA binding|mRNA 3'-UTR binding|nucleus|cytoplasm|regulation of transcription, DNA-templated|mRNA processing|transcription factor binding|regulation of mRNA stability
CSF1	1180.09878	698.46289	1661.73467	2.379130937	1.250434674	0.014213832	0.479209182	Up	6.95503	16.0099	GeneID:100513084,Genbank:XM_021088654.1	colony stimulating factor 1		GO:0001954,GO:0002158,GO:0003006,GO:0005125,GO:0005157,GO:0005576,GO:0005615,GO:0005788,GO:0005886,GO:0006954,GO:0007169,GO:0008083,GO:0008283,GO:0008284,GO:0010628,GO:0010743,GO:0010744,GO:0010759,GO:0016020,GO:0016021,GO:0019221,GO:0030097,GO:0030154,GO:0030225,GO:0030278,GO:0030316,GO:0030335,GO:0032270,GO:0032946,GO:0038145,GO:0040018,GO:0042117,GO:0042488,GO:0042802,GO:0042803,GO:0043687,GO:…	positive regulation of cell-matrix adhesion|osteoclast proliferation|developmental process involved in reproduction|cytokine activity|macrophage colony-stimulating factor receptor binding|extracellular region|extracellular space|endoplasmic reticulum lumen|plasma membrane|inflammatory response|transmembrane receptor protein tyrosine kinase signaling pathway|growth factor activity|cell proliferati…	ko04060,ko04668,ko04380,ko04015,ko04640,ko04014,ko04151	Cytokine-cytokine receptor interaction|TNF signaling pathway|Osteoclast differentiation|Rap1 signaling pathway|Hematopoietic cell lineage|Ras signaling pathway|PI3K-Akt signaling pathway
CTHRC1	48.28086338	85.30844458	11.25328219	0.131912875	-2.922342713	0.002927393	0.140640346	Down	3.95145	0.514642	GeneID:100152510,Genbank:XM_003125535.5	collagen triple helix repeat containing 1
CTSO	369.2121401	213.2711114	525.1531688	2.462373667	1.300049709	0.024715812	0.722776297	Up	3.08569	7.12896	GeneID:100737564,Genbank:XM_021100531.1	cathepsin O		GO:0004197,GO:0005615,GO:0005764,GO:0006508,GO:0051603	cysteine-type endopeptidase activity|extracellular space|lysosome|proteolysis|proteolysis involved in cellular protein catabolic process	ko04142,ko04210	Lysosome|Apoptosis
CTSS	81.78691112	26.65888893	136.9149333	5.135807935	2.360591251	0.004814135	0.204289399	Up	0.414279	2.1082	GeneID:100153090,Genbank:XM_021089893.1	cathepsin S		GO:0001968,GO:0002250,GO:0004197,GO:0005518,GO:0005615,GO:0005764,GO:0006955,GO:0010447,GO:0016485,GO:0019882,GO:0030574,GO:0034769,GO:0043236,GO:0043394,GO:0048002,GO:0051603,GO:0097067,GO:2001259	fibronectin binding|adaptive immune response|cysteine-type endopeptidase activity|collagen binding|extracellular space|lysosome|immune response|response to acidic pH|protein processing|antigen processing and presentation|collagen catabolic process|basement membrane disassembly|laminin binding|proteoglycan binding|antigen processing and presentation of peptide antigen|proteolysis involved in cellu…	ko04142,ko04210,ko04612,ko04145	Lysosome|Apoptosis|Antigen processing and presentation|Phagosome
CXCL10	93.30846482	0	186.6169296	Inf	Inf	1.96E-10	3.14E-08	Up	0	9.39005	GeneID:494019,Genbank:NM_001008691.1	C-X-C motif chemokine ligand 10		GO:0002690,GO:0005615,GO:0006935,GO:0006954,GO:0006955,GO:0007186,GO:0008009,GO:0008201,GO:0009897,GO:0010818,GO:0010819,GO:0030816,GO:0032496,GO:0042118,GO:0042127,GO:0043950,GO:0045662,GO:0048248,GO:0051281,GO:0051607,GO:0070098,GO:0071222,GO:0090026,GO:1901509,GO:1901740,GO:2000406	positive regulation of leukocyte chemotaxis|extracellular space|chemotaxis|inflammatory response|immune response|G-protein coupled receptor signaling pathway|chemokine activity|heparin binding|external side of plasma membrane|T cell chemotaxis|regulation of T cell chemotaxis|positive regulation of cAMP metabolic process|response to lipopolysaccharide|endothelial cell activation|regulation of cell…	ko04060,ko04062,ko04620,ko04668,ko04623,ko04622	Cytokine-cytokine receptor interaction|Chemokine signaling pathway|Toll-like receptor signaling pathway|TNF signaling pathway|Cytosolic DNA-sensing pathway|RIG-I-like receptor signaling pathway
CXCL11	101.2795397	0	202.5590794	Inf	Inf	6.18E-11	1.05E-08	Up	0	11.3151	GeneID:100169744,Genbank:XM_005666774.3	C-X-C motif chemokine ligand 11		GO:0002690,GO:0005615,GO:0005623,GO:0006935,GO:0006954,GO:0006955,GO:0007186,GO:0008009,GO:0008201,GO:0010818,GO:0030816,GO:0032496,GO:0042127,GO:0043950,GO:0048248,GO:0051281,GO:0070098	positive regulation of leukocyte chemotaxis|extracellular space|cell|chemotaxis|inflammatory response|immune response|G-protein coupled receptor signaling pathway|chemokine activity|heparin binding|T cell chemotaxis|positive regulation of cAMP metabolic process|response to lipopolysaccharide|regulation of cell proliferation|positive regulation of cAMP-mediated signaling|CXCR3 chemokine receptor b…	ko04060,ko04062,ko04620	Cytokine-cytokine receptor interaction|Chemokine signaling pathway|Toll-like receptor signaling pathway
CXCL2	610.2111798	57.58320009	1162.83916	20.19406976	4.335859785	2.08E-12	3.83E-10	Up	3.73824	69.0729	GeneID:414904,Genbank:NM_001001861.2	chemokine (C-X-C motif) ligand 2		GO:0005615,GO:0006954,GO:0006955,GO:0007186,GO:0008009,GO:0008083,GO:0032496,GO:0042127,GO:0045236,GO:0070098,GO:0090023	extracellular space|inflammatory response|immune response|G-protein coupled receptor signaling pathway|chemokine activity|growth factor activity|response to lipopolysaccharide|regulation of cell proliferation|CXCR chemokine receptor binding|chemokine-mediated signaling pathway|positive regulation of neutrophil chemotaxis	ko04060,ko04062,ko04668	Cytokine-cytokine receptor interaction|Chemokine signaling pathway|TNF signaling pathway
CXCL8	39.83652481	7.464488901	72.20856072	9.673610836	3.2740545	0.002253869	0.11398139	Up	0.326755	3.28714	GeneID:396880,Genbank:NM_213867.1	C-X-C motif chemokine ligand 8		GO:0005153,GO:0005615,GO:0005622,GO:0006954,GO:0006955,GO:0007050,GO:0007186,GO:0008009,GO:0030155,GO:0030593,GO:0031623,GO:0032496,GO:0034976,GO:0035556,GO:0042119,GO:0042127,GO:0044344,GO:0045091,GO:0045236,GO:0045744,GO:0045766,GO:0048566,GO:0050930,GO:0070098,GO:0071222,GO:0071347,GO:0071356,GO:0090023,GO:2000535	interleukin-8 receptor binding|extracellular space|intracellular|inflammatory response|immune response|cell cycle arrest|G-protein coupled receptor signaling pathway|chemokine activity|regulation of cell adhesion|neutrophil chemotaxis|receptor internalization|response to lipopolysaccharide|response to endoplasmic reticulum stress|intracellular signal transduction|neutrophil activation|regulation …	ko04060,ko04620,ko04621,ko04072,ko04064,ko04062,ko04622	Cytokine-cytokine receptor interaction|Toll-like receptor signaling pathway|NOD-like receptor signaling pathway|Phospholipase D signaling pathway|NF-kappa B signaling pathway|Chemokine signaling pathway|RIG-I-like receptor signaling pathway
CYP1A1	589.4108673	1159.128491	19.69324383	0.016989699	-5.879195921	6.28E-18	2.11E-15	Down	19.3821	0.316635	GeneID:403103,Genbank:XM_021098317.1	cytochrome P450 1A1		GO:0005506,GO:0005789,GO:0020037,GO:0031090,GO:0070330	iron ion binding|endoplasmic reticulum membrane|heme binding|organelle membrane|aromatase activity	ko00980,ko00140,ko00380,ko00830,ko04913	Metabolism of xenobiotics by cytochrome P450|Steroid hormone biosynthesis|Tryptophan metabolism|Retinol metabolism|Ovarian steroidogenesis
CYP2C33	37.95761253	61.84862232	14.06660274	0.227435991	-2.136467518	0.03287125	0.88084474	Down	1.34163	0.251945	GeneID:403107,Genbank:XM_021072176.1	cytochrome P450 2C33		GO:0005506,GO:0005789,GO:0008392,GO:0008395,GO:0019369,GO:0019373,GO:0020037,GO:0031090,GO:0033574,GO:0043231,GO:0070330	iron ion binding|endoplasmic reticulum membrane|arachidonic acid epoxygenase activity|steroid hydroxylase activity|arachidonic acid metabolic process|epoxygenase P450 pathway|heme binding|organelle membrane|response to testosterone|intracellular membrane-bounded organelle|aromatase activity	ko00140,ko04726,ko04750,ko00591,ko00830,ko00590	Steroid hormone biosynthesis|Serotonergic synapse|Inflammatory mediator regulation of TRP channels|Linoleic acid metabolism|Retinol metabolism|Arachidonic acid metabolism
CYP4V2	155.3533255	72.51217789	238.194473	3.284889241	1.715844727	0.013821137	0.470688437	Up	0.330144	1.09391	GeneID:100113469,Genbank:XM_021075586.1	cytochrome P450, family 4, subfamily v, polypeptide 2
DAPK2	14.06660274	0	28.13320547	Inf	Inf	0.001439074	0.076819145	Up	0	0.143239	GeneID:100155578,Genbank:XM_021093314.1	death associated protein kinase 2		GO:0004674,GO:0005524,GO:0005634,GO:0005737,GO:0005884,GO:0006351,GO:0006355,GO:0006468,GO:0006915,GO:0006940,GO:0007088,GO:0007346,GO:0008022,GO:0008140,GO:0008360,GO:0010506,GO:0016569,GO:0016605,GO:0017048,GO:0017148,GO:0018105,GO:0018107,GO:0030182,GO:0030335,GO:0035556,GO:0042802,GO:0042803,GO:0042981,GO:0043065,GO:0043519,GO:0043522,GO:0045121,GO:0046777,GO:0051893,GO:0071346,GO:0090263,GO:…	protein serine/threonine kinase activity|ATP binding|nucleus|cytoplasm|actin filament|transcription, DNA-templated|regulation of transcription, DNA-templated|protein phosphorylation|apoptotic process|regulation of smooth muscle contraction|regulation of mitotic nuclear division|regulation of mitotic cell cycle|protein C-terminus binding|cAMP response element binding protein binding|regulation of …
DAPP1	63.26201309	14.9289778	111.5950484	7.475062919	2.902085723	0.001654641	0.08694621	Up	0.244751	1.95406	GeneID:100525936,Genbank:XM_013979010.2	dual adaptor of phosphotyrosine and 3-phosphoinositides 1		GO:0005543,GO:0005547,GO:0005737,GO:0005829,GO:0005886,GO:0006470,GO:0007165,GO:0030165,GO:0043325	phospholipid binding|phosphatidylinositol-3,4,5-trisphosphate binding|cytoplasm|cytosol|plasma membrane|protein dephosphorylation|signal transduction|PDZ domain binding|phosphatidylinositol-3,4-bisphosphate binding	ko04662	B cell receptor signaling pathway
DAXX	1193.692119	620.6189343	1766.765304	2.846779571	1.509330788	0.003279669	0.153721614	Up	6.47693	18.1395	GeneID:100524813,Genbank:XM_021098591.1	death domain associated protein		GO:0000775,GO:0003713,GO:0005634,GO:0005730,GO:0005829,GO:0006351,GO:0006915,GO:0008134,GO:0016569,GO:0016605,GO:0031396,GO:0034605,GO:0034620,GO:0042803,GO:0045892,GO:0071276,GO:0071280,GO:0072738,GO:1903936	chromosome, centromeric region|transcription coactivator activity|nucleus|nucleolus|cytosol|transcription, DNA-templated|apoptotic process|transcription factor binding|covalent chromatin modification|PML body|regulation of protein ubiquitination|cellular response to heat|cellular response to unfolded protein|protein homodimerization activity|negative regulation of transcription, DNA-templated|cel…	ko04210,ko04010	Apoptosis|MAPK signaling pathway
DCDC2	1065.985274	687.7993344	1444.171214	2.099698476	1.070182167	0.035670893	0.944576474	Up	5.75619	11.3924	GeneID:100153025,Genbank:XM_013977473.2	doublecortin domain containing 2		GO:0001764,GO:0005654,GO:0005737,GO:0005815,GO:0005829,GO:0005929,GO:0005930,GO:0006968,GO:0007605,GO:0015630,GO:0019894,GO:0030111,GO:0035556,GO:0045880,GO:0060091,GO:0060271,GO:0072686,GO:1902017	neuron migration|nucleoplasm|cytoplasm|microtubule organizing center|cytosol|cilium|axoneme|cellular defense response|sensory perception of sound|microtubule cytoskeleton|kinesin binding|regulation of Wnt signaling pathway|intracellular signal transduction|positive regulation of smoothened signaling pathway|kinocilium|cilium assembly|mitotic spindle|regulation of cilium assembly
DDAH1	1831.572697	2824.775871	838.3695231	0.29679152	-1.752478226	0.000807745	0.046435008	Down	35.4322	9.69546	GeneID:100153814,Genbank:XM_021090342.1	dimethylarginine dimethylaminohydrolase 1		GO:0000052,GO:0003073,GO:0003824,GO:0005739,GO:0005829,GO:0006527,GO:0007263,GO:0008285,GO:0016403,GO:0016597,GO:0043116,GO:0045429,GO:0045766,GO:0046872,GO:0050999,GO:0070062,GO:1900038	citrulline metabolic process|regulation of systemic arterial blood pressure|catalytic activity|mitochondrion|cytosol|arginine catabolic process|nitric oxide mediated signal transduction|negative regulation of cell proliferation|dimethylargininase activity|amino acid binding|negative regulation of vascular permeability|positive regulation of nitric oxide biosynthetic process|positive regulation of…
DDIT3	788.7880364	429.7412896	1147.834783	2.670990224	1.417374696	0.00680875	0.272593167	Up	17.5221	44.644	GeneID:100240743,Genbank:XM_005674378.2	DNA damage inducible transcript 3	TF_bZIP	GO:0000122,GO:0000978,GO:0001077,GO:0001955,GO:0003677,GO:0003714,GO:0005634,GO:0005737,GO:0005770,GO:0006355,GO:0006915,GO:0006983,GO:0006986,GO:0007050,GO:0008140,GO:0016055,GO:0030968,GO:0032757,GO:0032792,GO:0032993,GO:0034976,GO:0035976,GO:0036488,GO:0042594,GO:0042789,GO:0042803,GO:0043161,GO:0043522,GO:0043525,GO:0044324,GO:0045454,GO:0045599,GO:0045662,GO:0045892,GO:0045893,GO:0046982,GO:…	negative regulation of transcription from RNA polymerase II promoter|RNA polymerase II proximal promoter sequence-specific DNA binding|transcriptional activator activity, RNA polymerase II proximal promoter sequence-specific DNA binding|blood vessel maturation|DNA binding|transcription corepressor activity|nucleus|cytoplasm|late endosome|regulation of transcription, DNA-templated|apoptotic proces…	ko04210,ko04141,ko04010	Apoptosis|Protein processing in endoplasmic reticulum|MAPK signaling pathway
DDIT4	1649.512315	357.2291117	2941.795519	8.235038587	3.04177541	2.73E-08	3.71E-06	Up	12.3548	99.3643	GeneID:100153821,Genbank:NM_001243452.1	DNA damage inducible transcript 4		GO:0001666,GO:0001764,GO:0005737,GO:0005739,GO:0005829,GO:0007420,GO:0008283,GO:0010801,GO:0030182,GO:0032007,GO:0033137,GO:0042771,GO:0043241,GO:0045820,GO:0048011,GO:0051607,GO:0071549,GO:0071889,GO:0072593,GO:1901216,GO:1902532	response to hypoxia|neuron migration|cytoplasm|mitochondrion|cytosol|brain development|cell proliferation|negative regulation of peptidyl-threonine phosphorylation|neuron differentiation|negative regulation of TOR signaling|negative regulation of peptidyl-serine phosphorylation|intrinsic apoptotic signaling pathway in response to DNA damage by p53 class mediator|protein complex disassembly|negati…	ko04151,ko04150	PI3K-Akt signaling pathway|mTOR signaling pathway
DDX58	15401.1009	140.7589336	30661.44287	217.8294627	7.76705529	1.06E-17	3.39E-15	Up	0.725342	168.545	GeneID:396723,Genbank:XM_021064058.1	DExD/H-box helicase 58		GO:0002230,GO:0003725,GO:0003727,GO:0004386,GO:0005524,GO:0005737,GO:0005923,GO:0008270,GO:0015629,GO:0030334,GO:0032587,GO:0032727,GO:0032728,GO:0035549,GO:0039529,GO:0045087,GO:0060760,GO:0071360,GO:1902741,GO:1904469,GO:2000778	positive regulation of defense response to virus by host|double-stranded RNA binding|single-stranded RNA binding|helicase activity|ATP binding|cytoplasm|bicellular tight junction|zinc ion binding|actin cytoskeleton|regulation of cell migration|ruffle membrane|positive regulation of interferon-alpha production|positive regulation of interferon-beta production|positive regulation of interferon-beta…	ko04623,ko04622,ko04064	Cytosolic DNA-sensing pathway|RIG-I-like receptor signaling pathway|NF-kappa B signaling pathway
DDX60	5218.883639	10.66355557	10427.10372	977.8261717	9.93343421	2.34E-30	3.50E-27	Up	0.0601959	70.4715	GeneID:100158037,Genbank:XM_021072214.1	DExD/H-box helicase 60		GO:0003690,GO:0003725,GO:0003727,GO:0004386,GO:0005524,GO:0005737,GO:0005829,GO:0009615,GO:0045087,GO:0045111,GO:0051607,GO:1900245,GO:1900246	double-stranded DNA binding|double-stranded RNA binding|single-stranded RNA binding|helicase activity|ATP binding|cytoplasm|cytosol|response to virus|innate immune response|intermediate filament cytoskeleton|defense response to virus|positive regulation of MDA-5 signaling pathway|positive regulation of RIG-I signaling pathway
DESI2	2573.229718	4199.308184	947.1512509	0.225549355	-2.148484937	7.81E-05	0.00583762	Down	39.8342	8.17343	GeneID:100037270,Genbank:XM_013980076.2	desumoylating isopeptidase 2		GO:0005737,GO:0008233	cytoplasm|peptidase activity
DGKH	223.0359346	114.1000446	331.9718246	2.909480234	1.540761445	0.016114018	0.529989647	Up	0.399288	1.08605	GeneID:100157742,Genbank:XM_021065624.1	diacylglycerol kinase eta		GO:0003951,GO:0004143,GO:0005524,GO:0005737,GO:0005768,GO:0005886,GO:0007205,GO:0030168,GO:0035556,GO:0046473,GO:0046872,GO:0051259	NAD+ kinase activity|diacylglycerol kinase activity|ATP binding|cytoplasm|endosome|plasma membrane|protein kinase C-activating G-protein coupled receptor signaling pathway|platelet activation|intracellular signal transduction|phosphatidic acid metabolic process|metal ion binding|protein oligomerization	ko00564,ko04072,ko04070,ko00561	Glycerophospholipid metabolism|Phospholipase D signaling pathway|Phosphatidylinositol signaling system|Glycerolipid metabolism
DHX58	3541.868579	13.86262224	7069.874536	509.9954692	8.99434062	1.14E-29	1.18E-26	Up	0.200076	105.28	GeneID:100524520,Genbank:XM_005668815.3	DExH-box helicase 58		GO:0003677,GO:0003725,GO:0003727,GO:0004386,GO:0005524,GO:0005737,GO:0008270,GO:0009615,GO:0016032,GO:0032480,GO:0032481,GO:0039534,GO:0039536,GO:0045087,GO:0045088,GO:0045824,GO:0051607,GO:1900245,GO:1900246	DNA binding|double-stranded RNA binding|single-stranded RNA binding|helicase activity|ATP binding|cytoplasm|zinc ion binding|response to virus|viral process|negative regulation of type I interferon production|positive regulation of type I interferon production|negative regulation of MDA-5 signaling pathway|negative regulation of RIG-I signaling pathway|innate immune response|regulation of innate …	ko04622	RIG-I-like receptor signaling pathway
DLL3	99.41274654	155.6879114	43.13758173	0.277077272	-1.851639721	0.017060052	0.545111211	Down	1.38503	0.378788	GeneID:100520433,Genbank:XM_013988565.2	delta like canonical Notch ligand 3		GO:0001501,GO:0001756,GO:0005112,GO:0005509,GO:0007219,GO:0007386,GO:0016021,GO:0048339,GO:0050768	skeletal system development|somitogenesis|Notch binding|calcium ion binding|Notch signaling pathway|compartment pattern specification|integral component of membrane|paraxial mesoderm development|negative regulation of neurogenesis	ko04330	Notch signaling pathway
DMD	1278.709066	747.5152456	1809.902885	2.421225381	1.27573738	0.012353093	0.428024337	Up	1.81113	4.17476	GeneID:497636,Genbank:XM_021079543.1	dystrophin		GO:0002162,GO:0003779,GO:0005737,GO:0005856,GO:0008270,GO:0030054,GO:0042383,GO:0045211	dystroglycan binding|actin binding|cytoplasm|cytoskeleton|zinc ion binding|cell junction|sarcolemma|postsynaptic membrane
DMRTA2	5.331777786	10.66355557	0	0	#NAME?	0.034903731	0.927914989	Down	0.190328	0	GeneID:100515384,Genbank:XM_003127981.4	DMRT like family A2	DM	GO:0002052,GO:0003700,GO:0005634,GO:0007420,GO:0021796,GO:0035914,GO:0042803,GO:0043565,GO:0046872,GO:0046982,GO:0048665,GO:0071542	positive regulation of neuroblast proliferation|DNA binding transcription factor activity|nucleus|brain development|cerebral cortex regionalization|skeletal muscle cell differentiation|protein homodimerization activity|sequence-specific DNA binding|metal ion binding|protein heterodimerization activity|neuron fate specification|dopaminergic neuron differentiation
DNAJB4	433.8320069	274.0533782	593.6106355	2.166040205	1.115060022	0.046970883	1	Up	2.58403	5.27879	GeneID:100525703,Genbank:XM_021096446.1	DnaJ heat shock protein family (Hsp40) member B4		GO:0001671,GO:0005654,GO:0005829,GO:0005886,GO:0006457,GO:0051082,GO:0051087	ATPase activator activity|nucleoplasm|cytosol|plasma membrane|protein folding|unfolded protein binding|chaperone binding
DNAJC13	1321.382137	825.3592013	1817.405074	2.201956519	1.138785981	0.025082594	0.725148807	Up	5.30049	11.3151	GeneID:100152107,Genbank:XM_021069457.1	DnaJ heat shock protein family (Hsp40) member C13		GO:0001649,GO:0005765,GO:0005829,GO:0005886,GO:0006898,GO:0007032,GO:0010008,GO:0015031,GO:0016020,GO:0030667,GO:0031901,GO:0035577,GO:0043231,GO:0043312,GO:0070062,GO:1902954,GO:2000641	osteoblast differentiation|lysosomal membrane|cytosol|plasma membrane|receptor-mediated endocytosis|endosome organization|endosome membrane|protein transport|membrane|secretory granule membrane|early endosome membrane|azurophil granule membrane|intracellular membrane-bounded organelle|neutrophil degranulation|extracellular exosome|regulation of early endosome to recycling endosome transport|regul…
DNTT	14.06660274	0	28.13320547	Inf	Inf	0.001439074	0.076819145	Up	0	0.663979	GeneID:100518694,Genbank:XM_003133156.3	DNA nucleotidylexotransferase		GO:0003677,GO:0003887,GO:0003912,GO:0005634,GO:0006259,GO:0006304,GO:0046872	DNA binding|DNA-directed DNA polymerase activity|DNA nucleotidylexotransferase activity|nucleus|DNA metabolic process|DNA modification|metal ion binding	ko03450,ko04640	Non-homologous end-joining|Hematopoietic cell lineage
DPYD	179.5957474	101.3037779	257.8877168	2.545687062	1.348055082	0.043261132	1	Up	1.34682	3.02182	GeneID:397109,Genbank:NM_214044.2	dihydropyrimidine dehydrogenase		GO:0005737,GO:0006212,GO:0006214,GO:0010181,GO:0017113,GO:0019483,GO:0042803,GO:0046872,GO:0050660,GO:0050661,GO:0051539	cytoplasm|uracil catabolic process|thymidine catabolic process|FMN binding|dihydropyrimidine dehydrogenase (NADP+) activity|beta-alanine biosynthetic process|protein homodimerization activity|metal ion binding|flavin adenine dinucleotide binding|NADP binding|4 iron, 4 sulfur cluster binding	ko00770,ko00240,ko00983,ko00410	Pantothenate and CoA biosynthesis|Pyrimidine metabolism|Drug metabolism - other enzymes|beta-Alanine metabolism
DSEL	573.1068583	320.9730227	825.2406939	2.571059358	1.362362918	0.01196248	0.419060645	Up	1.32532	3.25459	GeneID:110261618,Genbank:XM_021099385.1	dermatan sulfate epimerase-like		GO:0000139,GO:0008146,GO:0016021,GO:0030204,GO:0030208,GO:0047757	Golgi membrane|sulfotransferase activity|integral component of membrane|chondroitin sulfate metabolic process|dermatan sulfate biosynthetic process|chondroitin-glucuronate 5-epimerase activity
DTX3L	755.161479	58.64955565	1451.673402	24.75165219	4.629452924	3.63E-14	8.28E-12	Up	0.582663	14.5355	GeneID:100520459,Genbank:XM_021070271.1	deltex E3 ubiquitin ligase 3L		GO:0000209,GO:0002230,GO:0003723,GO:0004842,GO:0004857,GO:0005634,GO:0005654,GO:0005737,GO:0005764,GO:0005765,GO:0005829,GO:0006302,GO:0006974,GO:0008047,GO:0008333,GO:0010390,GO:0015031,GO:0019899,GO:0031901,GO:0032092,GO:0033522,GO:0033523,GO:0035563,GO:0042393,GO:0042787,GO:0043234,GO:0044389,GO:0045087,GO:0045893,GO:0046872,GO:0051444,GO:0051607,GO:0051865,GO:0070936,GO:0097677,GO:1900182,GO:…	protein polyubiquitination|positive regulation of defense response to virus by host|RNA binding|ubiquitin-protein transferase activity|enzyme inhibitor activity|nucleus|nucleoplasm|cytoplasm|lysosome|lysosomal membrane|cytosol|double-strand break repair|cellular response to DNA damage stimulus|enzyme activator activity|endosome to lysosome transport|histone monoubiquitination|protein transport|en…	ko04330	Notch signaling pathway
DUSP1	950.077339	406.2814673	1493.873211	3.676941556	1.878506246	0.000336075	0.020929988	Up	10.3461	37.225	GeneID:100522469,Genbank:XM_021076556.1	dual specificity phosphatase 1				ko04010	MAPK signaling pathway
DUSP10	213.7867815	116.2327557	311.3408072	2.678597829	1.421477988	0.027221402	0.766071759	Up	1.37476	3.3521	GeneID:100517416,Genbank:XM_003130510.5	dual specificity phosphatase 10		GO:0000188,GO:0002819,GO:0004721,GO:0004725,GO:0005634,GO:0005654,GO:0005737,GO:0005794,GO:0005829,GO:0006470,GO:0008432,GO:0010633,GO:0016311,GO:0016607,GO:0016791,GO:0017017,GO:0032496,GO:0032873,GO:0033549,GO:0035970,GO:0043508,GO:0044387,GO:0045088,GO:0045591,GO:0046329,GO:0048273,GO:0048709,GO:0048715,GO:0050680,GO:0060266,GO:0070303,GO:0070373,GO:0090335,GO:1903753,GO:1905042,GO:1990264	inactivation of MAPK activity|regulation of adaptive immune response|phosphoprotein phosphatase activity|protein tyrosine phosphatase activity|nucleus|nucleoplasm|cytoplasm|Golgi apparatus|cytosol|protein dephosphorylation|JUN kinase binding|negative regulation of epithelial cell migration|dephosphorylation|nuclear speck|phosphatase activity|MAP kinase tyrosine/serine/threonine phosphatase activi…	ko04214,ko04010,ko04013	Apoptosis - fly|MAPK signaling pathway|MAPK signaling pathway - fly
DUSP4	274.7686518	132.2280891	417.3092145	3.155980075	1.658088097	0.007168657	0.281967162	Up	1.47095	4.43635	GeneID:100514374,Genbank:XM_003133392.4	dual specificity phosphatase 4		GO:0000188,GO:0001706,GO:0004725,GO:0005634,GO:0005654,GO:0008330,GO:0016311,GO:0016791,GO:0017017,GO:0035335,GO:0035970,GO:0070373,GO:1990439	inactivation of MAPK activity|endoderm formation|protein tyrosine phosphatase activity|nucleus|nucleoplasm|protein tyrosine/threonine phosphatase activity|dephosphorylation|phosphatase activity|MAP kinase tyrosine/serine/threonine phosphatase activity|peptidyl-tyrosine dephosphorylation|peptidyl-threonine dephosphorylation|negative regulation of ERK1 and ERK2 cascade|MAP kinase serine/threonine p…	ko04010	MAPK signaling pathway
DUSP6	4586.239312	2629.632804	6542.84582	2.488121463	1.315056915	0.020130467	0.616845199	Up	56.119	134.442	GeneID:100622968,Genbank:NM_001267842.1	dual specificity phosphatase 6				ko04010	MAPK signaling pathway
E2F2	758.7183582	374.2908006	1143.145916	3.054165141	1.610778072	0.002309502	0.115398115	Up	3.90344	11.3175	GeneID:110261113,Genbank:XM_021095527.1	E2F transcription factor 2				ko04110	Cell cycle
EDNRA	29.07097899	0	58.14195798	Inf	Inf	2.18E-05	0.001795187	Up	0	0.716276	GeneID:397457,Genbank:XM_021100476.1	endothelin receptor type A		GO:0004962,GO:0005886,GO:0008217,GO:0015758,GO:0016021,GO:0042310,GO:0048484	endothelin receptor activity|plasma membrane|regulation of blood pressure|glucose transport|integral component of membrane|vasoconstriction|enteric nervous system development	ko04024,ko04924,ko04020,ko04080,ko04270,ko04022	cAMP signaling pathway|Renin secretion|Calcium signaling pathway|Neuroactive ligand-receptor interaction|Vascular smooth muscle contraction|cGMP-PKG signaling pathway
EHBP1	537.4526151	328.4375116	746.4677186	2.2727846	1.184460961	0.029588887	0.820817507	Up	1.86821	4.25188	GeneID:100520668,Genbank:XM_021087469.1	EH domain binding protein 1		GO:0005768,GO:0005829,GO:0005886,GO:0006897,GO:0015031	endosome|cytosol|plasma membrane|endocytosis|protein transport
EHD4	2834.737551	1412.921113	4256.553988	3.012591395	1.59100501	0.003167216	0.15054908	Up	13.3651	38.1347	GeneID:100738234,Genbank:XM_021097351.1	EH domain containing 4		GO:0003676,GO:0005509,GO:0005524,GO:0005525,GO:0005634,GO:0005783,GO:0005886,GO:0006907,GO:0016020,GO:0030100,GO:0031901,GO:0032456,GO:0045296,GO:0048471,GO:0050731,GO:0051260,GO:0055038,GO:0070062,GO:0071363	nucleic acid binding|calcium ion binding|ATP binding|GTP binding|nucleus|endoplasmic reticulum|plasma membrane|pinocytosis|membrane|regulation of endocytosis|early endosome membrane|endocytic recycling|cadherin binding|perinuclear region of cytoplasm|positive regulation of peptidyl-tyrosine phosphorylation|protein homooligomerization|recycling endosome membrane|extracellular exosome|cellular resp…	ko04144	Endocytosis
EHF	647.0613723	186.6122225	1107.510522	5.934823064	2.569205019	4.07E-06	0.000383214	Up	1.06276	6.04439	GeneID:100526094,Genbank:XM_013994435.2	ETS homologous factor	ETS	GO:0000978,GO:0000981,GO:0001077,GO:0005634,GO:0005654,GO:0005794,GO:0006357,GO:0030154,GO:0030855,GO:0050673	RNA polymerase II proximal promoter sequence-specific DNA binding|RNA polymerase II transcription factor activity, sequence-specific DNA binding|transcriptional activator activity, RNA polymerase II proximal promoter sequence-specific DNA binding|nucleus|nucleoplasm|Golgi apparatus|regulation of transcription from RNA polymerase II promoter|cell differentiation|epithelial cell differentiation|epi…
EIF2AK2	2269.339545	426.5422229	4112.136867	9.640632617	3.269127819	6.85E-09	9.70E-07	Up	2.51079	22.9897	GeneID:397588,Genbank:XM_021085862.1	eukaryotic translation initiation factor 2 alpha kinase 2				ko04141	Protein processing in endoplasmic reticulum
EIF4EBP2	2657.207231	3888.998717	1425.415744	0.366525126	-1.448015995	0.006657343	0.269135899	Down	34.1252	11.9889	GeneID:100523927,Genbank:XM_003133058.4	eukaryotic translation initiation factor 4E binding protein 2				ko03013,ko04213	RNA transport|Longevity regulating pathway - multiple species
EMC9	171.6977174	258.0580449	85.33738994	0.330690678	-1.596445716	0.018356455	0.576941679	Down	9.47605	3.39228	GeneID:100153238,Genbank:XM_001928271.4	ER membrane protein complex subunit 9		GO:0005737,GO:0072546	cytoplasm|ER membrane protein complex
EMCN	10.78439543	0	21.56879086	Inf	Inf	0.004522789	0.195001785	Up	0	0.329145	GeneID:100628129,Genbank:XM_021100551.1	endomucin		GO:0001525,GO:0005886,GO:0016021,GO:0030155,GO:0030246,GO:0098609	angiogenesis|plasma membrane|integral component of membrane|regulation of cell adhesion|carbohydrate binding|cell-cell adhesion
ENPP3	343.4910247	159.9533336	527.0287159	3.294890479	1.720230511	0.003747093	0.172622913	Up	2.07251	6.51183	GeneID:100621671,Genbank:XM_021087960.1	ectonucleotide pyrophosphatase/phosphodiesterase 3		GO:0003676,GO:0004528,GO:0005044,GO:0005576,GO:0006955,GO:0016021,GO:0030247,GO:0035529,GO:0046872	nucleic acid binding|phosphodiesterase I activity|scavenger receptor activity|extracellular region|immune response|integral component of membrane|polysaccharide binding|NADH pyrophosphatase activity|metal ion binding	ko00230,ko00760,ko00500,ko00770	Purine metabolism|Nicotinate and nicotinamide metabolism|Starch and sucrose metabolism|Pantothenate and CoA biosynthesis
ENPP4	560.2264393	169.5505336	950.902345	5.608371291	2.487581863	1.11E-05	0.000974929	Up	1.45874	7.70686	GeneID:100738210,Genbank:XM_001924940.6	ectonucleotide pyrophosphatase/phosphodiesterase 4 (putative)		GO:0005886,GO:0007596,GO:0016021,GO:0030194,GO:0046130,GO:0046872,GO:0047710	plasma membrane|blood coagulation|integral component of membrane|positive regulation of blood coagulation|purine ribonucleoside catabolic process|metal ion binding|bis(5'-adenosyl)-triphosphatase activity	ko00230	Purine metabolism
ENTPD4	3886.05673	1834.131558	5937.981902	3.237489631	1.694875572	0.002464323	0.121875246	Up	13.9946	43.767	GeneID:100155254,Genbank:XM_021072268.1	ectonucleoside triphosphate diphosphohydrolase 4		GO:0000139,GO:0006256,GO:0017110,GO:0017111,GO:0030173,GO:0031410,GO:0034656,GO:0045134,GO:0097637	Golgi membrane|UDP catabolic process|nucleoside-diphosphatase activity|nucleoside-triphosphatase activity|integral component of Golgi membrane|cytoplasmic vesicle|nucleobase-containing small molecule catabolic process|uridine-diphosphatase activity|integral component of autophagosome membrane	ko04142,ko00230,ko00240	Lysosome|Purine metabolism|Pyrimidine metabolism
ENTPD7	2264.915935	1488.632358	3041.199512	2.042948681	1.030652964	0.048089552	1	Up	11.8478	23.0428	GeneID:100157585,Genbank:XM_003359322.4	ectonucleoside triphosphate diphosphohydrolase 7		GO:0016021,GO:0016787,GO:0030659,GO:0046872	integral component of membrane|hydrolase activity|cytoplasmic vesicle membrane|metal ion binding
EPCAM	16.00644079	1.066355557	30.94652602	29.02083251	4.859017001	0.003770628	0.173114301	Up	0.0461177	1.04162	GeneID:403163,Genbank:NM_214419.1	epithelial cell adhesion molecule		GO:0005886,GO:0005887,GO:0005923,GO:0008284,GO:0016328,GO:0098641	plasma membrane|integral component of plasma membrane|bicellular tight junction|positive regulation of cell proliferation|lateral plasma membrane|cadherin binding involved in cell-cell adhesion
EPPK1	780.1309635	223.934667	1336.32726	5.967487204	2.577123568	2.43E-06	0.000241897	Up	0.673016	3.90947	GeneID:110260406,Genbank:XM_021090394.1	epiplakin 1		GO:0003723,GO:0005737,GO:0005856,GO:0005923,GO:0008092,GO:0010839,GO:0016323,GO:0016327,GO:0019215,GO:0030056,GO:0030336,GO:0042060,GO:0042995,GO:0045095,GO:0045109,GO:0050680,GO:0051548,GO:0061045,GO:0071944,GO:0097356,GO:1905041	RNA binding|cytoplasm|cytoskeleton|bicellular tight junction|cytoskeletal protein binding|negative regulation of keratinocyte proliferation|basolateral plasma membrane|apicolateral plasma membrane|intermediate filament binding|hemidesmosome|negative regulation of cell migration|wound healing|cell projection|keratin filament|intermediate filament organization|negative regulation of epithelial cell…
EPSTI1	973.5374914	2.132711114	1944.942272	911.9576761	9.83282306	5.14E-30	5.76E-27	Up	0.0322959	51.7542	GeneID:100625050,Genbank:XM_003482896.4	epithelial stromal interaction 1
ERAP1	2629.805753	681.4012011	4578.210304	6.718817485	2.74820734	8.48E-07	9.05E-05	Up	6.8233	45.6867	GeneID:100523953,Genbank:XM_021085396.1	endoplasmic reticulum aminopeptidase 1		GO:0001525,GO:0002250,GO:0002474,GO:0004175,GO:0004177,GO:0005138,GO:0005151,GO:0005576,GO:0005615,GO:0005783,GO:0005788,GO:0005789,GO:0005829,GO:0005886,GO:0006509,GO:0007165,GO:0007267,GO:0008217,GO:0008235,GO:0008270,GO:0009617,GO:0016020,GO:0016021,GO:0019885,GO:0042277,GO:0043171,GO:0045088,GO:0045444,GO:0045766,GO:0070006,GO:0070062	angiogenesis|adaptive immune response|antigen processing and presentation of peptide antigen via MHC class I|endopeptidase activity|aminopeptidase activity|interleukin-6 receptor binding|interleukin-1, Type II receptor binding|extracellular region|extracellular space|endoplasmic reticulum|endoplasmic reticulum lumen|endoplasmic reticulum membrane|cytosol|plasma membrane|membrane protein ectodomai…
ERAP2	975.6059115	5.331777786	1945.880045	364.9589543	8.511590408	7.31E-28	4.68E-25	Up	0.0416329	13.3351	GeneID:100525036,Genbank:XM_021085395.1	endoplasmic reticulum aminopeptidase 2		GO:0002250,GO:0005737,GO:0005789,GO:0005886,GO:0006508,GO:0007165,GO:0007267,GO:0008217,GO:0008270,GO:0016021,GO:0019885,GO:0042277,GO:0043171,GO:0070006	adaptive immune response|cytoplasm|endoplasmic reticulum membrane|plasma membrane|proteolysis|signal transduction|cell-cell signaling|regulation of blood pressure|zinc ion binding|integral component of membrane|antigen processing and presentation of endogenous peptide antigen via MHC class I|peptide binding|peptide catabolic process|metalloaminopeptidase activity
EREG	6805.090895	3128.687205	10481.49459	3.350125436	1.744215114	0.004034323	0.179701052	Up	54.6666	174.794	GeneID:100620969,Genbank:XM_013978775.2	epiregulin		GO:0000165,GO:0001525,GO:0001550,GO:0001556,GO:0001819,GO:0004713,GO:0005088,GO:0005154,GO:0005576,GO:0005615,GO:0005622,GO:0005887,GO:0007143,GO:0007173,GO:0007267,GO:0008083,GO:0008284,GO:0008285,GO:0009299,GO:0009653,GO:0009887,GO:0019221,GO:0030216,GO:0030728,GO:0038128,GO:0042060,GO:0042108,GO:0042327,GO:0042700,GO:0043434,GO:0043616,GO:0045089,GO:0045410,GO:0045740,GO:0045741,GO:0045840,GO:…	MAPK cascade|angiogenesis|ovarian cumulus expansion|oocyte maturation|positive regulation of cytokine production|protein tyrosine kinase activity|Ras guanyl-nucleotide exchange factor activity|epidermal growth factor receptor binding|extracellular region|extracellular space|intracellular|integral component of plasma membrane|female meiotic nuclear division|epidermal growth factor receptor signali…	ko04012	ErbB signaling pathway
ERRFI1	761.0372118	490.5235563	1031.550867	2.102958877	1.072420639	0.039642204	1	Up	8.15103	16.1134	GeneID:100738544,Genbank:XM_021095275.1	ERBB receptor feedback inhibitor 1		GO:0005634,GO:0005737,GO:0005829,GO:0005886,GO:0007175,GO:0017124,GO:0019900,GO:0019901,GO:0031234,GO:0031267,GO:0031953,GO:0032691,GO:0032869,GO:0032966,GO:0036120,GO:0042059,GO:0042536,GO:0043589,GO:0045616,GO:0048286,GO:0050732,GO:0060426,GO:0060428,GO:0061469,GO:0070373,GO:0071364,GO:0071474,GO:0071549,GO:1903243	nucleus|cytoplasm|cytosol|plasma membrane|negative regulation of epidermal growth factor-activated receptor activity|SH3 domain binding|kinase binding|protein kinase binding|extrinsic component of cytoplasmic side of plasma membrane|small GTPase binding|negative regulation of protein autophosphorylation|negative regulation of interleukin-1 beta production|cellular response to insulin stimulus|neg…
ESM1	1027.714279	193.0103559	1862.418202	9.649317489	3.270426902	3.43E-09	5.02E-07	Up	4.19338	39.8061	GeneID:100739671,Genbank:XM_013984771.2	endothelial cell specific molecule 1		GO:0001525,GO:0001558,GO:0002040,GO:0005171,GO:0005178,GO:0005520,GO:0005576,GO:0008284,GO:1902204	angiogenesis|regulation of cell growth|sprouting angiogenesis|hepatocyte growth factor receptor binding|integrin binding|insulin-like growth factor binding|extracellular region|positive regulation of cell proliferation|positive regulation of hepatocyte growth factor receptor signaling pathway
ETV5	543.7787152	316.7076005	770.84983	2.433947997	1.283298344	0.018502977	0.57810014	Up	3.74259	8.91827	GeneID:100623208,Genbank:XM_021068467.1	ETS variant 5		GO:0000977,GO:0000981,GO:0001228,GO:0003700,GO:0005634,GO:0005654,GO:0005886,GO:0006357,GO:0007274,GO:0007626,GO:0030154,GO:0034599,GO:0044212,GO:0045666,GO:0045893,GO:0045944,GO:0048133,GO:0050807,GO:0060252,GO:0060762,GO:0071340	RNA polymerase II regulatory region sequence-specific DNA binding|RNA polymerase II transcription factor activity, sequence-specific DNA binding|transcriptional activator activity, RNA polymerase II transcription regulatory region sequence-specific DNA binding|DNA binding transcription factor activity|nucleus|nucleoplasm|plasma membrane|regulation of transcription from RNA polymerase II promoter|…
ETV6	1493.955691	895.7386681	2092.172714	2.33569543	1.223852162	0.016520843	0.537771377	Up	7.62841	16.9932	GeneID:100157726,Genbank:XM_005652587.3	ETS variant 6	ETS			ko04320,ko04013	Dorso-ventral axis formation|MAPK signaling pathway - fly
ETV7	296.9338998	2.132711114	591.7350885	277.4567472	8.116119076	1.16E-17	3.63E-15	Up	0.0200354	4.21468	GeneID:100156210,Genbank:XM_013977848.2	ETS variant 7		GO:0000122,GO:0000977,GO:0001227,GO:0005634,GO:0005654,GO:0006366,GO:0009887,GO:0030154	negative regulation of transcription from RNA polymerase II promoter|RNA polymerase II regulatory region sequence-specific DNA binding|transcriptional repressor activity, RNA polymerase II transcription regulatory region sequence-specific DNA binding|nucleus|nucleoplasm|transcription from RNA polymerase II promoter|animal organ morphogenesis|cell differentiation	ko04320,ko04013	Dorso-ventral axis formation|MAPK signaling pathway - fly
F2	68.3033045	114.1000446	22.50656438	0.197252897	-2.341881604	0.007113902	0.281098562	Down	1.96192	0.401602	GeneID:100144442,Genbank:XM_021076838.1	coagulation factor II, thrombin		GO:0004252,GO:0005509,GO:0005576,GO:0006953,GO:0007596	serine-type endopeptidase activity|calcium ion binding|extracellular region|acute-phase response|blood coagulation	ko04080,ko04610,ko04810	Neuroactive ligand-receptor interaction|Complement and coagulation cascades|Regulation of actin cytoskeleton
FAM46A	200.2678292	31.99066672	368.5449917	11.52039109	3.526117788	1.01E-06	0.00010676	Up	0.335479	3.6693	GeneID:100156873,Genbank:XM_013992805.2	family with sequence similarity 46 member A		GO:0003723,GO:0016779	RNA binding|nucleotidyltransferase activity
FAM46B	402.5593186	641.9460455	163.1725917	0.254184277	-1.976053299	0.000684918	0.039699033	Down	13.1656	3.23132	GeneID:100511570,Genbank:XM_003127724.4	family with sequence similarity 46 member B		GO:0016779	nucleotidyltransferase activity
FBXO39	44.13964626	1.066355557	87.21293697	81.78598252	6.353781693	5.47E-06	0.00050033	Up	0.0139831	0.993197	GeneID:106504168,Genbank:XM_013981237.2	F-box protein 39		GO:0019005,GO:0031146	SCF ubiquitin ligase complex|SCF-dependent proteasomal ubiquitin-dependent protein catabolic process
FCER2	61.51942503	94.9056446	28.13320547	0.296433427	-1.754219954	0.043954274	1	Down	0.667786	0.192209	GeneID:100037942,Genbank:XM_021076301.1	Fc fragment of IgE receptor II				ko04640	Hematopoietic cell lineage
FGD6	310.7409849	184.4795114	437.0024584	2.368840068	1.244180799	0.03675168	0.959435302	Up	0.975062	2.20072	GeneID:100737604,Genbank:XM_013998063.2	FYVE, RhoGEF and PH domain containing 6		GO:0001726,GO:0005085,GO:0005089,GO:0005737,GO:0005794,GO:0005856,GO:0007010,GO:0008360,GO:0030027,GO:0030036,GO:0031267,GO:0035023,GO:0043087,GO:0046847,GO:0046872	ruffle|guanyl-nucleotide exchange factor activity|Rho guanyl-nucleotide exchange factor activity|cytoplasm|Golgi apparatus|cytoskeleton|cytoskeleton organization|regulation of cell shape|lamellipodium|actin cytoskeleton organization|small GTPase binding|regulation of Rho protein signal transduction|regulation of GTPase activity|filopodium assembly|metal ion binding
FHL1	1050.14782	1521.68938	578.6062592	0.380239402	-1.395020059	0.00657776	0.267323335	Down	14.2733	5.00489	GeneID:397667,Genbank:XM_005657915.2	four and a half LIM domains 1		GO:0003254,GO:0005634,GO:0005737,GO:0005829,GO:0005886,GO:0005925,GO:0007517,GO:0009887,GO:0010972,GO:0030154,GO:0030308,GO:0043268,GO:0044325,GO:0046872,GO:1901016,GO:2000134	regulation of membrane depolarization|nucleus|cytoplasm|cytosol|plasma membrane|focal adhesion|muscle organ development|animal organ morphogenesis|negative regulation of G2/M transition of mitotic cell cycle|cell differentiation|negative regulation of cell growth|positive regulation of potassium ion transport|ion channel binding|metal ion binding|regulation of potassium ion transmembrane transpor…	ko04630	Jak-STAT signaling pathway
FILIP1L	60.57727458	17.06168892	104.0928603	6.10097047	2.609038748	0.004399011	0.192243157	Up	0.0472387	0.258624	GeneID:100157058,Genbank:XM_021071310.1	filamin A interacting protein 1 like		GO:0005634,GO:0005737,GO:0016020	nucleus|cytoplasm|membrane
FITM2	210.2339491	329.5038672	90.96403103	0.276063622	-1.856927304	0.004500487	0.195001785	Down	15.3464	4.23676	GeneID:100158013,Genbank:NM_001128460.1	fat storage inducing transmembrane protein 2		GO:0007010,GO:0008654,GO:0010866,GO:0010890,GO:0019915,GO:0022604,GO:0030176,GO:0034389,GO:0035356	cytoskeleton organization|phospholipid biosynthetic process|regulation of triglyceride biosynthetic process|positive regulation of sequestering of triglyceride|lipid storage|regulation of cell morphogenesis|integral component of endoplasmic reticulum membrane|lipid particle organization|cellular triglyceride homeostasis
FMNL2	423.1684513	252.7262671	593.6106355	2.348828408	1.231941322	0.029229114	0.814058056	Up	2.35079	5.13149	GeneID:100518696,Genbank:XM_005671848.3	formin like 2		GO:0003779,GO:0005737,GO:0007010,GO:0017048,GO:0022604,GO:0030866,GO:0045296	actin binding|cytoplasm|cytoskeleton organization|Rho GTPase binding|regulation of cell morphogenesis|cortical actin cytoskeleton organization|cadherin binding
FMR1	608.8674687	377.4898673	840.2450701	2.225874502	1.154372253	0.03100555	0.851197274	Up	4.01784	8.62801	GeneID:100155078,Genbank:XM_005673954.3	fragile X mental retardation 1		GO:0000381,GO:0000775,GO:0002092,GO:0002151,GO:0003682,GO:0003723,GO:0003729,GO:0003730,GO:0005634,GO:0005654,GO:0005694,GO:0005730,GO:0005737,GO:0005829,GO:0005844,GO:0005845,GO:0006397,GO:0006974,GO:0007215,GO:0007399,GO:0008017,GO:0008266,GO:0008380,GO:0010369,GO:0010494,GO:0014069,GO:0015030,GO:0016020,GO:0016032,GO:0019034,GO:0019897,GO:0030054,GO:0030371,GO:0030424,GO:0030425,GO:0030426,GO:…	regulation of alternative mRNA splicing, via spliceosome|chromosome, centromeric region|positive regulation of receptor internalization|G-quadruplex RNA binding|chromatin binding|RNA binding|mRNA binding|mRNA 3'-UTR binding|nucleus|nucleoplasm|chromosome|nucleolus|cytoplasm|cytosol|polysome|mRNA cap binding complex|mRNA processing|cellular response to DNA damage stimulus|glutamate receptor signal…	ko03013	RNA transport
FOLR1	49.13111933	13.86262224	84.39961642	6.08828654	2.60603626	0.007042187	0.280270708	Up	0.0904916	0.63969	GeneID:396784,Genbank:XM_005653647.2	folate receptor 1 (adult)		GO:0005542,GO:0005576,GO:0005768,GO:0008517,GO:0015884,GO:0016324,GO:0030136,GO:0031362,GO:0061714	folic acid binding|extracellular region|endosome|folic acid transmembrane transporter activity|folic acid transport|apical plasma membrane|clathrin-coated vesicle|anchored component of external side of plasma membrane|folic acid receptor activity	ko04144	Endocytosis
FOXS1	2281.958753	44.7869334	4519.130573	100.9028801	6.656823544	5.56E-23	2.41E-20	Up	0.349867	32.6655	GeneID:102167710,Genbank:XM_021077448.1	forkhead box S1		GO:0000978,GO:0000981,GO:0001078,GO:0001568,GO:0003677,GO:0003700,GO:0005634,GO:0006351,GO:0009653,GO:0030154,GO:0040018,GO:0043433,GO:0045892,GO:0050885	RNA polymerase II proximal promoter sequence-specific DNA binding|RNA polymerase II transcription factor activity, sequence-specific DNA binding|transcriptional repressor activity, RNA polymerase II proximal promoter sequence-specific DNA binding|blood vessel development|DNA binding|DNA binding transcription factor activity|nucleus|transcription, DNA-templated|anatomical structure morphogenesis|c…
FRY	14.66407154	2.132711114	27.19543196	12.75157792	3.672603877	0.015920093	0.526184485	Up	0.0100581	0.105666	GeneID:100155799,Genbank:XM_021065177.1	FRY microtubule binding protein		GO:0000902,GO:0000922,GO:0004857,GO:0005815,GO:0005938,GO:0030427,GO:0031175,GO:0090527,GO:1904428	cell morphogenesis|spindle pole|enzyme inhibitor activity|microtubule organizing center|cell cortex|site of polarized growth|neuron projection development|actin filament reorganization|negative regulation of tubulin deacetylation
FUNDC1	1087.679612	293.2477782	1882.111446	6.418160975	2.682159974	5.93E-07	6.60E-05	Up	8.52464	51.7088	GeneID:100518350,Genbank:XM_003135038.4	FUN14 domain containing 1		GO:0000422,GO:0001666,GO:0031307	autophagy of mitochondrion|response to hypoxia|integral component of mitochondrial outer membrane
FUT1	390.2366458	243.1290671	537.3442245	2.210119222	1.144124196	0.045256692	1	Up	5.35334	10.363	GeneID:397138,Genbank:NM_214068.2	fucosyltransferase 1 (H blood group)		GO:0005975,GO:0006486,GO:0008107,GO:0016021,GO:0032580,GO:0036065	carbohydrate metabolic process|protein glycosylation|galactoside 2-alpha-L-fucosyltransferase activity|integral component of membrane|Golgi cisterna membrane|fucosylation	ko00603,ko00601	Glycosphingolipid biosynthesis - globo series|Glycosphingolipid biosynthesis - lacto and neolacto series
FZD5	235.0795587	119.4318224	350.7272949	2.936631861	1.554162419	0.014187508	0.479209182	Up	1.51662	4.00712	GeneID:100519058,Genbank:XM_005672133.3	frizzled class receptor 5		GO:0000139,GO:0000578,GO:0001525,GO:0001540,GO:0002726,GO:0004930,GO:0005886,GO:0005887,GO:0005923,GO:0007223,GO:0007416,GO:0008285,GO:0008595,GO:0009986,GO:0016021,GO:0017147,GO:0019901,GO:0030182,GO:0030669,GO:0031077,GO:0031625,GO:0031901,GO:0032729,GO:0033077,GO:0035567,GO:0042813,GO:0043507,GO:0044332,GO:0045944,GO:0048469,GO:0048471,GO:0048596,GO:0050718,GO:0060061,GO:0060070,GO:0060071,GO:…	Golgi membrane|embryonic axis specification|angiogenesis|amyloid-beta binding|positive regulation of T cell cytokine production|G-protein coupled receptor activity|plasma membrane|integral component of plasma membrane|bicellular tight junction|Wnt signaling pathway, calcium modulating pathway|synapse assembly|negative regulation of cell proliferation|anterior/posterior axis specification, embryo|…	ko04390,ko04916,ko04150,ko04310,ko04550	Hippo signaling pathway|Melanogenesis|mTOR signaling pathway|Wnt signaling pathway|Signaling pathways regulating pluripotency of stem cells
GBP1	2436.188162	5.331777786	4867.044547	912.8370953	9.83421361	1.09E-32	3.68E-29	Up	0.0767493	63.0924	GeneID:100151938,Genbank:XM_021088503.1	guanylate binding protein 1, interferon-inducible		GO:0000139,GO:0003924,GO:0005525,GO:0048471,GO:0051607	Golgi membrane|GTPase activity|GTP binding|perinuclear region of cytoplasm|defense response to virus
GBP2	1442.246861	45.85328896	2838.640432	61.90701903	5.952031087	9.43E-21	3.73E-18	Up	0.816555	48.8153	GeneID:100153137,Genbank:NM_001128474.1	guanylate binding protein 2, interferon-inducible		GO:0000139,GO:0003924,GO:0005525,GO:0005654,GO:0005829,GO:0006955,GO:0015629,GO:0048471,GO:0060333,GO:0060337	Golgi membrane|GTPase activity|GTP binding|nucleoplasm|cytosol|immune response|actin cytoskeleton|perinuclear region of cytoplasm|interferon-gamma-mediated signaling pathway|type I interferon signaling pathway
GDF15	302.4784119	140.7589336	464.1978903	3.297821876	1.721513477	0.004567832	0.195689396	Up	9.12189	27.7174	GeneID:100379630,Genbank:NM_001174056.1	growth differentiation factor 15
GFOD1	290.2950984	164.2187558	416.371441	2.535468247	1.342252207	0.026420747	0.749814111	Up	0.791645	1.90491	GeneID:100739137,Genbank:XM_021100194.1	glucose-fructose oxidoreductase domain containing 1		GO:0005576,GO:0016491	extracellular region|oxidoreductase activity
GGN	29.7138892	10.66355557	48.76422282	4.572979668	2.193134505	0.043044343	1	Up	0.269057	1.01515	GeneID:100515664,Genbank:XM_005664585.3	gametogenetin		GO:0005730,GO:0005737,GO:0006302,GO:0007276,GO:0007283,GO:0007566,GO:0008104,GO:0030154,GO:0031625,GO:0046983,GO:0048471	nucleolus|cytoplasm|double-strand break repair|gamete generation|spermatogenesis|embryo implantation|protein localization|cell differentiation|ubiquitin protein ligase binding|protein dimerization activity|perinuclear region of cytoplasm
GGT1	1194.841967	1650.718403	738.9655304	0.447662987	-1.159515055	0.022627251	0.680943593	Down	19.6455	8.1856	GeneID:397095,Genbank:XM_021072097.1	gamma-glutamyltransferase 1		GO:0005886,GO:0006536,GO:0006750,GO:0006751,GO:0016021,GO:0031638,GO:0036374,GO:0102953,GO:0103068	plasma membrane|glutamate metabolic process|glutathione biosynthetic process|glutathione catabolic process|integral component of membrane|zymogen activation|glutathione hydrolase activity|hypoglycin A gamma-glutamyl transpeptidase activity|leukotriene C4 gamma-glutamyl transferase activity	ko00460,ko00480,ko00590,ko00430	Cyanoamino acid metabolism|Glutathione metabolism|Arachidonic acid metabolism|Taurine and hypotaurine metabolism
GJB1	259.8194825	428.674934	90.96403103	0.212198157	-2.236515967	0.000434015	0.025948336	Down	7.87199	1.56416	GeneID:100519581,Genbank:XM_003135162.4	gap junction protein beta 1		GO:0005243,GO:0005737,GO:0005886,GO:0005922,GO:0007154,GO:0015868,GO:0016021,GO:0042803	gap junction channel activity|cytoplasm|plasma membrane|connexin complex|cell communication|purine ribonucleotide transport|integral component of membrane|protein homodimerization activity
GJD3	11.25328219	0	22.50656438	Inf	Inf	0.003811226	0.173791901	Up	0	0.38586	GeneID:100522209,Genbank:XM_013980984.2	gap junction protein delta 3		GO:0005216,GO:0005243,GO:0005887,GO:0005922,GO:0007154,GO:0009749,GO:0009986,GO:0016264	ion channel activity|gap junction channel activity|integral component of plasma membrane|connexin complex|cell communication|response to glucose|cell surface|gap junction assembly
GLCCI1	364.2472589	216.4701781	512.0243396	2.365334311	1.242044105	0.032055203	0.869203392	Up	3.12649	7.19846	GeneID:100511149,Genbank:XM_021102417.1	glucocorticoid induced 1		GO:0005737	cytoplasm
GM2A	4998.048774	1916.240936	8079.856612	4.216513936	2.076050723	0.000392494	0.023743899	Up	42.6919	172.48	GeneID:100515283,Genbank:XM_013984919.2	GM2 ganglioside activator		GO:0004563,GO:0005319,GO:0005739,GO:0005764,GO:0005889,GO:0006689,GO:0007611,GO:0008047,GO:0009313,GO:0009898,GO:0016004,GO:0019915,GO:0032428,GO:0045179,GO:0050877,GO:0050885,GO:0051345	beta-N-acetylhexosaminidase activity|lipid transporter activity|mitochondrion|lysosome|hydrogen:potassium-exchanging ATPase complex|ganglioside catabolic process|learning or memory|enzyme activator activity|oligosaccharide catabolic process|cytoplasmic side of plasma membrane|phospholipase activator activity|lipid storage|beta-N-acetylgalactosaminidase activity|apical cortex|nervous system proces…	ko04142	Lysosome
GMPR	199.7457589	0	399.4915177	Inf	Inf	5.35E-16	1.47E-13	Up	0	1.98974	GeneID:100154573,Genbank:XM_001929120.7	guanosine monophosphate reductase		GO:0003920,GO:0005829,GO:0006144,GO:0009117,GO:0009409,GO:0043101,GO:0046872,GO:1902560	GMP reductase activity|cytosol|purine nucleobase metabolic process|nucleotide metabolic process|response to cold|purine-containing compound salvage|metal ion binding|GMP reductase complex	ko00230	Purine metabolism
GNG11	24.91528919	1.066355557	48.76422282	45.72979668	5.5150626	0.000348981	0.021436061	Up	0.0579269	2.37326	GeneID:100522202,Genbank:XM_005667613.3	G protein subunit gamma 11		GO:0004871,GO:0005834,GO:0007186	signal transducer activity|heterotrimeric G-protein complex|G-protein coupled receptor signaling pathway	ko04062,ko04725,ko04726,ko04723,ko04727,ko04728,ko04014,ko04151,ko04713,ko04724	Chemokine signaling pathway|Cholinergic synapse|Serotonergic synapse|Retrograde endocannabinoid signaling|GABAergic synapse|Dopaminergic synapse|Ras signaling pathway|PI3K-Akt signaling pathway|Circadian entrainment|Glutamatergic synapse
GPC6	543.8581604	815.7620013	271.9543196	0.333374586	-1.584783966	0.003879351	0.175852563	Down	5.70394	1.82052	GeneID:102159116,Genbank:XM_021065371.1	glypican 6		GO:0001523,GO:0005578,GO:0005615,GO:0005634,GO:0005796,GO:0005886,GO:0005887,GO:0006024,GO:0006027,GO:0016477,GO:0030203,GO:0031225,GO:0043202,GO:0043395,GO:1904929	retinoid metabolic process|proteinaceous extracellular matrix|extracellular space|nucleus|Golgi lumen|plasma membrane|integral component of plasma membrane|glycosaminoglycan biosynthetic process|glycosaminoglycan catabolic process|cell migration|glycosaminoglycan metabolic process|anchored component of membrane|lysosomal lumen|heparan sulfate proteoglycan binding|coreceptor activity involved in W…
GPCPD1	215.2122914	108.7682668	321.6563159	2.957262493	1.564262306	0.01538469	0.512264471	Up	1.33408	3.71706	GeneID:100152321,Genbank:XM_021078049.1	glycerophosphocholine phosphodiesterase 1		GO:0005829,GO:0007519,GO:0008889,GO:0030643,GO:0046475,GO:0047389,GO:2001070	cytosol|skeletal muscle tissue development|glycerophosphodiester phosphodiesterase activity|cellular phosphate ion homeostasis|glycerophospholipid catabolic process|glycerophosphocholine phosphodiesterase activity|starch binding	ko00564	Glycerophospholipid metabolism
GPR155	36.47117687	13.86262224	59.07973149	4.261800578	2.091463087	0.039951861	1	Up	0.177524	0.721957	GeneID:100511231,Genbank:XM_013990589.2	G protein-coupled receptor 155		GO:0005622,GO:0016021,GO:0035556,GO:0055085	intracellular|integral component of membrane|intracellular signal transduction|transmembrane transport
GPR183	8.530844458	17.06168892	0	0	#NAME?	0.008096367	0.311178083	Down	0.132002	0	GeneID:100522635,Genbank:XM_013980629.2	G protein-coupled receptor 183		GO:0002250,GO:0002312,GO:0002313,GO:0002407,GO:0004930,GO:0005886,GO:0006959,GO:0007186,GO:0008142,GO:0010818,GO:0016021,GO:0030316,GO:0030595,GO:0030890,GO:0036145,GO:0061470,GO:0070374,GO:2000458	adaptive immune response|B cell activation involved in immune response|mature B cell differentiation involved in immune response|dendritic cell chemotaxis|G-protein coupled receptor activity|plasma membrane|humoral immune response|G-protein coupled receptor signaling pathway|oxysterol binding|T cell chemotaxis|integral component of membrane|osteoclast differentiation|leukocyte chemotaxis|positive…
GPR68	43.75827707	72.51217789	15.00437625	0.206922157	-2.27283996	0.019220238	0.595738818	Down	1.00655	0.185296	GeneID:100153615,Genbank:XM_005666397.3	G protein-coupled receptor 68		GO:0004930,GO:0005886,GO:0016021,GO:0035774,GO:0045656,GO:0071467,GO:2001206	G-protein coupled receptor activity|plasma membrane|integral component of membrane|positive regulation of insulin secretion involved in cellular response to glucose stimulus|negative regulation of monocyte differentiation|cellular response to pH|positive regulation of osteoclast development
GRAMD1B	1573.667451	1027.966757	2119.368146	2.061708835	1.043840603	0.040535548	1	Up	3.05324	6.0501	GeneID:100512979,Genbank:XM_021063032.1	GRAM domain containing 1B		GO:0016020,GO:0016021	membrane|integral component of membrane
GTPBP2	296.9880951	166.3514669	427.6247232	2.570609873	1.362110677	0.023753887	0.70227974	Up	1.13366	2.66868	GeneID:100514413,Genbank:XM_003128412.6	GTP binding protein 2		GO:0002576,GO:0003924,GO:0005525,GO:0005576,GO:0031093,GO:0043231	platelet degranulation|GTPase activity|GTP binding|extracellular region|platelet alpha granule lumen|intracellular membrane-bounded organelle
GUCA1A	39.85537442	0	79.71074884	Inf	Inf	1.92E-06	0.000196908	Up	0	0.928722	GeneID:100739200,Genbank:XM_021098697.1	guanylate cyclase activator 1A		GO:0001750,GO:0005509,GO:0007601,GO:0007602,GO:0008048,GO:0016020,GO:0030249,GO:0031282,GO:0031284,GO:0071277	photoreceptor outer segment|calcium ion binding|visual perception|phototransduction|calcium sensitive guanylate cyclase activator activity|membrane|guanylate cyclase regulator activity|regulation of guanylate cyclase activity|positive regulation of guanylate cyclase activity|cellular response to calcium ion	ko04744	Phototransduction
GVIN1	70.80190044	0	141.6038009	Inf	Inf	6.51E-09	9.32E-07	Up	0	1.18734	GeneID:100512797,Genbank:XM_003482521.4	GTPase, very large interferon inducible 1		GO:0005525,GO:0005634,GO:0005829	GTP binding|nucleus|cytosol
HCAR2	8.439961642	0	16.87992328	Inf	Inf	0.011140345	0.39333314	Up	0	0.396661	GeneID:102164386,Genbank:XM_021072989.1	hydroxycarboxylic acid receptor 2				ko04024	cAMP signaling pathway
HECA	263.5076274	108.7682668	418.246988	3.845303416	1.943097439	0.001973554	0.100943932	Up	1.36756	4.96621	GeneID:100512023,Genbank:XM_021087304.1	hdc homolog, cell cycle regulator		GO:0005634,GO:0005737,GO:0016020,GO:0030323,GO:0045930	nucleus|cytoplasm|membrane|respiratory tube development|negative regulation of mitotic cell cycle
HEG1	801.3237738	505.4525341	1097.195013	2.170718197	1.118172447	0.031294643	0.857383986	Up	2.56025	5.36632	GeneID:100152919,Genbank:XM_021070219.1	heart development protein with EGF like domains 1		GO:0001570,GO:0001701,GO:0001886,GO:0001945,GO:0003017,GO:0003209,GO:0003222,GO:0003281,GO:0005509,GO:0005576,GO:0005911,GO:0007043,GO:0009791,GO:0009897,GO:0016021,GO:0030324,GO:0035264,GO:0048845,GO:0050878,GO:0055017,GO:0060039,GO:0090271	vasculogenesis|in utero embryonic development|endothelial cell morphogenesis|lymph vessel development|lymph circulation|cardiac atrium morphogenesis|ventricular trabecula myocardium morphogenesis|ventricular septum development|calcium ion binding|extracellular region|cell-cell junction|cell-cell junction assembly|post-embryonic development|external side of plasma membrane|integral component of me…
HERC5	2026.252554	3.199066672	4049.306041	1265.777321	10.30580791	1.45E-33	9.72E-30	Up	0.0227207	34.3405	GeneID:100518083,Genbank:XM_021100766.1	HECT and RLD domain containing E3 ubiquitin protein ligase 5		GO:0000079,GO:0000209,GO:0003723,GO:0004842,GO:0005737,GO:0005829,GO:0032020,GO:0032480,GO:0042296,GO:0045087,GO:0048471,GO:0050688,GO:0051607,GO:0061630	regulation of cyclin-dependent protein serine/threonine kinase activity|protein polyubiquitination|RNA binding|ubiquitin-protein transferase activity|cytoplasm|cytosol|ISG15-protein conjugation|negative regulation of type I interferon production|ISG15 transferase activity|innate immune response|perinuclear region of cytoplasm|regulation of defense response to virus|defense response to virus|ubiqu…
HERC6	4813.5238	53.31777786	9573.729823	179.5598055	7.488320628	2.72E-23	1.22E-20	Up	0.554411	93.3531	GeneID:100626657,Genbank:XM_021100765.1	HECT and RLD domain containing E3 ubiquitin protein ligase family member 6		GO:0000209,GO:0002244,GO:0004842,GO:0005634,GO:0005737,GO:0005829,GO:0061630	protein polyubiquitination|hematopoietic progenitor cell differentiation|ubiquitin-protein transferase activity|nucleus|cytoplasm|cytosol|ubiquitin protein ligase activity
HES4	2716.268731	23.45982226	5409.077639	230.5677161	7.849046712	5.90E-27	3.45E-24	Up	0.284139	59.9577	GeneID:100739264,Genbank:XM_003481929.4	hes family bHLH transcription factor 4	bHLH	GO:0003677,GO:0005634,GO:0006351,GO:0006355,GO:0007399,GO:0008134,GO:0030154,GO:0046983	DNA binding|nucleus|transcription, DNA-templated|regulation of transcription, DNA-templated|nervous system development|transcription factor binding|cell differentiation|protein dimerization activity
HES7	35.0645166	13.86262224	56.26641095	4.058857693	2.021073759	0.04879238	1	Up	0.285789	1.02112	GeneID:100620745,Genbank:XM_021067858.1	hes family bHLH transcription factor 7	bHLH	GO:0000122,GO:0000977,GO:0001501,GO:0001756,GO:0003677,GO:0005634,GO:0006351,GO:0007219,GO:0007498,GO:0008134,GO:0014807,GO:0036342,GO:0046983,GO:0048511	negative regulation of transcription from RNA polymerase II promoter|RNA polymerase II regulatory region sequence-specific DNA binding|skeletal system development|somitogenesis|DNA binding|nucleus|transcription, DNA-templated|Notch signaling pathway|mesoderm development|transcription factor binding|regulation of somitogenesis|post-anal tail morphogenesis|protein dimerization activity|rhythmic pro…
HHLA2	17.8176968	0	35.6353936	Inf	Inf	0.000442329	0.026188947	Up	0	0.216369	GeneID:102166962,Genbank:XM_005670246.3	HERV-H LTR-associating 2		GO:0001819,GO:0016021,GO:0031295,GO:0042104	positive regulation of cytokine production|integral component of membrane|T cell costimulation|positive regulation of activated T cell proliferation
HS3ST1	108.1166028	51.18506675	165.0481388	3.224536945	1.689091999	0.026018887	0.740373117	Up	0.93514	2.84904	GeneID:100628223,Genbank:XM_021101019.1	heparan sulfate-glucosamine 3-sulfotransferase 1		GO:0005796,GO:0006024,GO:0008146,GO:0008467,GO:0016021	Golgi lumen|glycosaminoglycan biosynthetic process|sulfotransferase activity|[heparan sulfate]-glucosamine 3-sulfotransferase 1 activity|integral component of membrane	ko00534	Glycosaminoglycan biosynthesis - heparan sulfate / heparin
HSDL1	359.2732935	515.0497342	203.4968529	0.395101365	-1.339705265	0.021213379	0.645616233	Down	9.47965	3.67972	GeneID:100516372,Genbank:XM_003126834.4	hydroxysteroid dehydrogenase like 1		GO:0005739	mitochondrion
HSPB11	361.010493	225.0010226	497.0199634	2.208967576	1.143372242	0.048286998	1	Up	2.72958	5.8878	GeneID:100621426,Genbank:XM_005665411.3	heat shock protein family B (small) member 11		GO:0001501,GO:0005813,GO:0005929,GO:0007224,GO:0007507,GO:0030324,GO:0030992,GO:0035735,GO:0046872,GO:0070062,GO:0070986,GO:0097542	skeletal system development|centrosome|cilium|smoothened signaling pathway|heart development|lung development|intraciliary transport particle B|intraciliary transport involved in cilium assembly|metal ion binding|extracellular exosome|left/right axis specification|ciliary tip
HSPB8	767.3639935	1062.090135	472.637852	0.445007289	-1.168099127	0.025115073	0.725148807	Down	28.5683	12.1335	GeneID:100155338,Genbank:XM_001929585.5	heat shock protein family B (small) member 8		GO:0005634,GO:0005737,GO:0005829,GO:0042802	nucleus|cytoplasm|cytosol|identical protein binding
IDO1	37.51094063	0	75.02188126	Inf	Inf	3.16E-06	0.000306427	Up	0	2.88508	GeneID:100519877,Genbank:NM_001246240.1	indoleamine 2,3-dioxygenase 1				ko00380	Tryptophan metabolism
IDS	2485.352316	3348.35645	1622.348182	0.484520751	-1.04536964	0.046685791	1	Down	29.0068	13.3317	GeneID:100512880,Genbank:XM_021080477.1	iduronate 2-sulfatase		GO:0004423,GO:0006027,GO:0030207,GO:0043202,GO:0046872	iduronate-2-sulfatase activity|glycosaminoglycan catabolic process|chondroitin sulfate catabolic process|lysosomal lumen|metal ion binding	ko00531,ko04142	Glycosaminoglycan degradation|Lysosome
IFI30	1357.10639	577.964712	2136.248069	3.696156572	1.886025872	0.000280493	0.018140356	Up	25.6506	90.2946	GeneID:100174943,Genbank:NM_001131046.1	IFI30, lysosomal thiol reductase		GO:0005576,GO:0005764,GO:0005829,GO:0016667,GO:0030054,GO:0042590	extracellular region|lysosome|cytosol|oxidoreductase activity, acting on a sulfur group of donors|cell junction|antigen processing and presentation of exogenous peptide antigen via MHC class I	ko04612	Antigen processing and presentation
IFI35	664.1984597	190.8776447	1137.519275	5.959415919	2.575170939	3.63E-06	0.000348965	Up	7.33603	41.9328	GeneID:100624758,Genbank:XM_003358024.3	interferon induced protein 35		GO:0005634,GO:0005829,GO:0060337	nucleus|cytosol|type I interferon signaling pathway
IFI44	1748.055275	8.530844458	3487.579705	408.8199852	8.675321914	3.93E-30	5.28E-27	Up	0.283376	115.072	GeneID:100525523,Genbank:NM_001246205.1	interferon induced protein 44		GO:0005737	cytoplasm
IFI44L	3076.354911	30.92431116	6121.785511	197.960287	7.629067228	8.99E-26	4.65E-23	Up	0.38226	70.1012	GeneID:100511267,Genbank:XM_003127919.4	interferon-induced protein 44-like		GO:0005525,GO:0005737,GO:0051607	GTP binding|cytoplasm|defense response to virus
IFI6	5072.553271	25.59253337	10119.51401	395.4088429	8.627201326	7.73E-27	4.33E-24	Up	1.60227	546.387	GeneID:110261124,Genbank:XM_021095660.1	interferon alpha inducible protein 6		GO:0001836,GO:0005739,GO:0016021,GO:0043154,GO:0051902,GO:2001240	release of cytochrome c from mitochondria|mitochondrion|integral component of membrane|negative regulation of cysteine-type endopeptidase activity involved in apoptotic process|negative regulation of mitochondrial depolarization|negative regulation of extrinsic apoptotic signaling pathway in absence of ligand
IFIH1	631.7190449	2.132711114	1261.305379	591.4093897	9.208013339	1.47E-25	7.34E-23	Up	0.0307744	15.3697	GeneID:100101927,Genbank:XM_005671881.3	interferon induced with helicase C domain 1		GO:0003677,GO:0003725,GO:0003727,GO:0004386,GO:0005524,GO:0005634,GO:0005829,GO:0008270,GO:0009597,GO:0009615,GO:0016032,GO:0016579,GO:0016925,GO:0032480,GO:0032727,GO:0032728,GO:0034344,GO:0035549,GO:0039528,GO:0039530,GO:0042802,GO:0043021,GO:0045087,GO:0051607,GO:0060760,GO:0071360,GO:1902741,GO:1904469,GO:2000778	DNA binding|double-stranded RNA binding|single-stranded RNA binding|helicase activity|ATP binding|nucleus|cytosol|zinc ion binding|detection of virus|response to virus|viral process|protein deubiquitination|protein sumoylation|negative regulation of type I interferon production|positive regulation of interferon-alpha production|positive regulation of interferon-beta production|regulation of type …	ko04622	RIG-I-like receptor signaling pathway
IFIT1	7186.544198	6.398133343	14366.69026	2245.450273	11.13278906	4.48E-31	1.00E-27	Up	0.151462	317.443	GeneID:100153038,Genbank:NM_001244363.1	interferon-induced protein with tetratricopeptide repeats 1		GO:0003723,GO:0005737,GO:0005829,GO:0009615,GO:0016032,GO:0019060,GO:0032091,GO:0043657,GO:0045070,GO:0045071,GO:0050689,GO:0051097,GO:0051607,GO:0060337,GO:0071357,GO:0071360	RNA binding|cytoplasm|cytosol|response to virus|viral process|intracellular transport of viral protein in host cell|negative regulation of protein binding|host cell|positive regulation of viral genome replication|negative regulation of viral genome replication|negative regulation of defense response to virus by host|negative regulation of helicase activity|defense response to virus|type I interfe…
IFIT2	8584.424205	8.530844458	17160.31757	2011.561417	10.97410007	1.40E-29	1.29E-26	Up	0.12119	240.1	GeneID:100155467,Genbank:XM_005671264.3	interferon induced protein with tetratricopeptide repeats 2		GO:0003723,GO:0005737,GO:0005783,GO:0005829,GO:0008637,GO:0009615,GO:0032091,GO:0035457,GO:0043065,GO:0051607,GO:0060337	RNA binding|cytoplasm|endoplasmic reticulum|cytosol|apoptotic mitochondrial changes|response to virus|negative regulation of protein binding|cellular response to interferon-alpha|positive regulation of apoptotic process|defense response to virus|type I interferon signaling pathway
IFIT3	14331.46721	22.3934667	28640.54095	1278.968608	10.32076514	1.03E-24	4.97E-22	Up	0.482989	542.429	GeneID:100154248,Genbank:XM_021071929.1	interferon induced protein with tetratricopeptide repeats 3		GO:0005737,GO:0005739,GO:0008285,GO:0009615,GO:0035457,GO:0043066,GO:0045087,GO:0051607	cytoplasm|mitochondrion|negative regulation of cell proliferation|response to virus|cellular response to interferon-alpha|negative regulation of apoptotic process|innate immune response|defense response to virus
IFITM1	1049.028259	2.132711114	2095.923808	982.750919	9.940681998	1.08E-30	2.08E-27	Up	0.145752	131.106	GeneID:100127358,Genbank:XM_003124230.2	interferon-induced transmembrane protein 1		GO:0001503,GO:0005057,GO:0005886,GO:0007166,GO:0008285,GO:0009615,GO:0016020,GO:0016021,GO:0030336,GO:0034341,GO:0035455,GO:0035456,GO:0045071,GO:0045669,GO:0046597,GO:0050776,GO:0051607,GO:0060337	ossification|signal transducer activity, downstream of receptor|plasma membrane|cell surface receptor signaling pathway|negative regulation of cell proliferation|response to virus|membrane|integral component of membrane|negative regulation of cell migration|response to interferon-gamma|response to interferon-alpha|response to interferon-beta|negative regulation of viral genome replication|positiv…
IFITM3	4733.427305	46.91964452	9419.934966	200.7673984	7.649381206	6.01E-24	2.79E-21	Up	5.37312	788.638	GeneID:100518544,Genbank:NM_001201382.1	interferon induced transmembrane protein 3		GO:0005765,GO:0005886,GO:0006955,GO:0009615,GO:0016021,GO:0031902,GO:0032897,GO:0034341,GO:0035455,GO:0035456,GO:0045071,GO:0046597,GO:0051607,GO:0060337,GO:0070062	lysosomal membrane|plasma membrane|immune response|response to virus|integral component of membrane|late endosome membrane|negative regulation of viral transcription|response to interferon-gamma|response to interferon-alpha|response to interferon-beta|negative regulation of viral genome replication|negative regulation of viral entry into host cell|defense response to virus|type I interferon signa…
IGFBP4	284.1995706	164.2187558	404.1803853	2.461231565	1.2993804	0.032115485	0.869203392	Up	6.75402	14.9484	GeneID:100144490,Genbank:NM_001123129.1	insulin like growth factor binding protein 4		GO:0001558,GO:0005615,GO:0031994,GO:0031995,GO:0043567	regulation of cell growth|extracellular space|insulin-like growth factor I binding|insulin-like growth factor II binding|regulation of insulin-like growth factor receptor signaling pathway
IGSF8	496.5042933	310.3094672	682.6991195	2.200058947	1.137542179	0.038645207	0.999721785	Up	6.85852	15.1136	GeneID:100154024,Genbank:XM_003481424.4	immunoglobulin superfamily member 8
IL12RB1	30.00875251	0	60.01750501	Inf	Inf	1.74E-05	0.001478075	Up	0	0.725006	GeneID:100271900,Genbank:XM_013987467.2	interleukin 12 receptor subunit beta 1				ko04060,ko04630	Cytokine-cytokine receptor interaction|Jak-STAT signaling pathway
IL15RA	365.0853957	43.72057785	686.4502136	15.70084952	3.972770715	1.41E-09	2.21E-07	Up	0.826112	10.775	GeneID:733692,Genbank:XM_021065032.1	interleukin 15 receptor subunit alpha				ko04060,ko04672,ko04630	Cytokine-cytokine receptor interaction|Intestinal immune network for IgA production|Jak-STAT signaling pathway
IL6	422.3239141	83.17573347	761.4720948	9.15497902	3.19455658	1.77E-07	2.20E-05	Up	3.51355	29.2876	GeneID:399500,Genbank:NM_214399.1	interleukin 6		GO:0005125,GO:0005138,GO:0005615,GO:0006953,GO:0008083,GO:0072540,GO:2000866	cytokine activity|interleukin-6 receptor binding|extracellular space|acute-phase response|growth factor activity|T-helper 17 cell lineage commitment|positive regulation of estradiol secretion	ko04066,ko04623,ko04640,ko04668,ko04672,ko04151,ko04060,ko04620,ko04621,ko04630,ko04068	HIF-1 signaling pathway|Cytosolic DNA-sensing pathway|Hematopoietic cell lineage|TNF signaling pathway|Intestinal immune network for IgA production|PI3K-Akt signaling pathway|Cytokine-cytokine receptor interaction|Toll-like receptor signaling pathway|NOD-like receptor signaling pathway|Jak-STAT signaling pathway|FoxO signaling pathway
IL7	5.157754337	0	10.31550867	Inf	Inf	0.046854446	1	Up	0	0.0691821	GeneID:397253,Genbank:XM_013996658.2	interleukin 7		GO:0005125,GO:0005139,GO:0005615,GO:0006955,GO:0008083	cytokine activity|interleukin-7 receptor binding|extracellular space|immune response|growth factor activity	ko04060,ko04151,ko04640,ko04630	Cytokine-cytokine receptor interaction|PI3K-Akt signaling pathway|Hematopoietic cell lineage|Jak-STAT signaling pathway
INHBE	34.67877047	7.464488901	61.89305204	8.291666431	3.051662079	0.005373149	0.227294353	Up	0.224006	1.50223	GeneID:100518554,Genbank:XM_003126320.4	inhibin beta E subunit		GO:0005125,GO:0005160,GO:0005179,GO:0005615,GO:0008083,GO:0010862,GO:0042981,GO:0043408,GO:0048468,GO:0060395	cytokine activity|transforming growth factor beta receptor binding|hormone activity|extracellular space|growth factor activity|positive regulation of pathway-restricted SMAD protein phosphorylation|regulation of apoptotic process|regulation of MAPK cascade|cell development|SMAD protein signal transduction	ko04060,ko04550,ko04350	Cytokine-cytokine receptor interaction|Signaling pathways regulating pluripotency of stem cells|TGF-beta signaling pathway
IRF1	1598.492188	560.9030231	2636.081353	4.699709654	2.232571631	2.37E-05	0.001944078	Up	8.4952	38.3061	GeneID:396611,Genbank:XM_021080244.1	interferon regulatory factor 1	IRF	GO:0000790,GO:0000978,GO:0001077,GO:0005634,GO:0005737,GO:0006915,GO:0007050,GO:0008285,GO:0032481,GO:0032728,GO:0034124,GO:0035458,GO:0043374,GO:0045084,GO:0045590,GO:0045892,GO:0045893,GO:0051607,GO:0060333,GO:0071260,GO:2000564	nuclear chromatin|RNA polymerase II proximal promoter sequence-specific DNA binding|transcriptional activator activity, RNA polymerase II proximal promoter sequence-specific DNA binding|nucleus|cytoplasm|apoptotic process|cell cycle arrest|negative regulation of cell proliferation|positive regulation of type I interferon production|positive regulation of interferon-beta production|regulation of M…	ko04917	Prolactin signaling pathway
IRF2	412.1114074	201.5412003	622.6816145	3.089599613	1.627419889	0.004558874	0.195689396	Up	1.47791	4.78907	GeneID:100621620,Genbank:XM_021075622.1	interferon regulatory factor 2	IRF	GO:0000122,GO:0000977,GO:0001228,GO:0003677,GO:0003700,GO:0005654,GO:0005829,GO:0005925,GO:0006355,GO:0007596,GO:0008283,GO:0045944,GO:0051607,GO:0060333,GO:0060337	negative regulation of transcription from RNA polymerase II promoter|RNA polymerase II regulatory region sequence-specific DNA binding|transcriptional activator activity, RNA polymerase II transcription regulatory region sequence-specific DNA binding|DNA binding|DNA binding transcription factor activity|nucleoplasm|cytosol|focal adhesion|regulation of transcription, DNA-templated|blood coagulatio…
IRF7	1469.578617	71.44582234	2867.711411	40.13826586	5.326906382	4.22E-18	1.49E-15	Up	1.67212	59.3816	GeneID:100037289,Genbank:XM_021076250.1	interferon regulatory factor 7	IRF	GO:0000122,GO:0000979,GO:0000982,GO:0002819,GO:0003677,GO:0005634,GO:0005654,GO:0005737,GO:0005829,GO:0006366,GO:0006974,GO:0009615,GO:0010008,GO:0016064,GO:0019043,GO:0032479,GO:0032481,GO:0032607,GO:0032608,GO:0032727,GO:0032728,GO:0034124,GO:0034127,GO:0035666,GO:0039530,GO:0045087,GO:0045351,GO:0045655,GO:0045893,GO:0045944,GO:0050776,GO:0051607,GO:0060333,GO:0060337,GO:0060340,GO:2000110	negative regulation of transcription from RNA polymerase II promoter|RNA polymerase II core promoter sequence-specific DNA binding|transcription factor activity, RNA polymerase II proximal promoter sequence-specific DNA binding|regulation of adaptive immune response|DNA binding|nucleus|nucleoplasm|cytoplasm|cytosol|transcription from RNA polymerase II promoter|cellular response to DNA damage stim…	ko04620,ko04623,ko04622	Toll-like receptor signaling pathway|Cytosolic DNA-sensing pathway|RIG-I-like receptor signaling pathway
IRF9	783.9298525	45.85328896	1522.006416	33.19296065	5.052805411	6.06E-16	1.63E-13	Up	0.90121	34.1117	GeneID:780415,Genbank:NM_001078670.1	interferon regulatory factor 9	IRF	GO:0001047,GO:0003700,GO:0005634,GO:0005654,GO:0005737,GO:0005829,GO:0006366,GO:0007166,GO:0051607,GO:0060333,GO:0060337	core promoter binding|DNA binding transcription factor activity|nucleus|nucleoplasm|cytoplasm|cytosol|transcription from RNA polymerase II promoter|cell surface receptor signaling pathway|defense response to virus|interferon-gamma-mediated signaling pathway|type I interferon signaling pathway	ko04630,ko04380	Jak-STAT signaling pathway|Osteoclast differentiation
IRS1	83.63586635	10.66355557	156.6081771	14.68630009	3.876399079	2.43E-05	0.001983688	Up	0.0651349	1.17367	GeneID:100512686,Genbank:NM_001244489.1	insulin receptor substrate 1		GO:0000165,GO:0001784,GO:0004871,GO:0005068,GO:0005080,GO:0005088,GO:0005158,GO:0005159,GO:0005634,GO:0005737,GO:0005829,GO:0005886,GO:0005899,GO:0005901,GO:0007165,GO:0008284,GO:0008286,GO:0010907,GO:0014065,GO:0016303,GO:0032000,GO:0032868,GO:0032869,GO:0038111,GO:0042169,GO:0042593,GO:0043231,GO:0043434,GO:0043548,GO:0043552,GO:0045725,GO:0046326,GO:0046627,GO:0046628,GO:0046676,GO:0046934,GO:…	MAPK cascade|phosphotyrosine residue binding|signal transducer activity|transmembrane receptor protein tyrosine kinase adaptor activity|protein kinase C binding|Ras guanyl-nucleotide exchange factor activity|insulin receptor binding|insulin-like growth factor receptor binding|nucleus|cytoplasm|cytosol|plasma membrane|insulin receptor complex|caveola|signal transduction|positive regulation of cell…	ko04722,ko04960,ko04212,ko04920,ko04923,ko04211,ko04152,ko04910,ko04068,ko04151,ko04022,ko04213,ko04150	Neurotrophin signaling pathway|Aldosterone-regulated sodium reabsorption|Longevity regulating pathway - worm|Adipocytokine signaling pathway|Regulation of lipolysis in adipocytes|Longevity regulating pathway|AMPK signaling pathway|Insulin signaling pathway|FoxO signaling pathway|PI3K-Akt signaling pathway|cGMP-PKG signaling pathway|Longevity regulating pathway - multiple species|mTOR signaling pa…
ISG12(A)	466.2020194	2.132711114	930.2713277	436.1919068	8.768819192	3.00E-22	1.26E-19	Up	0.117726	81.2212	GeneID:100153902,Genbank:NM_001198921.1	putative ISG12(a) protein
ISG15	67413.12928	262.3234671	134563.9351	512.9694899	9.00272921	2.67E-13	5.53E-11	Up	21.9917	11208.8	GeneID:100145895,Genbank:NM_001128469.2	ISG15 ubiquitin-like modifier		GO:0005576,GO:0005654,GO:0005829,GO:0016032,GO:0019985,GO:0030501,GO:0031397,GO:0032020,GO:0032480,GO:0032649,GO:0034340,GO:0042742,GO:0045071,GO:0051607,GO:0060337	extracellular region|nucleoplasm|cytosol|viral process|translesion synthesis|positive regulation of bone mineralization|negative regulation of protein ubiquitination|ISG15-protein conjugation|negative regulation of type I interferon production|regulation of interferon-gamma production|response to type I interferon|defense response to bacterium|negative regulation of viral genome replication|defen…	ko04622	RIG-I-like receptor signaling pathway
ISG20	508.4516459	88.50751125	928.3957806	10.48945753	3.390868165	1.60E-08	2.19E-06	Up	2.53766	29.4741	GeneID:448855,Genbank:XM_021062570.1	interferon stimulated exonuclease gene 20		GO:0000175,GO:0000738,GO:0004527,GO:0005634,GO:0005654,GO:0005730,GO:0005737,GO:0006364,GO:0006401,GO:0008283,GO:0008310,GO:0008859,GO:0009615,GO:0015030,GO:0016605,GO:0030619,GO:0030620,GO:0034511,GO:0045071,GO:0046872,GO:0051607,GO:0060337	3'-5'-exoribonuclease activity|DNA catabolic process, exonucleolytic|exonuclease activity|nucleus|nucleoplasm|nucleolus|cytoplasm|rRNA processing|RNA catabolic process|cell proliferation|single-stranded DNA 3'-5' exodeoxyribonuclease activity|exoribonuclease II activity|response to virus|Cajal body|PML body|U1 snRNA binding|U2 snRNA binding|U3 snoRNA binding|negative regulation of viral genome re…
ITGA2	2265.376068	1332.944447	3197.807689	2.399055487	1.262466526	0.015990839	0.527227369	Up	6.69973	15.1511	GeneID:397483,Genbank:XM_021076566.1	integrin subunit alpha 2		GO:0007155,GO:0007229,GO:0008305,GO:0046872	cell adhesion|integrin-mediated signaling pathway|integrin complex|metal ion binding	ko04145,ko04640,ko04810,ko04611,ko04151,ko04512,ko04510	Phagosome|Hematopoietic cell lineage|Regulation of actin cytoskeleton|Platelet activation|PI3K-Akt signaling pathway|ECM-receptor interaction|Focal adhesion
ITPRIPL2	830.0998895	516.1160897	1144.083689	2.216717735	1.148425077	0.026641876	0.752912853	Up	5.79232	12.1613	GeneID:110259918,Genbank:XM_021086544.1	inositol 1,4,5-trisphosphate receptor interacting protein like 2		GO:0016021	integral component of membrane
IZUMO1R	11.72216895	0	23.44433789	Inf	Inf	0.003220121	0.151989711	Up	0	0.60274	GeneID:102161281,Genbank:XM_013979283.2	IZUMO1 receptor, JUNO		GO:0004872,GO:0005576,GO:0005886,GO:0006501,GO:0007155,GO:0007338,GO:0007342,GO:0031225,GO:0035036	receptor activity|extracellular region|plasma membrane|C-terminal protein lipidation|cell adhesion|single fertilization|fusion of sperm to egg plasma membrane involved in single fertilization|anchored component of membrane|sperm-egg recognition	ko04144	Endocytosis
JAK2	630.3154197	398.8169784	861.813861	2.160925707	1.111649473	0.036802603	0.959435302	Up	1.90252	3.97931	GeneID:397201,Genbank:XM_021082799.1	Janus kinase 2		GO:0002250,GO:0004713,GO:0005131,GO:0005524,GO:0005634,GO:0005654,GO:0005737,GO:0005856,GO:0005925,GO:0006954,GO:0007165,GO:0007169,GO:0007260,GO:0010811,GO:0012505,GO:0016477,GO:0019221,GO:0019901,GO:0020037,GO:0030155,GO:0030218,GO:0031234,GO:0033209,GO:0035401,GO:0035409,GO:0035722,GO:0038083,GO:0042127,GO:0042169,GO:0042393,GO:0042531,GO:0042802,GO:0042976,GO:0042981,GO:0045087,GO:0046677,GO:…	adaptive immune response|protein tyrosine kinase activity|growth hormone receptor binding|ATP binding|nucleus|nucleoplasm|cytoplasm|cytoskeleton|focal adhesion|inflammatory response|signal transduction|transmembrane receptor protein tyrosine kinase signaling pathway|tyrosine phosphorylation of STAT protein|positive regulation of cell-substrate adhesion|endomembrane system|cell migration|cytokine-…	ko04062,ko04725,ko04630,ko04920,ko04151,ko04917,ko04550	Chemokine signaling pathway|Cholinergic synapse|Jak-STAT signaling pathway|Adipocytokine signaling pathway|PI3K-Akt signaling pathway|Prolactin signaling pathway|Signaling pathways regulating pluripotency of stem cells
JUNB	1816.304735	992.7770238	2639.832447	2.65903862	1.410904731	0.006445551	0.264346184	Up	9.79768	24.737	GeneID:100523358,Genbank:XM_005674483.3	JunB proto-oncogene, AP-1 transcription factor subunit		GO:0000122,GO:0000790,GO:0000978,GO:0000981,GO:0001077,GO:0001570,GO:0001649,GO:0001829,GO:0003713,GO:0005654,GO:0005667,GO:0008134,GO:0009314,GO:0009612,GO:0010941,GO:0030316,GO:0032496,GO:0032870,GO:0033687,GO:0034097,GO:0035976,GO:0042127,GO:0042493,GO:0045597,GO:0045944,GO:0046697,GO:0051591,GO:0051726,GO:0060136,GO:0060716,GO:0071277	negative regulation of transcription from RNA polymerase II promoter|nuclear chromatin|RNA polymerase II proximal promoter sequence-specific DNA binding|RNA polymerase II transcription factor activity, sequence-specific DNA binding|transcriptional activator activity, RNA polymerase II proximal promoter sequence-specific DNA binding|vasculogenesis|osteoblast differentiation|trophectodermal cell di…	ko04668,ko04380	TNF signaling pathway|Osteoclast differentiation
KCNAB2	201.5314348	115.1664002	287.8964693	2.49983041	1.321830225	0.042002555	1	Up	0.352775	0.923667	GeneID:100514966,Genbank:XM_021095244.1	potassium voltage-gated channel subfamily A regulatory beta subunit 2		GO:0002244,GO:0004033,GO:0005249,GO:0005829,GO:0005856,GO:0008076,GO:0014069,GO:0015459,GO:0016020,GO:0030054,GO:0030424,GO:0031234,GO:0034705,GO:0043005,GO:0043679,GO:0044224,GO:0050905,GO:0055114,GO:0070995,GO:1901379,GO:1990031,GO:2000008	hematopoietic progenitor cell differentiation|aldo-keto reductase (NADP) activity|voltage-gated potassium channel activity|cytosol|cytoskeleton|voltage-gated potassium channel complex|postsynaptic density|potassium channel regulator activity|membrane|cell junction|axon|extrinsic component of cytoplasmic side of plasma membrane|potassium channel complex|neuron projection|axon terminus|juxtaparanod…
KCNN3	31.13603384	57.58320009	4.688867579	0.081427701	-3.618336526	0.001933983	0.099677911	Down	0.220289	0.0250154	GeneID:397045,Genbank:XM_021088692.1	potassium calcium-activated channel subfamily N member 3		GO:0005516,GO:0005886,GO:0016021,GO:0016286,GO:0043025	calmodulin binding|plasma membrane|integral component of membrane|small conductance calcium-activated potassium channel activity|neuronal cell body	ko04911	Insulin secretion
KHNYN	1365.852323	536.3768453	2195.3278	4.09288324	2.033117511	9.79E-05	0.007235153	Up	4.22667	16.5553	GeneID:100158093,Genbank:XM_021099195.1	KH and NYN domain containing		GO:0003723	RNA binding
KIAA0040	529.8363176	240.9963559	818.6762793	3.397048375	1.764281763	0.001466003	0.077640431	Up	1.99919	6.0306	GeneID:100519616,Genbank:XM_013989639.2	KIAA0040 ortholog
KLF4	763.5667765	470.2628007	1056.870752	2.247404538	1.168259836	0.025255274	0.725927237	Up	7.42329	15.7522	GeneID:595111,Genbank:XM_005660316.3	Kruppel like factor 4	zf-C2H2			ko04550	Signaling pathways regulating pluripotency of stem cells
KLF8	57.89253608	19.19440003	96.59067213	5.0322319	2.331198407	0.010621128	0.382019836	Up	0.0856147	0.510815	GeneID:100154631,Genbank:XM_021079404.1	Kruppel like factor 8		GO:0000122,GO:0000978,GO:0001078,GO:0005654,GO:0005829,GO:0006351,GO:0016235,GO:0046872	negative regulation of transcription from RNA polymerase II promoter|RNA polymerase II proximal promoter sequence-specific DNA binding|transcriptional repressor activity, RNA polymerase II proximal promoter sequence-specific DNA binding|nucleoplasm|cytosol|transcription, DNA-templated|aggresome|metal ion binding
KLHDC7A	499.9490865	802.9657346	196.9324383	0.245256341	-2.027637656	0.000321886	0.020328697	Down	4.29675	0.99749	GeneID:100622416,Genbank:XM_005665059.3	kelch domain containing 7A		GO:0016021,GO:0016567,GO:0031463	integral component of membrane|protein ubiquitination|Cul3-RING ubiquitin ligase complex
KLHL15	899.283407	520.3815119	1278.185302	2.456246567	1.296455391	0.012109778	0.423118776	Up	3.38594	7.88679	GeneID:100525794,Genbank:XM_013986014.2	kelch like family member 15		GO:0005634,GO:0031463,GO:0042787,GO:0071630,GO:2000042	nucleus|Cul3-RING ubiquitin ligase complex|protein ubiquitination involved in ubiquitin-dependent protein catabolic process|nuclear protein quality control by the ubiquitin-proteasome system|negative regulation of double-strand break repair via homologous recombination
LARP6	873.298397	571.5665787	1175.030215	2.055806373	1.03970439	0.043453801	1	Up	11.0632	21.7147	GeneID:100522415,Genbank:XM_003121764.6	La ribonucleoprotein domain family member 6		GO:0005634,GO:0005737,GO:0005844,GO:0006396,GO:0017022,GO:0030529,GO:0032967,GO:0035613,GO:0045727,GO:0048027,GO:1902416,GO:1990825	nucleus|cytoplasm|polysome|RNA processing|myosin binding|intracellular ribonucleoprotein complex|positive regulation of collagen biosynthetic process|RNA stem-loop binding|positive regulation of translation|mRNA 5'-UTR binding|positive regulation of mRNA binding|sequence-specific mRNA binding
LBH	74.22043197	25.59253337	122.8483306	4.800162953	2.263083382	0.008038525	0.309840228	Up	0.446715	1.84074	GeneID:102160087,Genbank:XM_021087663.1	limb bud and heart development		GO:0005634,GO:0005737,GO:0006351,GO:0033147,GO:0045893,GO:0060644,GO:1904674,GO:1904677,GO:2000103,GO:2000737	nucleus|cytoplasm|transcription, DNA-templated|negative regulation of intracellular estrogen receptor signaling pathway|positive regulation of transcription, DNA-templated|mammary gland epithelial cell differentiation|positive regulation of somatic stem cell population maintenance|positive regulation of somatic stem cell division|positive regulation of mammary stem cell proliferation|negative reg…
LDLRAD4	27.61551206	45.85328896	9.377735158	0.204516085	-2.289713778	0.037703688	0.977244728	Down	0.28528	0.0597798	GeneID:100622189,Genbank:XM_021096017.1	low density lipoprotein receptor class A domain containing 4		GO:0005654,GO:0010719,GO:0010991,GO:0016021,GO:0030336,GO:0030512,GO:0031901,GO:0043231,GO:0060394,GO:0070412	nucleoplasm|negative regulation of epithelial to mesenchymal transition|negative regulation of SMAD protein complex assembly|integral component of membrane|negative regulation of cell migration|negative regulation of transforming growth factor beta receptor signaling pathway|early endosome membrane|intracellular membrane-bounded organelle|negative regulation of pathway-restricted SMAD protein pho…
LGALS3BP	9874.993106	462.7983118	19287.1879	41.67514748	5.381115399	1.06E-12	2.10E-10	Up	10.9116	439.04	GeneID:110255948,Genbank:XM_021066516.1	galectin 3 binding protein		GO:0005044,GO:0005578,GO:0005615,GO:0007155,GO:0016020	scavenger receptor activity|proteinaceous extracellular matrix|extracellular space|cell adhesion|membrane
LGALS8	2890.539782	1039.696668	4741.382896	4.560352111	2.189145221	7.06E-05	0.005336722	Up	6.27824	27.7972	GeneID:100156193,Genbank:XM_021071989.1	galectin 8
LGALS9	29894.66361	2711.742182	57077.58504	21.04830814	4.395632369	3.67E-07	4.29E-05	Up	46.5163	946.981	GeneID:396972,Genbank:XM_021066200.1	galectin 9
LMO2	138.8547714	1.066355557	276.6431872	259.4286542	8.019194026	4.58E-12	8.10E-10	Up	0	6.05498	GeneID:100512825,Genbank:XM_005661026.2	LIM domain only 2
LOC100151816	2776.375777	359.3618228	5193.38973	14.45170132	3.853167439	6.54E-11	1.10E-08	Up	11.6932	155.069	GeneID:100151816,Genbank:NM_001315572.1	interferon-induced protein with tetratricopeptide repeats 5		GO:0000049,GO:0000339,GO:0003690,GO:0003723,GO:0003727,GO:0005886,GO:0008266,GO:0015629,GO:0032587,GO:0043123,GO:0043231,GO:0045071,GO:0045087,GO:0045177,GO:0051607	tRNA binding|RNA cap binding|double-stranded DNA binding|RNA binding|single-stranded RNA binding|plasma membrane|poly(U) RNA binding|actin cytoskeleton|ruffle membrane|positive regulation of I-kappaB kinase/NF-kappaB signaling|intracellular membrane-bounded organelle|negative regulation of viral genome replication|innate immune response|apical part of cell|defense response to virus
LOC100152428	1142.113564	488.3908452	1795.836283	3.67704739	1.87854777	0.000301034	0.019202027	Up	3.50727	12.0705	GeneID:100152428,Genbank:XM_005670294.3	multidrug resistance-associated protein 1				ko02010	ABC transporters
LOC100152690	450.133311	264.4561782	635.8104437	2.404218529	1.265568034	0.02381591	0.702569336	Up	3.40368	8.22419	GeneID:100152690,Genbank:XM_005670874.3	zinc finger protein 280B		GO:0003677,GO:0005634,GO:0006351,GO:0006355,GO:0046872	DNA binding|nucleus|transcription, DNA-templated|regulation of transcription, DNA-templated|metal ion binding
LOC100155195	2634.270097	1.066355557	5267.473838	4939.697461	12.27020697	7.31E-36	9.83E-32	Up	0.0158605	70.8889	GeneID:100155195,Genbank:XM_021090310.1	guanylate-binding protein 7		GO:0000139,GO:0003924,GO:0005525,GO:0005634,GO:0048471	Golgi membrane|GTPase activity|GTP binding|nucleus|perinuclear region of cytoplasm
LOC100156062	11.72216895	0	23.44433789	Inf	Inf	0.003220121	0.151989711	Up	0	0.124632	GeneID:100156062,Genbank:XM_021091541.1	apolipoprotein L3		GO:0004871,GO:0005319,GO:0005576,GO:0005737,GO:0006954,GO:0008289,GO:0016020,GO:0042157,GO:0043123	signal transducer activity|lipid transporter activity|extracellular region|cytoplasm|inflammatory response|lipid binding|membrane|lipoprotein metabolic process|positive regulation of I-kappaB kinase/NF-kappaB signaling
LOC100157711	74.28472299	26.65888893	121.9105571	4.572979668	2.193134505	0.009939044	0.364305233	Up	0.273667	1.45992	GeneID:100157711,Genbank:XM_021089576.1	sodium/potassium-transporting ATPase subunit alpha-4		GO:0005391,GO:0005524,GO:0005886,GO:0005887,GO:0005890,GO:0006813,GO:0006814,GO:0007283,GO:0009566,GO:0015991,GO:0030317,GO:0030641,GO:0034220,GO:0042391,GO:0046872,GO:1903779	sodium:potassium-exchanging ATPase activity|ATP binding|plasma membrane|integral component of plasma membrane|sodium:potassium-exchanging ATPase complex|potassium ion transport|sodium ion transport|spermatogenesis|fertilization|ATP hydrolysis coupled proton transport|flagellated sperm motility|regulation of cellular pH|ion transmembrane transport|regulation of membrane potential|metal ion binding…	ko04971,ko04976,ko04024,ko04973,ko04974,ko04972,ko04960,ko04964,ko04970,ko04261,ko04961,ko04911,ko04978,ko04919,ko04918,ko04022,ko04260	Gastric acid secretion|Bile secretion|cAMP signaling pathway|Carbohydrate digestion and absorption|Protein digestion and absorption|Pancreatic secretion|Aldosterone-regulated sodium reabsorption|Proximal tubule bicarbonate reclamation|Salivary secretion|Adrenergic signaling in cardiomyocytes|Endocrine and other factor-regulated calcium reabsorption|Insulin secretion|Mineral absorption|Thyroid hor…
LOC100158115	216.7074809	312.4421783	120.9727835	0.387184548	-1.368906718	0.032375752	0.871037228	Down	7.34123	2.77507	GeneID:100158115,Genbank:XM_001929040.5	acyl-coenzyme A thioesterase 4		GO:0000038,GO:0001676,GO:0004778,GO:0005102,GO:0005777,GO:0005782,GO:0006104,GO:0006637,GO:0016290,GO:0032788,GO:0032789,GO:0043648,GO:0043649,GO:0046459,GO:0047617,GO:0052689,GO:0102991	very long-chain fatty acid metabolic process|long-chain fatty acid metabolic process|succinyl-CoA hydrolase activity|receptor binding|peroxisome|peroxisomal matrix|succinyl-CoA metabolic process|acyl-CoA metabolic process|palmitoyl-CoA hydrolase activity|saturated monocarboxylic acid metabolic process|unsaturated monocarboxylic acid metabolic process|dicarboxylic acid metabolic process|dicarboxyl…	ko01040,ko00062	Biosynthesis of unsaturated fatty acids|Fatty acid elongation
LOC100510917	11.25328219	0	22.50656438	Inf	Inf	0.003811226	0.173791901	Up	0	0.987198	GeneID:100510917,Genbank:XM_003128793.4	glutathione S-transferase A4		GO:0004364,GO:0005739,GO:0006749,GO:0006805,GO:0008144,GO:0009635,GO:0010043,GO:0035094,GO:0043295,GO:0071285	glutathione transferase activity|mitochondrion|glutathione metabolic process|xenobiotic metabolic process|drug binding|response to herbicide|response to zinc ion|response to nicotine|glutathione binding|cellular response to lithium ion	ko00982,ko00480,ko00980	Drug metabolism - cytochrome P450|Glutathione metabolism|Metabolism of xenobiotics by cytochrome P450
LOC100517129	890.5499239	212.2047559	1568.895092	7.393307871	2.886219991	1.40E-07	1.76E-05	Up	2.74729	18.9834	GeneID:100517129,Genbank:XM_021075662.1	nuclear body protein SP140-like protein		GO:0003677,GO:0016604,GO:0046872	DNA binding|nuclear body|metal ion binding
LOC100517149	27.30516439	9.597200015	45.01312876	4.690235557	2.229660381	0.045148946	1	Up	0.115308	0.443998	GeneID:100517149,Genbank:XM_021088107.1	zinc finger protein 75A	zf-C2H2	GO:0003677,GO:0003700,GO:0005634,GO:0006351,GO:0008270	DNA binding|DNA binding transcription factor activity|nucleus|transcription, DNA-templated|zinc ion binding
LOC100517427	14.06660274	0	28.13320547	Inf	Inf	0.001439074	0.076819145	Up	0	1.25096	GeneID:100517427,Genbank:XM_003483321.4	OX-2 membrane glycoprotein-like
LOC100518644	393.707019	619.5525788	167.8614593	0.270939812	-1.883955695	0.001211405	0.067338109	Down	14.1689	3.69751	GeneID:100518644,Genbank:XM_003122706.6	glycine N-acyltransferase-like		GO:0005739,GO:0005759,GO:0006544,GO:0006637,GO:0006805,GO:0009636,GO:0016746,GO:0032787,GO:0047961,GO:0047962,GO:0070062,GO:1901787	mitochondrion|mitochondrial matrix|glycine metabolic process|acyl-CoA metabolic process|xenobiotic metabolic process|response to toxic substance|transferase activity, transferring acyl groups|monocarboxylic acid metabolic process|glycine N-acyltransferase activity|glycine N-benzoyltransferase activity|extracellular exosome|benzoyl-CoA metabolic process
LOC100519082	3031.058026	10.66355557	6051.452497	567.4891884	9.148449097	1.25E-30	2.10E-27	Up	0.329432	175.73	GeneID:100519082,Genbank:XM_003124235.5	interferon-induced transmembrane protein 1		GO:0001503,GO:0005057,GO:0005886,GO:0007166,GO:0008285,GO:0009615,GO:0016020,GO:0016021,GO:0030336,GO:0034341,GO:0035455,GO:0035456,GO:0045071,GO:0045669,GO:0046597,GO:0050776,GO:0051607,GO:0060337	ossification|signal transducer activity, downstream of receptor|plasma membrane|cell surface receptor signaling pathway|negative regulation of cell proliferation|response to virus|membrane|integral component of membrane|negative regulation of cell migration|response to interferon-gamma|response to interferon-alpha|response to interferon-beta|negative regulation of viral genome replication|positiv…
LOC100519098	1905.125608	117.2991113	3692.952105	31.48320618	4.976510564	2.74E-16	7.69E-14	Up	1.05765	32.2352	GeneID:100519098,Genbank:XM_021102382.1	sterile alpha motif domain-containing protein 9		GO:0005737,GO:0005769,GO:0005829,GO:0034058,GO:0043231	cytoplasm|early endosome|cytosol|endosomal vesicle fusion|intracellular membrane-bounded organelle
LOC100520273	22.97545114	0	45.95090227	Inf	Inf	0.000102694	0.00738739	Up	0	0.21996	GeneID:100520273,Genbank:XM_021069823.1	poly [ADP-ribose] polymerase 15		GO:0000122,GO:0001191,GO:0003950,GO:0005634,GO:0006351,GO:0070212,GO:0070403	negative regulation of transcription from RNA polymerase II promoter|transcriptional repressor activity, RNA polymerase II transcription factor binding|NAD+ ADP-ribosyltransferase activity|nucleus|transcription, DNA-templated|protein poly-ADP-ribosylation|NAD+ binding
LOC100522887	217.0945689	0	434.1891378	Inf	Inf	9.95E-17	2.91E-14	Up	0	6.96776	GeneID:100522887,Genbank:XM_003129812.6	caspase-13		GO:0004197,GO:0006915,GO:0035234,GO:0042981,GO:0050718,GO:0050727,GO:0070269,GO:0072557,GO:0072559,GO:0097153,GO:0097169	cysteine-type endopeptidase activity|apoptotic process|ectopic germ cell programmed cell death|regulation of apoptotic process|positive regulation of interleukin-1 beta secretion|regulation of inflammatory response|pyroptosis|IPAF inflammasome complex|NLRP3 inflammasome complex|cysteine-type endopeptidase activity involved in apoptotic process|AIM2 inflammasome complex
LOC100523310	67.05080638	0	134.1016128	Inf	Inf	1.22E-08	1.70E-06	Up	0	1.81815	GeneID:100523310,Genbank:XM_005663706.3	guanylate-binding protein 6		GO:0003924,GO:0005525,GO:0006955,GO:0042742,GO:0070062,GO:0071346	GTPase activity|GTP binding|immune response|defense response to bacterium|extracellular exosome|cellular response to interferon-gamma
LOC100523492	58.86800882	4.265422229	113.4705954	26.6024298	4.733486119	1.34E-05	0.001164606	Up	0.0408371	1.76472	GeneID:100523492,Genbank:XM_013997408.2	guanylate-binding protein 5		GO:0000139,GO:0003924,GO:0005525,GO:0006954,GO:0016020,GO:0031410,GO:0042802,GO:0045089,GO:0050702,GO:0051289,GO:0071346,GO:0072616,GO:1900017,GO:1900227	Golgi membrane|GTPase activity|GTP binding|inflammatory response|membrane|cytoplasmic vesicle|identical protein binding|positive regulation of innate immune response|interleukin-1 beta secretion|protein homotetramerization|cellular response to interferon-gamma|interleukin-18 secretion|positive regulation of cytokine production involved in inflammatory response|positive regulation of NLRP3 inflamm…
LOC100523668	96.25036741	2.132711114	190.3680237	89.26104544	6.479958799	5.83E-09	8.44E-07	Up	0.028771	2.37508	GeneID:100523668,Genbank:XM_021090315.1	guanylate-binding protein 2-like		GO:0000139,GO:0003924,GO:0005525,GO:0005654,GO:0005829,GO:0006955,GO:0015629,GO:0048471,GO:0060333,GO:0060337	Golgi membrane|GTPase activity|GTP binding|nucleoplasm|cytosol|immune response|actin cytoskeleton|perinuclear region of cytoplasm|interferon-gamma-mediated signaling pathway|type I interferon signaling pathway
LOC100620827	187.7331035	88.50751125	286.9586958	3.242195965	1.696971293	0.011023445	0.391259573	Up	1.85036	5.33214	GeneID:100620827,Genbank:XM_021091411.1	uncharacterized LOC100620827
LOC100623441	353.0794709	23.45982226	682.6991195	29.10077971	4.862985903	3.77E-12	6.76E-10	Up	0.329837	9.91669	GeneID:100623441,Genbank:XM_013995888.1	sulfotransferase 1C4
LOC100626247	776.5407621	1.066355557	1552.015169	1455.438721	10.50723838	9.94E-29	8.36E-26	Up	0.092633	120.342	GeneID:100626247,Genbank:XM_003354408.4	interferon-induced transmembrane protein 1-like		GO:0001503,GO:0005057,GO:0005886,GO:0007166,GO:0008285,GO:0009615,GO:0016020,GO:0016021,GO:0030336,GO:0034341,GO:0035455,GO:0035456,GO:0045071,GO:0045669,GO:0046597,GO:0050776,GO:0051607,GO:0060337	ossification|signal transducer activity, downstream of receptor|plasma membrane|cell surface receptor signaling pathway|negative regulation of cell proliferation|response to virus|membrane|integral component of membrane|negative regulation of cell migration|response to interferon-gamma|response to interferon-alpha|response to interferon-beta|negative regulation of viral genome replication|positiv…
LOC100626318	233.5853808	47.98600008	419.1847616	8.735563725	3.126900806	4.40E-06	0.000407884	Up	0.336228	3.05198	GeneID:100626318,Genbank:XM_005664804.3	cationic amino acid transporter 3-like		GO:0005886,GO:0006865,GO:0015171,GO:0015181,GO:0015189,GO:0016021	plasma membrane|amino acid transport|amino acid transmembrane transporter activity|arginine transmembrane transporter activity|L-lysine transmembrane transporter activity|integral component of membrane
LOC100626407	63.96147214	3.199066672	124.7238776	38.98758307	5.284942816	2.29E-06	0.00023185	Up	0.107174	3.58919	GeneID:100626407,Genbank:XM_013998732.2	cationic amino acid transporter 3		GO:0005886,GO:0006865,GO:0015171,GO:0015181,GO:0015189,GO:0016021	plasma membrane|amino acid transport|amino acid transmembrane transporter activity|arginine transmembrane transporter activity|L-lysine transmembrane transporter activity|integral component of membrane
LOC100627422	1201.50129	711.2591567	1691.743422	2.378519006	1.250063554	0.014213377	0.479209182	Up	1.56291	3.47985	GeneID:100627422,Genbank:XM_021074301.1	ligand-dependent corepressor	HTH	GO:0003677,GO:0005634,GO:0006357,GO:0006366	DNA binding|nucleus|regulation of transcription from RNA polymerase II promoter|transcription from RNA polymerase II promoter
LOC100738479	200.9406965	4.265422229	397.6159707	93.21843169	6.542543336	6.33E-13	1.27E-10	Up	0.031531	4.56518	GeneID:100738479,Genbank:XM_005667079.3	tripartite motif-containing protein 34		GO:0005737,GO:0005829,GO:0008270,GO:0051091,GO:0051607,GO:0060333,GO:0070206	cytoplasm|cytosol|zinc ion binding|positive regulation of DNA binding transcription factor activity|defense response to virus|interferon-gamma-mediated signaling pathway|protein trimerization
LOC102158679	276.0187964	432.9403562	119.0972365	0.275089247	-1.862028349	0.002637807	0.12950285	Down	2.47107	0.647786	GeneID:102158679,Genbank:XM_021094464.1	carcinoembryonic antigen-related cell adhesion molecule 5-like		GO:0005576,GO:0005886,GO:0005887,GO:0006501,GO:0010832,GO:0016323,GO:0031225,GO:0034109,GO:0034235,GO:0042802,GO:0042803,GO:0043066,GO:0050900,GO:0070062,GO:0071575,GO:2000811	extracellular region|plasma membrane|integral component of plasma membrane|C-terminal protein lipidation|negative regulation of myotube differentiation|basolateral plasma membrane|anchored component of membrane|homotypic cell-cell adhesion|GPI anchor binding|identical protein binding|protein homodimerization activity|negative regulation of apoptotic process|leukocyte migration|extracellular exoso…
LOC102161784	161.7659315	0	323.5318629	Inf	Inf	2.98E-14	6.91E-12	Up	0	1.52129	GeneID:102161784,Genbank:XM_005663708.3	guanylate-binding protein 6-like		GO:0003924,GO:0005525,GO:0006955,GO:0042742,GO:0070062,GO:0071346	GTPase activity|GTP binding|immune response|defense response to bacterium|extracellular exosome|cellular response to interferon-gamma
LOC102162205	6.095527853	0	12.19105571	Inf	Inf	0.030257679	0.834070275	Up	0	0.0483377	GeneID:102162205,Genbank:XM_021101729.1	uncharacterized LOC102162205
LOC106510200	79.97565511	27.72524449	132.2260657	4.76915779	2.253734516	0.007125677	0.281098562	Up	0.794544	2.91913	GeneID:106510200,Genbank:XM_021090061.1	glutathione S-transferase Mu 1		GO:0004364,GO:0005737,GO:0008152	glutathione transferase activity|cytoplasm|metabolic process	ko00982,ko00480,ko00980	Drug metabolism - cytochrome P450|Glutathione metabolism|Metabolism of xenobiotics by cytochrome P450
LOC106510284	625.9981558	39.45515562	1212.541156	30.73213467	4.941676076	9.68E-15	2.46E-12	Up	0.232071	7.11941	GeneID:106510284,Genbank:XM_021091543.1	apolipoprotein L3-like		GO:0004871,GO:0005319,GO:0005576,GO:0005737,GO:0006954,GO:0008289,GO:0016020,GO:0042157,GO:0043123	signal transducer activity|lipid transporter activity|extracellular region|cytoplasm|inflammatory response|lipid binding|membrane|lipoprotein metabolic process|positive regulation of I-kappaB kinase/NF-kappaB signaling
LOC110255360	662.1323932	1.066355557	1323.198431	1240.860445	10.27712515	5.11E-27	3.13E-24	Up	0.00534631	6.46188	GeneID:110255360,Genbank:XM_021062326.1	interferon-induced very large GTPase 1-like		GO:0005525,GO:0005634,GO:0005829	GTP binding|nucleus|cytosol
LOC110255361	65.64414611	0	131.2882922	Inf	Inf	1.54E-08	2.14E-06	Up	0	0.855122	GeneID:110255361,Genbank:XM_021062330.1	interferon-induced very large GTPase 1-like		GO:0005525,GO:0005634,GO:0005829	GTP binding|nucleus|cytosol
LOC110256626	1739.121858	256.9916893	3221.252027	12.53445991	3.647827929	1.05E-10	1.75E-08	Up	2.26886	26.2378	GeneID:110256626,Genbank:XM_021072532.1	proline dehydrogenase 1, mitochondrial		GO:0004657,GO:0005739,GO:0005759,GO:0010133,GO:0071949	proline dehydrogenase activity|mitochondrion|mitochondrial matrix|proline catabolic process to glutamate|FAD binding	ko00330	Arginine and proline metabolism
LOC110257828	35.93799909	12.79626669	59.07973149	4.616950626	2.206940304	0.031854205	0.869173956	Up	0.134632	0.525668	GeneID:110257828,Genbank:XM_021080581.1	negative regulator of P-body association		GO:0000932,GO:0000956,GO:0006397,GO:0010607	P-body|nuclear-transcribed mRNA catabolic process|mRNA processing|negative regulation of cytoplasmic mRNA processing body assembly
LOC110260835	22.97545114	0	45.95090227	Inf	Inf	0.000102694	0.00738739	Up	0	0.679972	GeneID:110260835,Genbank:XM_021093099.1	uncharacterized LOC110260835
LOC110261384	75.94080517	7.464488901	144.4171214	19.34722167	4.2740545	1.12E-05	0.000977519	Up	0.0399322	0.0994675	GeneID:110261384,Genbank:XM_021097585.1	translation initiation factor IF-2-like
LOC595122	5137.993479	3024.18436	7251.802598	2.397936678	1.261793562	0.027943749	0.784758478	Up	168.716	392.33	GeneID:595122,Genbank:NM_001031792.2	histone H1.3-like protein		GO:0000122,GO:0000786,GO:0003677,GO:0005634,GO:0006334,GO:0016584,GO:0080182,GO:0098532	negative regulation of transcription from RNA polymerase II promoter|nucleosome|DNA binding|nucleus|nucleosome assembly|nucleosome positioning|histone H3-K4 trimethylation|histone H3-K27 trimethylation
LOC733579	5513.811056	197.2757781	10830.34633	54.8995241	5.778721738	2.08E-16	5.95E-14	Up	4.23945	223.535	GeneID:733579,Genbank:NM_001044532.1	tripartite motif protein TRIM5		GO:0000932,GO:0002218,GO:0004842,GO:0005634,GO:0006914,GO:0008270,GO:0008329,GO:0031664,GO:0043123,GO:0043410,GO:0045087,GO:0051092,GO:0051607,GO:0070534	P-body|activation of innate immune response|ubiquitin-protein transferase activity|nucleus|autophagy|zinc ion binding|signaling pattern recognition receptor activity|regulation of lipopolysaccharide-mediated signaling pathway|positive regulation of I-kappaB kinase/NF-kappaB signaling|positive regulation of MAPK cascade|innate immune response|positive regulation of NF-kappaB transcription factor a…
LOC780435	273.4707123	9.597200015	537.3442245	55.98968696	5.807089209	2.37E-13	5.07E-11	Up	0.0954761	16.9754	GeneID:780435,Genbank:XM_021088755.1	glutathione S-transferase mu 2		GO:0004364,GO:0005737,GO:0008152	glutathione transferase activity|cytoplasm|metabolic process	ko00982,ko00480,ko00980	Drug metabolism - cytochrome P450|Glutathione metabolism|Metabolism of xenobiotics by cytochrome P450
LPAR3	13.19312024	1.066355557	25.31988493	23.74431751	4.569510384	0.008863926	0.335880374	Up	0.0246275	0.519692	GeneID:100113360,Genbank:XM_005656117.2	lysophosphatidic acid receptor 3		GO:0000187,GO:0001965,GO:0004930,GO:0005543,GO:0005886,GO:0005887,GO:0007186,GO:0007187,GO:0007204,GO:0007268,GO:0008289,GO:0030424,GO:0032060,GO:0048672,GO:0051482,GO:0051928,GO:0070915	activation of MAPK activity|G-protein alpha-subunit binding|G-protein coupled receptor activity|phospholipid binding|plasma membrane|integral component of plasma membrane|G-protein coupled receptor signaling pathway|G-protein coupled receptor signaling pathway, coupled to cyclic nucleotide second messenger|positive regulation of cytosolic calcium ion concentration|chemical synaptic transmission|l…	ko04015,ko04151,ko04072,ko04080	Rap1 signaling pathway|PI3K-Akt signaling pathway|Phospholipase D signaling pathway|Neuroactive ligand-receptor interaction
LRP2	146.7558364	240.9963559	52.51531688	0.217909174	-2.198201159	0.002184181	0.111293949	Down	0.665704	0.154987	GeneID:100519689,Genbank:XM_021076311.1	LDL receptor related protein 2		GO:0001523,GO:0001843,GO:0003139,GO:0003148,GO:0003223,GO:0003281,GO:0005041,GO:0005509,GO:0005764,GO:0005765,GO:0005783,GO:0005794,GO:0005886,GO:0005905,GO:0006629,GO:0006897,GO:0006898,GO:0007605,GO:0008144,GO:0008283,GO:0008584,GO:0009897,GO:0016021,GO:0016324,GO:0017124,GO:0030001,GO:0030139,GO:0030424,GO:0030425,GO:0030514,GO:0030665,GO:0030900,GO:0031526,GO:0031904,GO:0035258,GO:0035904,GO:…	retinoid metabolic process|neural tube closure|secondary heart field specification|outflow tract septum morphogenesis|ventricular compact myocardium morphogenesis|ventricular septum development|low-density lipoprotein receptor activity|calcium ion binding|lysosome|lysosomal membrane|endoplasmic reticulum|Golgi apparatus|plasma membrane|clathrin-coated pit|lipid metabolic process|endocytosis|recep…	ko04918,ko04340	Thyroid hormone synthesis|Hedgehog signaling pathway
LRRC31	245.4250244	81.04302235	409.8070264	5.05666021	2.338184838	0.000304965	0.01935092	Up	1.04169	6.18847	GeneID:100625984,Genbank:XM_021069770.1	leucine rich repeat containing 31
LRRN4CL	244.9904716	120.498178	369.4827652	3.066293378	1.616495739	0.010257664	0.374962207	Up	5.04007	14.6171	GeneID:100620756,Genbank:XM_003353820.4	LRRN4 C-terminal like		GO:0016021	integral component of membrane
LY6D	6.095527853	0	12.19105571	Inf	Inf	0.030257679	0.834070275	Up	0	0.872371	GeneID:100623615,Genbank:XM_021088774.1	lymphocyte antigen 6 family member D		GO:0005886,GO:0009986,GO:0030098,GO:0031225,GO:0035634	plasma membrane|cell surface|lymphocyte differentiation|anchored component of membrane|response to stilbenoid
MARCKSL1	4681.33242	1127.137824	8235.527016	7.306583845	2.869197039	1.64E-06	0.000169444	Up	31.1463	214.452	GeneID:100628001,Genbank:XM_003356281.4	MARCKS like 1		GO:0003779,GO:0005516,GO:0005737,GO:0005886	actin binding|calmodulin binding|cytoplasm|plasma membrane	ko04666	Fc gamma R-mediated phagocytosis
MAST3	737.0896532	451.0684007	1023.110906	2.268194589	1.181544415	0.024164586	0.711208765	Up	1.34284	3.13835	GeneID:100736673,Genbank:XM_021083495.1	microtubule associated serine/threonine kinase 3		GO:0000287,GO:0004674,GO:0005524,GO:0005622,GO:0007010,GO:0018105,GO:0035556	magnesium ion binding|protein serine/threonine kinase activity|ATP binding|intracellular|cytoskeleton organization|peptidyl-serine phosphorylation|intracellular signal transduction
MBNL1	1903.648278	1259.365913	2547.930642	2.023185331	1.016628482	0.048296204	1	Up	7.5214	14.6062	GeneID:100525306,Genbank:XM_021069664.1	muscleblind like splicing regulator 1		GO:0001069,GO:0001701,GO:0003723,GO:0003725,GO:0005634,GO:0005654,GO:0005737,GO:0005829,GO:0006397,GO:0007399,GO:0008380,GO:0010494,GO:0030326,GO:0043484,GO:0045445,GO:0046872	regulatory region RNA binding|in utero embryonic development|RNA binding|double-stranded RNA binding|nucleus|nucleoplasm|cytoplasm|cytosol|mRNA processing|nervous system development|RNA splicing|cytoplasmic stress granule|embryonic limb morphogenesis|regulation of RNA splicing|myoblast differentiation|metal ion binding
MBNL2	339.4151103	209.0056892	469.8245314	2.247903075	1.168579831	0.045948854	1	Up	2.09264	4.43108	GeneID:100519915,Genbank:XM_021065800.1	muscleblind like splicing regulator 2		GO:0000381,GO:0003723,GO:0005654,GO:0005737,GO:0006397,GO:0008380,GO:0043484,GO:0046872	regulation of alternative mRNA splicing, via spliceosome|RNA binding|nucleoplasm|cytoplasm|mRNA processing|RNA splicing|regulation of RNA splicing|metal ion binding
MEGF6	642.0416354	927.7293348	356.353936	0.384114119	-1.380393101	0.009765731	0.359914	Down	7.13223	2.65294	GeneID:102165253,Genbank:XM_021095213.1	multiple EGF like domains 6		GO:0005509,GO:0005576	calcium ion binding|extracellular region
MFSD12	4571.331867	1954.629736	7188.033999	3.677440215	1.878701888	0.001080246	0.060801102	Up	24.2244	85.1659	GeneID:100519240,Genbank:XM_021084115.1	major facilitator superfamily domain containing 12		GO:0005765,GO:0016021	lysosomal membrane|integral component of membrane
MFSD14B	2388.275228	1551.547336	3225.003121	2.078572175	1.055592844	0.0439378	1	Up	40.1331	82.6106	GeneID:100627901,Genbank:NM_001243400.1	major facilitator superfamily domain containing 14B		GO:0005215,GO:0016021,GO:0055085	transporter activity|integral component of membrane|transmembrane transport
MGAM2	22.03767762	0	44.07535524	Inf	Inf	0.000132396	0.009423241	Up	0	0.183729	GeneID:100623494,Genbank:XM_021079094.1	maltase-glucoamylase 2 (putative)		GO:0004339,GO:0005975,GO:0016021,GO:0030246	glucan 1,4-alpha-glucosidase activity|carbohydrate metabolic process|integral component of membrane|carbohydrate binding	ko00500,ko00052,ko04973	Starch and sucrose metabolism|Galactose metabolism|Carbohydrate digestion and absorption
MMD2	13.12882922	0	26.25765844	Inf	Inf	0.001971796	0.100943932	Up	0	0.131879	GeneID:100512096,Genbank:XM_003124274.5	monocyte to macrophage differentiation associated 2		GO:0000139,GO:0004672,GO:0016021,GO:0032880,GO:0045666,GO:0045860,GO:0046579,GO:0048471	Golgi membrane|protein kinase activity|integral component of membrane|regulation of protein localization|positive regulation of neuron differentiation|positive regulation of protein kinase activity|positive regulation of Ras protein signal transduction|perinuclear region of cytoplasm
MORC3	307.2992268	88.50751125	526.0909424	5.944025935	2.571440411	4.09E-05	0.003235794	Up	0.685076	4.42333	GeneID:100513379,Genbank:XM_003132764.4	MORC family CW-type zinc finger 3		GO:0003723,GO:0005654,GO:0006468,GO:0007569,GO:0008270,GO:0009791,GO:0016032,GO:0016363,GO:0016605,GO:0018105,GO:0048147,GO:0050821,GO:0051457	RNA binding|nucleoplasm|protein phosphorylation|cell aging|zinc ion binding|post-embryonic development|viral process|nuclear matrix|PML body|peptidyl-serine phosphorylation|negative regulation of fibroblast proliferation|protein stabilization|maintenance of protein location in nucleus
MOV10	4411.213594	1328.679024	7493.748165	5.639998847	2.495694868	1.98E-05	0.001665982	Up	14.2875	78.3523	GeneID:100521086,Genbank:XM_005655442.3	Mov10 RISC complex RNA helicase		GO:0000932,GO:0003723,GO:0004386,GO:0005524,GO:0005615,GO:0005829,GO:0006351,GO:0006355,GO:0007223,GO:0035195,GO:0035279,GO:0045652	P-body|RNA binding|helicase activity|ATP binding|extracellular space|cytosol|transcription, DNA-templated|regulation of transcription, DNA-templated|Wnt signaling pathway, calcium modulating pathway|gene silencing by miRNA|mRNA cleavage involved in gene silencing by miRNA|regulation of megakaryocyte differentiation
MPDZ	1121.445859	635.5479121	1607.343806	2.529067873	1.338605755	0.008898193	0.336231714	Up	2.22839	5.4377	GeneID:100153161,Genbank:XM_021063726.1	multiple PDZ domain crumbs cell polarity complex component		GO:0005737,GO:0005923,GO:0007155,GO:0008022,GO:0014069,GO:0016032,GO:0016324,GO:0016327,GO:0030425,GO:0031410,GO:0043220,GO:0045211	cytoplasm|bicellular tight junction|cell adhesion|protein C-terminus binding|postsynaptic density|viral process|apical plasma membrane|apicolateral plasma membrane|dendrite|cytoplasmic vesicle|Schmidt-Lanterman incisure|postsynaptic membrane	ko04530,ko04391	Tight junction|Hippo signaling pathway - fly
MUC20	5.157754337	0	10.31550867	Inf	Inf	0.046854446	1	Up	0	0.20924	GeneID:100134954,Genbank:XM_005670133.3	mucin 20, cell surface associated
MUC4	2569.299169	1007.706002	4130.892337	4.099303101	2.035378666	0.000172219	0.011819864	Up	3.11429	12.3366	GeneID:100157344,Genbank:XM_021068272.1	mucin 4, cell surface associated
MX1	38295.05225	79.97666679	76510.12783	956.6556209	9.901855863	7.11E-18	2.33E-15	Up	1.20884	1152.94	GeneID:397128,Genbank:NM_214061.2	MX dynamin like GTPase 1		GO:0000266,GO:0003374,GO:0003924,GO:0005525,GO:0005737,GO:0005789,GO:0008017,GO:0031966,GO:0032439,GO:0045071,GO:0048471,GO:0051607,GO:0061025,GO:0071357,GO:1901253	mitochondrial fission|dynamin family protein polymerization involved in mitochondrial fission|GTPase activity|GTP binding|cytoplasm|endoplasmic reticulum membrane|microtubule binding|mitochondrial membrane|endosome localization|negative regulation of viral genome replication|perinuclear region of cytoplasm|defense response to virus|membrane fusion|cellular response to type I interferon|negative r…
MX2	5889.879439	3.199066672	11776.55981	3681.248633	11.84597948	2.22E-33	9.97E-30	Up	0.0674274	183.545	GeneID:396893,Genbank:NM_001097416.1	myxovirus (influenza virus) resistance 2 (mouse)		GO:0000266,GO:0003374,GO:0003924,GO:0005525,GO:0005634,GO:0005643,GO:0008017,GO:0009615,GO:0031966,GO:0035455,GO:0045087,GO:0046822,GO:0051607,GO:0051726,GO:0061025	mitochondrial fission|dynamin family protein polymerization involved in mitochondrial fission|GTPase activity|GTP binding|nucleus|nuclear pore|microtubule binding|response to virus|mitochondrial membrane|response to interferon-alpha|innate immune response|regulation of nucleocytoplasmic transport|defense response to virus|regulation of cell cycle|membrane fusion
MXD1	227.0287084	71.44582234	382.6115944	5.355268957	2.420959033	0.000246667	0.016265481	Up	0.780197	4.0587	GeneID:100625349,Genbank:XM_003354782.5	MAX dimerization protein 1	bHLH	GO:0000122,GO:0000790,GO:0000978,GO:0001078,GO:0003700,GO:0003712,GO:0003714,GO:0005634,GO:0005654,GO:0005739,GO:0005829,GO:0006351,GO:0007275,GO:0008283,GO:0046983	negative regulation of transcription from RNA polymerase II promoter|nuclear chromatin|RNA polymerase II proximal promoter sequence-specific DNA binding|transcriptional repressor activity, RNA polymerase II proximal promoter sequence-specific DNA binding|DNA binding transcription factor activity|transcription cofactor activity|transcription corepressor activity|nucleus|nucleoplasm|mitochondrion|c…
MYCBP2	797.4252481	510.7843119	1084.066184	2.122356069	1.085666718	0.036507308	0.959172467	Up	1.44607	2.90375	GeneID:100156216,Genbank:XM_021065752.1	MYC binding protein 2, E3 ubiquitin protein ligase		GO:0005634,GO:0006351,GO:0006355,GO:0008045,GO:0015630,GO:0016567,GO:0016740,GO:0021785,GO:0021952,GO:0030424,GO:0032880,GO:0042177,GO:0042803,GO:0043231,GO:0046872,GO:0048667,GO:0051493	nucleus|transcription, DNA-templated|regulation of transcription, DNA-templated|motor neuron axon guidance|microtubule cytoskeleton|protein ubiquitination|transferase activity|branchiomotor neuron axon guidance|central nervous system projection neuron axonogenesis|axon|regulation of protein localization|negative regulation of protein catabolic process|protein homodimerization activity|intracellul…
MYO1G	60.08179603	1.066355557	119.0972365	111.6862342	6.803307568	3.08E-07	3.66E-05	Up	0.0115815	0.867121	GeneID:100512998,Genbank:XM_021079179.1	myosin IG		GO:0001891,GO:0002456,GO:0003774,GO:0003779,GO:0005516,GO:0005524,GO:0005546,GO:0005547,GO:0005886,GO:0005902,GO:0006887,GO:0016020,GO:0016459,GO:0030027,GO:0030175,GO:0031256,GO:0031589,GO:0038096,GO:0043325,GO:0070062,GO:0071976,GO:0072678	phagocytic cup|T cell mediated immunity|motor activity|actin binding|calmodulin binding|ATP binding|phosphatidylinositol-4,5-bisphosphate binding|phosphatidylinositol-3,4,5-trisphosphate binding|plasma membrane|microvillus|exocytosis|membrane|myosin complex|lamellipodium|filopodium|leading edge membrane|cell-substrate adhesion|Fc-gamma receptor signaling pathway involved in phagocytosis|phosphati…
N4BP1	1473.97768	743.2498234	2204.705536	2.966304823	1.568666859	0.002315324	0.115398115	Up	6.06656	17.1368	GeneID:100520431,Genbank:XM_003126990.5	NEDD4 binding protein 1		GO:0005730,GO:0016605,GO:0031397,GO:0032435,GO:0034644	nucleolus|PML body|negative regulation of protein ubiquitination|negative regulation of proteasomal ubiquitin-dependent protein catabolic process|cellular response to UV
NAMPT	1508.413759	661.1404455	2355.687072	3.563066044	1.833119225	0.000417935	0.025098468	Up	7.7205	26.1163	GeneID:595123,Genbank:XM_021102257.1	nicotinamide phosphoribosyltransferase		GO:0004514,GO:0005125,GO:0005615,GO:0005634,GO:0005737,GO:0009435,GO:0032922,GO:0047280	nicotinate-nucleotide diphosphorylase (carboxylating) activity|cytokine activity|extracellular space|nucleus|cytoplasm|NAD biosynthetic process|circadian regulation of gene expression|nicotinamide phosphoribosyltransferase activity	ko00760	Nicotinate and nicotinamide metabolism
NAT8	28.40585392	51.18506675	5.626641095	0.109927396	-3.185377119	0.00596519	0.249204135	Down	0.808015	0.07356	GeneID:100516363,Genbank:XM_003125006.4	N-acetyltransferase 8 (putative)		GO:0001702,GO:0004468,GO:0005789,GO:0005793,GO:0008080,GO:0010628,GO:0016021,GO:0018003,GO:0033116,GO:0043066,GO:0044267,GO:0050435	gastrulation with mouth forming second|lysine N-acetyltransferase activity, acting on acetyl phosphate as donor|endoplasmic reticulum membrane|endoplasmic reticulum-Golgi intermediate compartment|N-acetyltransferase activity|positive regulation of gene expression|integral component of membrane|peptidyl-lysine N6-acetylation|endoplasmic reticulum-Golgi intermediate compartment membrane|negative re…
NBN	571.4164422	300.7122671	842.1206172	2.8004199	1.485643164	0.006326689	0.261063233	Up	4.21494	10.9869	GeneID:100153233,Genbank:XM_021089137.1	nibrin				ko03440	Homologous recombination
NEMP2	252.2011617	76.77760012	427.6247232	5.569654724	2.477587894	0.000132053	0.009423241	Up	0.665322	3.61857	GeneID:100515587,Genbank:XM_021076065.1	nuclear envelope integral membrane protein 2		GO:0005635,GO:0005637,GO:0016021	nuclear envelope|nuclear inner membrane|integral component of membrane
NEURL3	338.9940185	30.92431116	647.0637259	20.92411121	4.387094438	1.36E-10	2.23E-08	Up	0.520488	10.381	GeneID:100524797,Genbank:XM_003124839.5	neuralized E3 ubiquitin protein ligase 3		GO:0046872,GO:0061630	metal ion binding|ubiquitin protein ligase activity
NFIL3	968.0734362	494.7889786	1441.357894	2.91307599	1.542543336	0.002890084	0.139773493	Up	11.3737	31.8485	GeneID:100153822,Genbank:XM_001928870.6	nuclear factor, interleukin 3 regulated	TF_bZIP	GO:0000978,GO:0001078,GO:0005634,GO:0006355,GO:0006366,GO:0006955,GO:0007623,GO:0010628,GO:0071353	RNA polymerase II proximal promoter sequence-specific DNA binding|transcriptional repressor activity, RNA polymerase II proximal promoter sequence-specific DNA binding|nucleus|regulation of transcription, DNA-templated|transcription from RNA polymerase II promoter|immune response|circadian rhythm|positive regulation of gene expression|cellular response to interleukin-4
NHLRC2	138.5565428	66.11404455	210.9990411	3.191440525	1.674207762	0.019149537	0.594918188	Up	1.19997	3.45672	GeneID:100155569,Genbank:NM_001243561.1	NHL repeat containing 2
NINJ1	683.1976331	412.6796007	953.7156656	2.311031764	1.208537089	0.022238286	0.673759961	Up	4.36869	10.3469	GeneID:110260095,Genbank:XM_021088145.1	ninjurin 1		GO:0001954,GO:0007155,GO:0016021,GO:0042246,GO:1990384	positive regulation of cell-matrix adhesion|cell adhesion|integral component of membrane|tissue regeneration|hyaloid vascular plexus regression
NIPA1	232.3305291	120.498178	344.1628803	2.856166675	1.514080172	0.017011261	0.544846383	Up	1.4056	4.00385	GeneID:110257061,Genbank:XM_021075606.1	non imprinted in Prader-Willi/Angelman syndrome 1		GO:0005769,GO:0005886,GO:0015095,GO:0015693,GO:0016021	early endosome|plasma membrane|magnesium ion transmembrane transporter activity|magnesium ion transport|integral component of membrane
NLRC5	828.1825965	2.132711114	1654.232482	775.6477052	9.599257727	1.97E-28	1.47E-25	Up	0.00721528	9.36859	GeneID:100135667,Genbank:XM_021093211.1	NLR family CARD domain containing 5		GO:0000979,GO:0005524,GO:0005634,GO:0005737,GO:0005813,GO:0005829,GO:0032088,GO:0032480,GO:0043549,GO:0045087,GO:0045345,GO:0045944,GO:0051607,GO:0060335,GO:0060339,GO:0060340	RNA polymerase II core promoter sequence-specific DNA binding|ATP binding|nucleus|cytoplasm|centrosome|cytosol|negative regulation of NF-kappaB transcription factor activity|negative regulation of type I interferon production|regulation of kinase activity|innate immune response|positive regulation of MHC class I biosynthetic process|positive regulation of transcription from RNA polymerase II prom…
NLRP3	641.9998894	413.7459562	870.2538226	2.103353059	1.072691034	0.043297587	1	Up	4.07744	8.13252	GeneID:100514823,Genbank:XM_021078922.1	NLR family pyrin domain containing 3		GO:0002374,GO:0002674,GO:0002830,GO:0005524,GO:0005576,GO:0005634,GO:0005737,GO:0005783,GO:0006351,GO:0006919,GO:0006954,GO:0008134,GO:0032088,GO:0032611,GO:0032621,GO:0032736,GO:0032753,GO:0032754,GO:0042347,GO:0042802,GO:0043565,GO:0044546,GO:0045087,GO:0045630,GO:0045944,GO:0050701,GO:0050713,GO:0050718,GO:0050830,GO:0051092,GO:0051607,GO:0071222,GO:0071224,GO:0072559,GO:2000321,GO:2000553	cytokine secretion involved in immune response|negative regulation of acute inflammatory response|positive regulation of type 2 immune response|ATP binding|extracellular region|nucleus|cytoplasm|endoplasmic reticulum|transcription, DNA-templated|activation of cysteine-type endopeptidase activity involved in apoptotic process|inflammatory response|transcription factor binding|negative regulation o…	ko04621	NOD-like receptor signaling pathway
NMI	619.3893114	163.1524003	1075.626223	6.592769833	2.720884715	1.43E-06	0.000149603	Up	3.78082	23.1444	GeneID:100621233,Genbank:XM_003359414.4	N-myc and STAT interactor		GO:0003712,GO:0005737,GO:0006366,GO:0060333	transcription cofactor activity|cytoplasm|transcription from RNA polymerase II promoter|interferon-gamma-mediated signaling pathway
NOS2	30.86338539	6.398133343	55.32863743	8.647621808	3.11230343	0.0062866	0.260653736	Up	0.039494	0.291302	GeneID:396859,Genbank:XM_021066186.1	nitric oxide synthase 2		GO:0003958,GO:0004517,GO:0005506,GO:0005516,GO:0005622,GO:0006809,GO:0006954,GO:0007263,GO:0010181,GO:0018119,GO:0020037,GO:0031284,GO:0032310,GO:0042742,GO:0045776,GO:0050660,GO:0050661,GO:0072604,GO:0072606,GO:0097755,GO:1900015	NADPH-hemoprotein reductase activity|nitric-oxide synthase activity|iron ion binding|calmodulin binding|intracellular|nitric oxide biosynthetic process|inflammatory response|nitric oxide mediated signal transduction|FMN binding|peptidyl-cysteine S-nitrosylation|heme binding|positive regulation of guanylate cyclase activity|prostaglandin secretion|defense response to bacterium|negative regulation …	ko04066,ko04146,ko00330,ko04020,ko00220	HIF-1 signaling pathway|Peroxisome|Arginine and proline metabolism|Calcium signaling pathway|Arginine biosynthesis
NR4A2	446.6915529	168.484178	724.8989277	4.302474785	2.105166737	0.000257881	0.016839893	Up	1.23075	5.77041	GeneID:100157120,Genbank:XM_005657531.3	nuclear receptor subfamily 4 group A member 2	NGFIB-like	GO:0000122,GO:0000978,GO:0001077,GO:0001666,GO:0001764,GO:0001975,GO:0003677,GO:0003707,GO:0004879,GO:0005634,GO:0005654,GO:0005737,GO:0006351,GO:0006367,GO:0007165,GO:0008013,GO:0008270,GO:0008344,GO:0009791,GO:0016607,GO:0021952,GO:0021986,GO:0031668,GO:0034599,GO:0035259,GO:0042053,GO:0042416,GO:0042551,GO:0042803,GO:0043085,GO:0043524,GO:0043576,GO:0045444,GO:0045944,GO:0046965,GO:0046982,GO:…	negative regulation of transcription from RNA polymerase II promoter|RNA polymerase II proximal promoter sequence-specific DNA binding|transcriptional activator activity, RNA polymerase II proximal promoter sequence-specific DNA binding|response to hypoxia|neuron migration|response to amphetamine|DNA binding|steroid hormone receptor activity|nuclear receptor activity|nucleus|nucleoplasm|cytoplasm…	ko04925	Aldosterone synthesis and secretion
NRAP	143.7597385	74.64488901	212.8745881	2.851830727	1.511888352	0.031945807	0.869203392	Up	0.306811	0.995397	GeneID:733691,Genbank:XM_021072190.1	nebulin related anchoring protein		GO:0003779,GO:0005916,GO:0005927,GO:0046872,GO:0051371	actin binding|fascia adherens|muscle tendon junction|metal ion binding|muscle alpha-actinin binding
NRCAM	1641.369943	2679.751515	602.9883707	0.225016524	-2.151897147	4.44E-05	0.003473489	Down	10.7689	2.29348	GeneID:100520970,Genbank:XM_021063526.1	neuronal cell adhesion molecule		GO:0001525,GO:0005576,GO:0005886,GO:0007155,GO:0007411,GO:0007417,GO:0008104,GO:0010975,GO:0016021,GO:0019227,GO:0030424,GO:0030506,GO:0031290,GO:0043194,GO:0045162,GO:0045202,GO:0086080,GO:0098609	angiogenesis|extracellular region|plasma membrane|cell adhesion|axon guidance|central nervous system development|protein localization|regulation of neuron projection development|integral component of membrane|neuronal action potential propagation|axon|ankyrin binding|retinal ganglion cell axon guidance|axon initial segment|clustering of voltage-gated sodium channels|synapse|protein binding involv…	ko04514	Cell adhesion molecules (CAMs)
NSMAF	22.41231632	37.3224445	7.502188126	0.201010095	-2.314660135	0.048473655	1	Down	0.222756	0.0429992	GeneID:100153039,Genbank:XM_021089346.1	neutral sphingomyelinase activation associated factor		GO:0005057,GO:0005737,GO:0005829,GO:0006672,GO:0007165,GO:0016230,GO:0043065,GO:2000304	signal transducer activity, downstream of receptor|cytoplasm|cytosol|ceramide metabolic process|signal transduction|sphingomyelin phosphodiesterase activator activity|positive regulation of apoptotic process|positive regulation of ceramide biosynthetic process	ko04071	Sphingolipid signaling pathway
NUAK2	263.3867876	130.095378	396.6781972	3.049133669	1.608399397	0.009557645	0.353212745	Up	1.74622	5.4724	GeneID:100625699,Genbank:XM_003357391.4	NUAK family kinase 2		GO:0000287,GO:0004674,GO:0005524,GO:0005634,GO:0005737,GO:0006468,GO:0006915,GO:0030036,GO:0035556,GO:0042149,GO:0043066	magnesium ion binding|protein serine/threonine kinase activity|ATP binding|nucleus|cytoplasm|protein phosphorylation|apoptotic process|actin cytoskeleton organization|intracellular signal transduction|cellular response to glucose starvation|negative regulation of apoptotic process
NUB1	2697.105651	1113.275202	4280.9361	3.845352966	1.94311603	0.000341262	0.021058051	Up	14.7563	55.6853	GeneID:100517250,Genbank:XM_013990737.2	negative regulator of ubiquitin like proteins 1		GO:0005634,GO:0005829,GO:0006511,GO:0016567,GO:0032436,GO:0034341,GO:0034612,GO:0043687	nucleus|cytosol|ubiquitin-dependent protein catabolic process|protein ubiquitination|positive regulation of proteasomal ubiquitin-dependent protein catabolic process|response to interferon-gamma|response to tumor necrosis factor|post-translational protein modification
NUPR1	92.50701553	25.59253337	159.4214977	6.229219099	2.639051317	0.001360793	0.074110905	Up	0.945941	5.21665	GeneID:110260086,Genbank:XM_021088038.1	nuclear protein 1, transcriptional regulator		GO:0002526,GO:0003677,GO:0003682,GO:0005634,GO:0005829,GO:0006351,GO:0006357,GO:0006461,GO:0006473,GO:0008283,GO:0008584,GO:0009636,GO:0031401,GO:0032993,GO:0035914,GO:0042771,GO:0043065,GO:0045786,GO:0048147,GO:2000194	acute inflammatory response|DNA binding|chromatin binding|nucleus|cytosol|transcription, DNA-templated|regulation of transcription from RNA polymerase II promoter|protein complex assembly|protein acetylation|cell proliferation|male gonad development|response to toxic substance|positive regulation of protein modification process|protein-DNA complex|skeletal muscle cell differentiation|intrinsic ap…
NXPE3	258.470713	87.44115569	429.5002702	4.911877786	2.296274665	0.000330854	0.020700682	Up	1.35363	6.20284	GeneID:100520806,Genbank:XM_003132693.4	neurexophilin and PC-esterase domain family member 3		GO:0005576	extracellular region
OAS1	8349.300217	12.79626669	16685.80417	1303.95877	10.34868254	2.14E-28	1.52E-25	Up	0.276238	290.952	GeneID:397570,Genbank:XM_021073680.1	2'-5'-oligoadenylate synthetase 1		GO:0001730,GO:0003725,GO:0005524,GO:0005576,GO:0005634,GO:0005737,GO:0005739,GO:0005783,GO:0006164,GO:0045071,GO:0045087,GO:0046872,GO:0051607	2'-5'-oligoadenylate synthetase activity|double-stranded RNA binding|ATP binding|extracellular region|nucleus|cytoplasm|mitochondrion|endoplasmic reticulum|purine nucleotide biosynthetic process|negative regulation of viral genome replication|innate immune response|metal ion binding|defense response to virus
OAS2	21985.10778	286.8496449	43683.36591	152.2866306	7.250645482	1.05E-14	2.60E-12	Up	2.90543	433.541	GeneID:595128,Genbank:XM_021072182.1	2'-5'-oligoadenylate synthetase 2		GO:0001730,GO:0003725,GO:0005524,GO:0005654,GO:0005739,GO:0005783,GO:0005829,GO:0006401,GO:0006486,GO:0009615,GO:0018377,GO:0045087,GO:0046872,GO:0048471,GO:0051607	2'-5'-oligoadenylate synthetase activity|double-stranded RNA binding|ATP binding|nucleoplasm|mitochondrion|endoplasmic reticulum|cytosol|RNA catabolic process|protein glycosylation|response to virus|protein myristoylation|innate immune response|metal ion binding|perinuclear region of cytoplasm|defense response to virus
OASL	7712.211695	14.9289778	15409.49441	1032.186839	10.01148843	3.96E-28	2.67E-25	Up	0.484216	525.775	GeneID:595119,Genbank:NM_001031790.1	2'-5'-oligoadenylate synthetase like		GO:0003677,GO:0003723,GO:0003725,GO:0005524,GO:0005654,GO:0005730,GO:0005737,GO:0005829,GO:0009615,GO:0016020,GO:0016740,GO:0045071,GO:0046966,GO:0051607,GO:0060333,GO:0060337	DNA binding|RNA binding|double-stranded RNA binding|ATP binding|nucleoplasm|nucleolus|cytoplasm|cytosol|response to virus|membrane|transferase activity|negative regulation of viral genome replication|thyroid hormone receptor binding|defense response to virus|interferon-gamma-mediated signaling pathway|type I interferon signaling pathway
OGFR	4605.893845	2512.333693	6699.453997	2.666625861	1.415015423	0.012669852	0.434782793	Up	42.3553	104.233	GeneID:106508728,Genbank:XM_021078228.1	opioid growth factor receptor
OLR1	170.2058931	0	340.4117862	Inf	Inf	1.17E-14	2.85E-12	Up	0	11.8342	GeneID:396724,Genbank:NM_213805.1	oxidized low density lipoprotein receptor 1		GO:0002376,GO:0005576,GO:0005886,GO:0006954,GO:0007155,GO:0016021,GO:0030246,GO:0032930,GO:0045121,GO:0097756	immune system process|extracellular region|plasma membrane|inflammatory response|cell adhesion|integral component of membrane|carbohydrate binding|positive regulation of superoxide anion generation|membrane raft|negative regulation of blood vessel diameter	ko03320,ko04145	PPAR signaling pathway|Phagosome
OPTN	2533.090215	1659.249247	3406.931183	2.053296808	1.037942187	0.048649832	1	Up	19.7378	38.9718	GeneID:397011,Genbank:XM_005656827.3	optineurin		GO:0000042,GO:0005634,GO:0005776,GO:0005794,GO:0005802,GO:0006914,GO:0031410,GO:0034620,GO:0043122,GO:0046872,GO:0048471,GO:0055037,GO:0070530,GO:0090161	protein targeting to Golgi|nucleus|autophagosome|Golgi apparatus|trans-Golgi network|autophagy|cytoplasmic vesicle|cellular response to unfolded protein|regulation of I-kappaB kinase/NF-kappaB signaling|metal ion binding|perinuclear region of cytoplasm|recycling endosome|K63-linked polyubiquitin modification-dependent protein binding|Golgi ribbon formation
P4HA3	39.42856382	62.91497788	15.94214977	0.253391963	-1.980557327	0.044209323	1	Down	0.516276	0.11023	GeneID:100624543,Genbank:XM_021062490.1	prolyl 4-hydroxylase subunit alpha 3		GO:0004656,GO:0005506,GO:0005788,GO:0016702,GO:0031418	procollagen-proline 4-dioxygenase activity|iron ion binding|endoplasmic reticulum lumen|oxidoreductase activity, acting on single donors with incorporation of molecular oxygen, incorporation of two atoms of oxygen|L-ascorbic acid binding	ko00330	Arginine and proline metabolism
PAPOLG	242.9486433	133.2944447	352.6028419	2.645292854	1.403427449	0.025140126	0.725148807	Up	1.04203	2.71944	GeneID:100523547,Genbank:XM_003125108.5	poly(A) polymerase gamma		GO:0003723,GO:0004652,GO:0005524,GO:0005634,GO:0005654,GO:0005829,GO:0006378,GO:0016020,GO:0016604,GO:0043631,GO:0046872	RNA binding|polynucleotide adenylyltransferase activity|ATP binding|nucleus|nucleoplasm|cytosol|mRNA polyadenylation|membrane|nuclear body|RNA polyadenylation|metal ion binding	ko03015	mRNA surveillance pathway
PAQR7	1361.698656	801.8993791	1921.497934	2.396183342	1.260738299	0.01341611	0.458054599	Up	14.7492	33.8272	GeneID:396558,Genbank:XM_021093450.1	progestin and adipoQ receptor family member 7		GO:0003707,GO:0005496,GO:0005886,GO:0007275,GO:0016021,GO:0048477,GO:0048545	steroid hormone receptor activity|steroid binding|plasma membrane|multicellular organism development|integral component of membrane|oogenesis|response to steroid hormone
PAQR8	19.48152116	4.265422229	34.69762008	8.134627294	3.024076247	0.020344378	0.621983128	Up	0.0945734	0.737189	GeneID:396559,Genbank:NM_213740.1	progestin and adipoQ receptor family member 8		GO:0003707,GO:0005496,GO:0005886,GO:0007275,GO:0016021,GO:0048477,GO:0048545	steroid hormone receptor activity|steroid binding|plasma membrane|multicellular organism development|integral component of membrane|oogenesis|response to steroid hormone
PARP10	654.0569745	201.5412003	1106.572749	5.490553529	2.456951602	9.27E-06	0.000825572	Up	2.73649	13.8879	GeneID:100516730,Genbank:XM_003125470.6	poly(ADP-ribose) polymerase family member 10		GO:0003950,GO:0005634,GO:0005730,GO:0005737,GO:0005829,GO:0006471,GO:0010629,GO:0010847,GO:0032088,GO:0033159,GO:0034356,GO:0043231,GO:0045071,GO:0048147,GO:0070212,GO:0070213,GO:0070530,GO:1900045	NAD+ ADP-ribosyltransferase activity|nucleus|nucleolus|cytoplasm|cytosol|protein ADP-ribosylation|negative regulation of gene expression|regulation of chromatin assembly|negative regulation of NF-kappaB transcription factor activity|negative regulation of protein import into nucleus, translocation|NAD biosynthesis via nicotinamide riboside salvage pathway|intracellular membrane-bounded organelle|…
PARP11	172.7098777	95.97200015	249.4477552	2.599172204	1.378052221	0.040691716	1	Up	0.946548	2.46757	GeneID:100524437,Genbank:XM_003126559.5	poly(ADP-ribose) polymerase family member 11		GO:0003950,GO:0005635,GO:0005643,GO:0006998,GO:0007283,GO:0015031,GO:0030154,GO:0051028	NAD+ ADP-ribosyltransferase activity|nuclear envelope|nuclear pore|nuclear envelope organization|spermatogenesis|protein transport|cell differentiation|mRNA transport
PARP12	36.10428036	0	72.20856072	Inf	Inf	4.30E-06	0.000401534	Up	0	0.902877	GeneID:100515805,Genbank:XM_003134615.4	poly(ADP-ribose) polymerase family member 12		GO:0003723,GO:0003950,GO:0005634,GO:0046872	RNA binding|NAD+ ADP-ribosyltransferase activity|nucleus|metal ion binding
PARP14	2469.929159	12.79626669	4927.062052	385.0390252	8.588860866	1.44E-29	1.29E-26	Up	0.0966289	34.7794	GeneID:100153948,Genbank:XM_021070260.1	poly(ADP-ribose) polymerase family member 14		GO:0003723,GO:0003950,GO:0005634,GO:0005737,GO:0005829,GO:0006351,GO:0006355,GO:0006471,GO:0010629,GO:0016020,GO:0019899,GO:0042531,GO:0042532,GO:0045087,GO:0060336,GO:0070212,GO:0070403,GO:1902216	RNA binding|NAD+ ADP-ribosyltransferase activity|nucleus|cytoplasm|cytosol|transcription, DNA-templated|regulation of transcription, DNA-templated|protein ADP-ribosylation|negative regulation of gene expression|membrane|enzyme binding|positive regulation of tyrosine phosphorylation of STAT protein|negative regulation of tyrosine phosphorylation of STAT protein|innate immune response|negative regu…
PARP3	1230.308374	815.7620013	1644.854747	2.016341462	1.011739976	0.046036055	1	Up	7.18305	14.4608	GeneID:100620838,Genbank:XM_013981754.2	poly(ADP-ribose) polymerase family member 3		GO:0000723,GO:0003824,GO:0003910,GO:0003950,GO:0005634,GO:0005737,GO:0005814,GO:0006273,GO:0006281,GO:0006302,GO:0006471,GO:0035861,GO:0051103,GO:0051106,GO:0060236,GO:1990166	telomere maintenance|catalytic activity|DNA ligase (ATP) activity|NAD+ ADP-ribosyltransferase activity|nucleus|cytoplasm|centriole|lagging strand elongation|DNA repair|double-strand break repair|protein ADP-ribosylation|site of double-strand break|DNA ligation involved in DNA repair|positive regulation of DNA ligation|regulation of mitotic spindle organization|protein localization to site of doub…	ko04214,ko04212,ko04210,ko03410	Apoptosis - fly|Longevity regulating pathway - worm|Apoptosis|Base excision repair
PARP9	1698.445173	157.8206225	3239.069724	20.52374191	4.359221883	9.24E-14	2.04E-11	Up	1.81472	35.8584	GeneID:100519390,Genbank:XM_021070264.1	poly(ADP-ribose) polymerase family member 9		GO:0000122,GO:0001191,GO:0002230,GO:0003950,GO:0004857,GO:0005634,GO:0005654,GO:0005737,GO:0005739,GO:0005829,GO:0006302,GO:0006471,GO:0010608,GO:0010629,GO:0016020,GO:0016477,GO:0019899,GO:0034356,GO:0035563,GO:0042393,GO:0042531,GO:0043086,GO:0043234,GO:0044389,GO:0045087,GO:0045893,GO:0051607,GO:0060330,GO:0060335,GO:0072570,GO:0090734,GO:0097677,GO:1900182,GO:2001034	negative regulation of transcription from RNA polymerase II promoter|transcriptional repressor activity, RNA polymerase II transcription factor binding|positive regulation of defense response to virus by host|NAD+ ADP-ribosyltransferase activity|enzyme inhibitor activity|nucleus|nucleoplasm|cytoplasm|mitochondrion|cytosol|double-strand break repair|protein ADP-ribosylation|posttranscriptional reg…
PCGF5	488.8092321	307.1104005	670.5080638	2.183280223	1.126497312	0.040990395	1	Up	2.25906	4.6896	GeneID:100522283,Genbank:XM_021073244.1	polycomb group ring finger 5		GO:0005634,GO:0005654,GO:0005730,GO:0005813,GO:0006351,GO:0031519,GO:0036353,GO:0045944,GO:0046872,GO:0060819	nucleus|nucleoplasm|nucleolus|centrosome|transcription, DNA-templated|PcG protein complex|histone H2A-K119 monoubiquitination|positive regulation of transcription from RNA polymerase II promoter|metal ion binding|inactivation of X chromosome by genetic imprinting	ko04550	Signaling pathways regulating pluripotency of stem cells
PDCD1	234.3602383	6.398133343	462.3223433	72.25894155	6.175104217	3.15E-13	6.43E-11	Up	0.171234	9.8918	GeneID:100533201,Genbank:XM_021074630.1	programmed cell death 1		GO:0002644,GO:0004871,GO:0005886,GO:0006915,GO:0006959,GO:0007275,GO:0009897,GO:0016021,GO:0031295,GO:0043066,GO:0070234	negative regulation of tolerance induction|signal transducer activity|plasma membrane|apoptotic process|humoral immune response|multicellular organism development|external side of plasma membrane|integral component of membrane|T cell costimulation|negative regulation of apoptotic process|positive regulation of T cell apoptotic process	ko04514,ko04660	Cell adhesion molecules (CAMs)|T cell receptor signaling pathway
PDE12	959.0060487	531.0450675	1386.96703	2.611768972	1.385027287	0.007248863	0.28429067	Up	6.48978	16.0218	GeneID:100157651,Genbank:XM_001926462.5	phosphodiesterase 12		GO:0000175,GO:0000288,GO:0000958,GO:0004527,GO:0004535,GO:0005759,GO:0006397,GO:0035457,GO:0044528,GO:0045070,GO:0046872,GO:0060548,GO:0071346,GO:0071359,GO:0090305,GO:0090324,GO:0090503	3'-5'-exoribonuclease activity|nuclear-transcribed mRNA catabolic process, deadenylation-dependent decay|mitochondrial mRNA catabolic process|exonuclease activity|poly(A)-specific ribonuclease activity|mitochondrial matrix|mRNA processing|cellular response to interferon-alpha|regulation of mitochondrial mRNA stability|positive regulation of viral genome replication|metal ion binding|negative regu…
PDK2	324.8486521	115.1664002	534.530904	4.641378936	2.214553488	0.000287561	0.018508469	Up	1.25551	5.65581	GeneID:100516037,Genbank:XM_021067148.1	pyruvate dehydrogenase kinase 2		GO:0004672,GO:0004740,GO:0005524,GO:0005654,GO:0005739,GO:0005759,GO:0005829,GO:0005967,GO:0006006,GO:0006111,GO:0006885,GO:0008286,GO:0010510,GO:0010565,GO:0010906,GO:0031670,GO:0034614,GO:0042593,GO:0042803,GO:0072332	protein kinase activity|pyruvate dehydrogenase (acetyl-transferring) kinase activity|ATP binding|nucleoplasm|mitochondrion|mitochondrial matrix|cytosol|mitochondrial pyruvate dehydrogenase complex|glucose metabolic process|regulation of gluconeogenesis|regulation of pH|insulin receptor signaling pathway|regulation of acetyl-CoA biosynthetic process from pyruvate|regulation of cellular ketone meta…
PDP1	2166.899071	912.800357	3420.997786	3.747805048	1.906045909	0.000339388	0.021038915	Up	11.4114	40.7032	GeneID:100153002,Genbank:XM_005662967.3	pyruvate dehyrogenase phosphatase catalytic subunit 1		GO:0000287,GO:0004722,GO:0004741,GO:0005509,GO:0005739,GO:0005759,GO:0016311	magnesium ion binding|protein serine/threonine phosphatase activity|[pyruvate dehydrogenase (lipoamide)] phosphatase activity|calcium ion binding|mitochondrion|mitochondrial matrix|dephosphorylation
PDPN	1172.706676	1742.424981	602.9883707	0.346062744	-1.530894459	0.002872553	0.139500306	Down	36.3472	11.9536	GeneID:100738269,Genbank:XM_005665017.3	podoplanin		GO:0000902,GO:0001726,GO:0001946,GO:0005102,GO:0005829,GO:0005886,GO:0005887,GO:0007266,GO:0008285,GO:0008360,GO:0010718,GO:0016020,GO:0016323,GO:0016324,GO:0019956,GO:0030027,GO:0030054,GO:0030168,GO:0030175,GO:0030324,GO:0030335,GO:0031258,GO:0031410,GO:0031527,GO:0031528,GO:0032587,GO:0042995,GO:0043066,GO:0044319,GO:0045121,GO:0048535,GO:0051087,GO:0051272,GO:0060838,GO:0061851,GO:0070252,GO:…	cell morphogenesis|ruffle|lymphangiogenesis|receptor binding|cytosol|plasma membrane|integral component of plasma membrane|Rho protein signal transduction|negative regulation of cell proliferation|regulation of cell shape|positive regulation of epithelial to mesenchymal transition|membrane|basolateral plasma membrane|apical plasma membrane|chemokine binding|lamellipodium|cell junction|platelet ac…
PDZK1	335.2957779	513.9833786	156.6081771	0.304695023	-1.714562162	0.003946897	0.176390896	Down	8.23835	2.2993	GeneID:100152549,Genbank:XM_021089949.1	PDZ domain containing 1		GO:0005886,GO:0015879,GO:0030165,GO:0031526,GO:0032414,GO:0044070,GO:0090314,GO:1904064	plasma membrane|carnitine transport|PDZ domain binding|brush border membrane|positive regulation of ion transmembrane transporter activity|regulation of anion transport|positive regulation of protein targeting to membrane|positive regulation of cation transmembrane transport
PFKFB4	165.0148165	92.77293348	237.2566995	2.55739137	1.35467296	0.04629459	1	Up	0.783592	2.11755	GeneID:100158056,Genbank:XM_005669518.3	6-phosphofructo-2-kinase/fructose-2,6-biphosphatase 4		GO:0003873,GO:0004331,GO:0005524,GO:0005829,GO:0006000,GO:0006003,GO:0045821	6-phosphofructo-2-kinase activity|fructose-2,6-bisphosphate 2-phosphatase activity|ATP binding|cytosol|fructose metabolic process|fructose 2,6-bisphosphate metabolic process|positive regulation of glycolytic process	ko04152,ko00051	AMPK signaling pathway|Fructose and mannose metabolism
PI4K2B	361.4638954	178.0813781	544.8464127	3.059536144	1.613312942	0.005919209	0.248053593	Up	2.58144	7.54117	GeneID:100623115,Genbank:XM_021101073.1	phosphatidylinositol 4-kinase type 2 beta		GO:0004430,GO:0005524,GO:0005768,GO:0005802,GO:0005829,GO:0005886,GO:0006661,GO:0007030,GO:0007032,GO:0016020,GO:0046854	1-phosphatidylinositol 4-kinase activity|ATP binding|endosome|trans-Golgi network|cytosol|plasma membrane|phosphatidylinositol biosynthetic process|Golgi organization|endosome organization|membrane|phosphatidylinositol phosphorylation	ko00562,ko04070	Inositol phosphate metabolism|Phosphatidylinositol signaling system
PIEZO2	17.8176968	0	35.6353936	Inf	Inf	0.000442329	0.026188947	Up	0	0.131817	GeneID:100626687,Genbank:XM_021096049.1	piezo type mechanosensitive ion channel component 2		GO:0005261,GO:0005886,GO:0006812,GO:0008381,GO:0009612,GO:0016021,GO:0042391,GO:0050974,GO:0050982,GO:0071260	cation channel activity|plasma membrane|cation transport|mechanosensitive ion channel activity|response to mechanical stimulus|integral component of membrane|regulation of membrane potential|detection of mechanical stimulus involved in sensory perception|detection of mechanical stimulus|cellular response to mechanical stimulus
PIGR	509.2086655	186.6122225	831.8051085	4.457398863	2.156202064	0.000138629	0.009774026	Up	1.80565	7.5312	GeneID:397315,Genbank:XM_021102216.1	polymeric immunoglobulin receptor		GO:0005576,GO:0005886,GO:0016021	extracellular region|plasma membrane|integral component of membrane	ko04672	Intestinal immune network for IgA production
PIK3AP1	7799.913752	2659.49076	12940.33674	4.865719761	2.282653231	0.000301191	0.019202027	Up	21.3718	100.952	GeneID:100155165,Genbank:XM_013983580.2	phosphoinositide-3-kinase adaptor protein 1		GO:0005829,GO:0005886,GO:0014068,GO:0016020,GO:0034134,GO:0034142,GO:0034154,GO:0034162,GO:0036312,GO:0042802,GO:0046934,GO:0050727,GO:0051897	cytosol|plasma membrane|positive regulation of phosphatidylinositol 3-kinase signaling|membrane|toll-like receptor 2 signaling pathway|toll-like receptor 4 signaling pathway|toll-like receptor 7 signaling pathway|toll-like receptor 9 signaling pathway|phosphatidylinositol 3-kinase regulatory subunit binding|identical protein binding|phosphatidylinositol-4,5-bisphosphate 3-kinase activity|regulati…	ko04151,ko04662	PI3K-Akt signaling pathway|B cell receptor signaling pathway
PLAC8	1805.865682	166.3514669	3445.379897	20.71144884	4.372356574	9.58E-14	2.08E-11	Up	7.1646	280.364	GeneID:100525175,Genbank:XM_003129352.4	placenta specific 8		GO:0003682,GO:0005576,GO:0008284,GO:0009409,GO:0035578,GO:0040015,GO:0042742,GO:0043066,GO:0043312,GO:0045944,GO:0050873	chromatin binding|extracellular region|positive regulation of cell proliferation|response to cold|azurophil granule lumen|negative regulation of multicellular organism growth|defense response to bacterium|negative regulation of apoptotic process|neutrophil degranulation|positive regulation of transcription from RNA polymerase II promoter|brown fat cell differentiation
PLAU	9411.556675	5095.046853	13728.0665	2.694394555	1.429961128	0.024214512	0.711208765	Up	99.6139	255.393	GeneID:396985,Genbank:NM_213945.1	plasminogen activator, urokinase		GO:0004252,GO:0005615,GO:0006508,GO:0031639	serine-type endopeptidase activity|extracellular space|proteolysis|plasminogen activation	ko04064,ko04610	NF-kappa B signaling pathway|Complement and coagulation cascades
PLEKHA4	648.3838803	60.78226676	1235.985494	20.33463968	4.345867522	1.26E-12	2.42E-10	Up	0.59915	10.9083	GeneID:100522871,Genbank:XM_013998606.2	pleckstrin homology domain containing A4		GO:0005737,GO:0005886,GO:0006661,GO:0032266	cytoplasm|plasma membrane|phosphatidylinositol biosynthetic process|phosphatidylinositol-3-phosphate binding
PLEKHA7	1422.749525	445.7366229	2399.762427	5.383812555	2.428628181	4.63E-06	0.000426324	Up	1.75266	9.10468	GeneID:100514820,Genbank:XM_021083278.1	pleckstrin homology domain containing A7		GO:0005634,GO:0005813,GO:0005829,GO:0005915,GO:0030054,GO:0045218,GO:0070062,GO:0070097,GO:0090136	nucleus|centrosome|cytosol|zonula adherens|cell junction|zonula adherens maintenance|extracellular exosome|delta-catenin binding|epithelial cell-cell adhesion
PLEKHN1	1122.488988	567.3011565	1677.67682	2.957294905	1.564278118	0.002379013	0.118090354	Up	7.85264	22.5934	GeneID:100739230,Genbank:XM_021095175.1	pleckstrin homology domain containing N1		GO:0005886	plasma membrane
PLSCR1	1172.079229	293.2477782	2050.910679	6.993780793	2.806072578	1.92E-07	2.37E-05	Up	4.1506	30.5699	GeneID:100620055,Genbank:XM_021068460.1	phospholipid scramblase 1		GO:0005886,GO:0016021,GO:0017128,GO:0046872	plasma membrane|integral component of membrane|phospholipid scramblase activity|metal ion binding
PMAIP1	255.6950916	72.51217789	438.8780054	6.05247309	2.59752476	6.45E-05	0.004904716	Up	5.22328	30.2786	GeneID:397278,Genbank:NM_214147.2	phorbol-12-myristate-13-acetate-induced protein 1		GO:0001836,GO:0005634,GO:0005739,GO:0005829,GO:0006919,GO:0006974,GO:0010498,GO:0010907,GO:0032461,GO:0042149,GO:0043331,GO:0043517,GO:0046902,GO:0051607,GO:0071456,GO:0072332,GO:0072593,GO:0090200,GO:1902043,GO:2001244	release of cytochrome c from mitochondria|nucleus|mitochondrion|cytosol|activation of cysteine-type endopeptidase activity involved in apoptotic process|cellular response to DNA damage stimulus|proteasomal protein catabolic process|positive regulation of glucose metabolic process|positive regulation of protein oligomerization|cellular response to glucose starvation|response to dsRNA|positive regu…	ko04215,ko04115,ko04210	Apoptosis - multiple species|p53 signaling pathway|Apoptosis
PMEPA1	2720.486751	4215.303518	1225.669985	0.290766722	-1.782065933	0.000966177	0.054609319	Down	50.5039	13.8452	GeneID:100144523,Genbank:XM_005673042.3	prostate transmembrane protein, androgen induced 1		GO:0000139,GO:0005886,GO:0010008,GO:0010991,GO:0016021,GO:0030512,GO:0030521,GO:0031901,GO:0043231,GO:0050699,GO:0060394,GO:0070412	Golgi membrane|plasma membrane|endosome membrane|negative regulation of SMAD protein complex assembly|integral component of membrane|negative regulation of transforming growth factor beta receptor signaling pathway|androgen receptor signaling pathway|early endosome membrane|intracellular membrane-bounded organelle|WW domain binding|negative regulation of pathway-restricted SMAD protein phosphoryl…
PML	2347.233649	217.5365337	4476.930764	20.58013286	4.363180391	2.64E-13	5.53E-11	Up	1.28916	27.6809	GeneID:100157336,Genbank:XM_001925572.5	promyelocytic leukemia				ko04144,ko04120	Endocytosis|Ubiquitin mediated proteolysis
PNPT1	1859.449048	884.008757	2834.889338	3.206856624	1.681159854	0.001296634	0.071193169	Up	9.36728	28.1525	GeneID:100642182,Genbank:XM_021085800.1	polyribonucleotide nucleotidyltransferase 1		GO:0000175,GO:0000957,GO:0000958,GO:0000962,GO:0000964,GO:0000965,GO:0004654,GO:0005739,GO:0005758,GO:0006401,GO:0006402,GO:0008266,GO:0016020,GO:0034046,GO:0034599,GO:0035198,GO:0035927,GO:0035928,GO:0043457,GO:0043631,GO:0045025,GO:0045926,GO:0051260,GO:0061014,GO:0070207,GO:0070584,GO:0071042,GO:0071850,GO:0097222,GO:2000627,GO:2000772	3'-5'-exoribonuclease activity|mitochondrial RNA catabolic process|mitochondrial mRNA catabolic process|positive regulation of mitochondrial RNA catabolic process|mitochondrial RNA 5'-end processing|mitochondrial RNA 3'-end processing|polyribonucleotide nucleotidyltransferase activity|mitochondrion|mitochondrial intermembrane space|RNA catabolic process|mRNA catabolic process|poly(U) RNA binding|…	ko00230,ko00240,ko03018	Purine metabolism|Pyrimidine metabolism|RNA degradation
PNRC1	760.9385869	450.0020452	1071.875129	2.381933905	1.252133381	0.016725214	0.539538543	Up	15.1898	34.5173	GeneID:106508885,Genbank:XM_021089951.1	proline rich nuclear receptor coactivator 1		GO:0000184,GO:0000932,GO:0005634,GO:0006351,GO:0006355,GO:0031087	nuclear-transcribed mRNA catabolic process, nonsense-mediated decay|P-body|nucleus|transcription, DNA-templated|regulation of transcription, DNA-templated|deadenylation-independent decapping of nuclear-transcribed mRNA
POLR3GL	587.8917697	301.7786227	874.0049167	2.896179023	1.534150783	0.004712723	0.200618817	Up	3.93657	10.9042	GeneID:100152157,Genbank:XM_013997211.2	RNA polymerase III subunit G like		GO:0003899,GO:0005634,GO:0005654,GO:0005666,GO:0005829,GO:0006383,GO:0032481	DNA-directed 5'-3' RNA polymerase activity|nucleus|nucleoplasm|DNA-directed RNA polymerase III complex|cytosol|transcription from RNA polymerase III promoter|positive regulation of type I interferon production	ko00230,ko00240,ko03020,ko04623	Purine metabolism|Pyrimidine metabolism|RNA polymerase|Cytosolic DNA-sensing pathway
PPM1K	345.1770639	102.3701335	587.9839944	5.743706434	2.521982014	3.82E-05	0.003060611	Up	0.741187	3.65648	GeneID:110262190,Genbank:XM_021101768.1	protein phosphatase, Mg2+/Mn2+ dependent 1K		GO:0004722,GO:0005739,GO:0005759,GO:0009083,GO:0046872	protein serine/threonine phosphatase activity|mitochondrion|mitochondrial matrix|branched-chain amino acid catabolic process|metal ion binding
PPP1R18	1759.687924	1158.062135	2361.313713	2.039021604	1.027877061	0.044880446	1	Up	11.76	23.3762	GeneID:100151743,Genbank:XM_021097973.1	protein phosphatase 1 regulatory subunit 18		GO:0003779,GO:0005737,GO:0005856,GO:0019902,GO:0046983	actin binding|cytoplasm|cytoskeleton|phosphatase binding|protein dimerization activity
PPP1R1B	53.92197716	0	107.8439543	Inf	Inf	1.21E-07	1.54E-05	Up	0	1.64956	GeneID:100736966,Genbank:XM_021067047.1	protein phosphatase 1 regulatory inhibitor subunit 1B				ko04728,ko04024	Dopaminergic synapse|cAMP signaling pathway
PPP3CA	1031.642432	600.3581787	1462.926685	2.436756484	1.284962083	0.012182183	0.424545925	Up	6.5727	15.1039	GeneID:397241,Genbank:XM_021100471.1	protein phosphatase 3 catalytic subunit alpha		GO:0000082,GO:0005516,GO:0005654,GO:0005739,GO:0005829,GO:0005955,GO:0006470,GO:0006606,GO:0006816,GO:0014883,GO:0014898,GO:0016018,GO:0016311,GO:0019899,GO:0030018,GO:0033173,GO:0033192,GO:0033555,GO:0035562,GO:0035690,GO:0042383,GO:0045807,GO:0045944,GO:0046872,GO:0046983,GO:0048741,GO:0050774,GO:0050804,GO:0051091,GO:0051533,GO:0051592,GO:0060079,GO:0098794,GO:1903244,GO:1903799,GO:1905205	G1/S transition of mitotic cell cycle|calmodulin binding|nucleoplasm|mitochondrion|cytosol|calcineurin complex|protein dephosphorylation|protein import into nucleus|calcium ion transport|transition between fast and slow fiber|cardiac muscle hypertrophy in response to stress|cyclosporin A binding|dephosphorylation|enzyme binding|Z disc|calcineurin-NFAT signaling cascade|calmodulin-dependent protei…	ko04924,ko04360,ko04922,ko04660,ko04650,ko04728,ko04380,ko04724,ko04010,ko04114,ko04020,ko04370,ko04022,ko04720,ko04662,ko04310,ko04921	Renin secretion|Axon guidance|Glucagon signaling pathway|T cell receptor signaling pathway|Natural killer cell mediated cytotoxicity|Dopaminergic synapse|Osteoclast differentiation|Glutamatergic synapse|MAPK signaling pathway|Oocyte meiosis|Calcium signaling pathway|VEGF signaling pathway|cGMP-PKG signaling pathway|Long-term potentiation|B cell receptor signaling pathway|Wnt signaling pathway|Oxy…
PPP4R4	94.31052936	1.066355557	187.5547032	175.8838334	7.458479071	1.53E-09	2.36E-07	Up	0.0111784	1.32883	GeneID:100737576,Genbank:XM_021099663.1	protein phosphatase 4 regulatory subunit 4		GO:0005737,GO:0005829,GO:0008287,GO:0019888,GO:0032515,GO:0080163	cytoplasm|cytosol|protein serine/threonine phosphatase complex|protein phosphatase regulator activity|negative regulation of phosphoprotein phosphatase activity|regulation of protein serine/threonine phosphatase activity
PPTC7	885.6668414	527.8460008	1243.487682	2.355777405	1.236203227	0.016699978	0.539538543	Up	7.36014	16.7298	GeneID:100513685,Genbank:XM_003132884.4	PTC7 protein phosphatase homolog		GO:0004721,GO:0005739,GO:0046872	phosphoprotein phosphatase activity|mitochondrion|metal ion binding
PRDM1	215.1402582	84.24208902	346.0384273	4.107666742	2.038319139	0.001912283	0.099320603	Up	0.431596	1.68759	GeneID:100154284,Genbank:XM_005659341.3	PR/SET domain 1	zf-C2H2
PRELID2	799.4034669	1080.218179	518.5887542	0.480077788	-1.058659907	0.041159815	1	Down	10.2676	4.46563	GeneID:100524733,Genbank:XM_021084957.1	PRELI domain containing 2		GO:0005758,GO:1990050	mitochondrial intermembrane space|phosphatidic acid transporter activity
PRICKLE1	90.80549195	36.25608895	145.3548949	4.00911679	2.003284446	0.012492673	0.430901108	Up	0.204926	0.810103	GeneID:100157209,Genbank:XM_021092560.1	prickle planar cell polarity protein 1		GO:0001843,GO:0005634,GO:0005829,GO:0006606,GO:0008270,GO:0031398,GO:0031965,GO:0032436,GO:0035904,GO:0045892,GO:0060071,GO:0060976,GO:0090090,GO:2000691	neural tube closure|nucleus|cytosol|protein import into nucleus|zinc ion binding|positive regulation of protein ubiquitination|nuclear membrane|positive regulation of proteasomal ubiquitin-dependent protein catabolic process|aorta development|negative regulation of transcription, DNA-templated|Wnt signaling pathway, planar cell polarity pathway|coronary vasculature development|negative regulation…	ko04310	Wnt signaling pathway
PRKD2	444.9489648	248.4608448	641.4370848	2.581642533	1.368289252	0.014985518	0.500211387	Up	2.38167	6.33422	GeneID:100517036,Genbank:XM_021094608.1	protein kinase D2		GO:0001525,GO:0001938,GO:0002250,GO:0004672,GO:0004674,GO:0004697,GO:0005080,GO:0005524,GO:0005634,GO:0005654,GO:0005737,GO:0005794,GO:0005829,GO:0005886,GO:0006468,GO:0007155,GO:0008219,GO:0010595,GO:0018105,GO:0018107,GO:0030148,GO:0030949,GO:0032743,GO:0032757,GO:0032793,GO:0033138,GO:0035556,GO:0035924,GO:0038033,GO:0043536,GO:0045743,GO:0045766,GO:0045785,GO:0045944,GO:0046777,GO:0046872,GO:…	angiogenesis|positive regulation of endothelial cell proliferation|adaptive immune response|protein kinase activity|protein serine/threonine kinase activity|protein kinase C activity|protein kinase C binding|ATP binding|nucleus|nucleoplasm|cytoplasm|Golgi apparatus|cytosol|plasma membrane|protein phosphorylation|cell adhesion|cell death|positive regulation of endothelial cell migration|peptidyl-s…	ko04015,ko04925	Rap1 signaling pathway|Aldosterone synthesis and secretion
PROKR2	64.5023921	27.72524449	101.2795397	3.652971924	1.869070666	0.031444565	0.859740416	Up	0.317194	1.09245	GeneID:100625714,Genbank:XM_003359888.4	prokineticin receptor 2		GO:0001602,GO:0005886,GO:0007218,GO:0007268,GO:0007623,GO:0007631,GO:0008015,GO:0016021	pancreatic polypeptide receptor activity|plasma membrane|neuropeptide signaling pathway|chemical synaptic transmission|circadian rhythm|feeding behavior|blood circulation|integral component of membrane
PRRG1	3421.823494	1662.448314	5181.198675	3.116607375	1.639976418	0.00289896	0.139773493	Up	17.6325	51.9343	GeneID:100623926,Genbank:XM_021079580.1	proline rich and Gla domain 1		GO:0005509,GO:0005576,GO:0016021	calcium ion binding|extracellular region|integral component of membrane
PRRG4	429.6786706	88.50751125	770.84983	8.709428376	3.122578034	2.76E-07	3.35E-05	Up	1.192	9.56115	GeneID:100513583,Genbank:XM_013994445.2	proline rich and Gla domain 4		GO:0005509,GO:0005576,GO:0016021	calcium ion binding|extracellular region|integral component of membrane
PSMB10	59.54861825	0	119.0972365	Inf	Inf	4.41E-08	5.87E-06	Up	0	5.41801	GeneID:733626,Genbank:NM_001044565.1	proteasome subunit beta 10		GO:0000902,GO:0004298,GO:0005634,GO:0005737,GO:0005839,GO:0019774,GO:0042098,GO:0051603,GO:1990111	cell morphogenesis|threonine-type endopeptidase activity|nucleus|cytoplasm|proteasome core complex|proteasome core complex, beta-subunit complex|T cell proliferation|proteolysis involved in cellular protein catabolic process|spermatoproteasome complex	ko03050	Proteasome
PSMB8	1922.046266	499.0544008	3345.038131	6.702752497	2.744753662	4.70E-07	5.35E-05	Up	20.5076	134.616	GeneID:396975,Genbank:NM_213935.2	proteasome subunit beta 8		GO:0004298,GO:0005634,GO:0005737,GO:0005839,GO:0019774,GO:0019882,GO:0045444,GO:0051603,GO:0052548,GO:1990111	threonine-type endopeptidase activity|nucleus|cytoplasm|proteasome core complex|proteasome core complex, beta-subunit complex|antigen processing and presentation|fat cell differentiation|proteolysis involved in cellular protein catabolic process|regulation of endopeptidase activity|spermatoproteasome complex	ko03050	Proteasome
PSMB9	844.7498185	152.4888447	1537.010792	10.07949661	3.333351684	3.13E-09	4.62E-07	Up	8.13636	76.781	GeneID:654294,Genbank:NM_001037961.1	proteasome subunit beta 9		GO:0000165,GO:0000209,GO:0000502,GO:0002223,GO:0002479,GO:0004298,GO:0005654,GO:0005829,GO:0005839,GO:0006521,GO:0010972,GO:0016032,GO:0016579,GO:0019774,GO:0031145,GO:0031146,GO:0033209,GO:0038061,GO:0038095,GO:0043161,GO:0043488,GO:0043687,GO:0050852,GO:0051436,GO:0051437,GO:0055085,GO:0060071,GO:0061418,GO:0070062,GO:0070498,GO:0090090,GO:0090263,GO:1902036,GO:1990111,GO:2000116	MAPK cascade|protein polyubiquitination|proteasome complex|stimulatory C-type lectin receptor signaling pathway|antigen processing and presentation of exogenous peptide antigen via MHC class I, TAP-dependent|threonine-type endopeptidase activity|nucleoplasm|cytosol|proteasome core complex|regulation of cellular amino acid metabolic process|negative regulation of G2/M transition of mitotic cell cy…	ko03050	Proteasome
PSME1	2656.652807	1111.142491	4202.163124	3.781840007	1.91908833	0.00039219	0.023743899	Up	48.5951	176.525	GeneID:397572,Genbank:NM_214304.1	proteasome activator subunit 1		GO:0000502,GO:0005737,GO:0008537,GO:0010950,GO:0061133,GO:0061136,GO:2000045	proteasome complex|cytoplasm|proteasome activator complex|positive regulation of endopeptidase activity|endopeptidase activator activity|regulation of proteasomal protein catabolic process|regulation of G1/S transition of mitotic cell cycle	ko04612,ko03050	Antigen processing and presentation|Proteasome
PSME2	3566.278645	1196.450935	5936.106355	4.96142899	2.310755705	4.43E-05	0.003473489	Up	54.0799	249.757	GeneID:397522,Genbank:XM_013978159.2	proteasome activator subunit 2		GO:0000502,GO:0005737,GO:0008537,GO:0010950,GO:0061133,GO:0061136,GO:2000045	proteasome complex|cytoplasm|proteasome activator complex|positive regulation of endopeptidase activity|endopeptidase activator activity|regulation of proteasomal protein catabolic process|regulation of G1/S transition of mitotic cell cycle	ko04612,ko03050	Antigen processing and presentation|Proteasome
PSMF1	3054.281909	1344.674358	4763.88946	3.542783004	1.824883103	0.000850233	0.048669504	Up	45.9092	154.454	GeneID:100152620,Genbank:NM_001243340.1	proteasome inhibitor subunit 1		GO:0000502,GO:0005783,GO:0005829,GO:0006511,GO:0042803,GO:0046982,GO:0048471,GO:0070628,GO:1901799	proteasome complex|endoplasmic reticulum|cytosol|ubiquitin-dependent protein catabolic process|protein homodimerization activity|protein heterodimerization activity|perinuclear region of cytoplasm|proteasome binding|negative regulation of proteasomal protein catabolic process	ko03050	Proteasome
PTCH1	598.0144053	298.579556	897.4492546	3.005729081	1.587714979	0.003428646	0.160146342	Up	1.58504	4.55246	GeneID:100627504,Genbank:XM_013980137.2	patched 1				ko04024,ko04360,ko04341,ko04340	cAMP signaling pathway|Axon guidance|Hedgehog signaling pathway - fly|Hedgehog signaling pathway
PTGDR2	281.8383105	436.1394229	127.5371981	0.292422999	-1.77387131	0.003916617	0.176390896	Down	6.32767	1.75473	GeneID:100510947,Genbank:XM_021082964.1	prostaglandin D2 receptor 2		GO:0001785,GO:0004930,GO:0004956,GO:0004958,GO:0005622,GO:0005886,GO:0005887,GO:0006935,GO:0006955,GO:0007186,GO:0007187,GO:0007193,GO:0007218,GO:0007268,GO:0019722,GO:0042923,GO:0043005,GO:0045745,GO:2000255	prostaglandin J receptor activity|G-protein coupled receptor activity|prostaglandin D receptor activity|prostaglandin F receptor activity|intracellular|plasma membrane|integral component of plasma membrane|chemotaxis|immune response|G-protein coupled receptor signaling pathway|G-protein coupled receptor signaling pathway, coupled to cyclic nucleotide second messenger|adenylate cyclase-inhibiting …
PTGR1	4141.15037	5831.898543	2450.402197	0.420172295	-1.250947056	0.024852545	0.725148807	Down	121.778	50.0961	GeneID:397678,Genbank:XM_021083385.1	prostaglandin reductase 1		GO:0005829,GO:0032440,GO:0036132,GO:0036185,GO:0047522,GO:0097257	cytosol|2-alkenal reductase [NAD(P)] activity|13-prostaglandin reductase activity|13-lipoxin reductase activity|15-oxoprostaglandin 13-oxidase activity|leukotriene B4 12-hydroxy dehydrogenase activity
PTK2B	265.8221042	147.1570669	384.4871415	2.61276709	1.385578524	0.024369948	0.714214672	Up	0.28189	0.742825	GeneID:100157507,Genbank:XM_021073170.1	protein tyrosine kinase 2 beta		GO:0000165,GO:0001525,GO:0001556,GO:0001666,GO:0001954,GO:0002040,GO:0002250,GO:0002315,GO:0004683,GO:0004713,GO:0004715,GO:0004871,GO:0004972,GO:0005102,GO:0005524,GO:0005634,GO:0005737,GO:0005829,GO:0005856,GO:0005925,GO:0005938,GO:0006461,GO:0006468,GO:0006915,GO:0006950,GO:0006968,GO:0006970,GO:0007165,GO:0007166,GO:0007172,GO:0007173,GO:0007204,GO:0007229,GO:0008284,GO:0008285,GO:0008360,GO:…	MAPK cascade|angiogenesis|oocyte maturation|response to hypoxia|positive regulation of cell-matrix adhesion|sprouting angiogenesis|adaptive immune response|marginal zone B cell differentiation|calmodulin-dependent protein kinase activity|protein tyrosine kinase activity|non-membrane spanning protein tyrosine kinase activity|signal transducer activity|NMDA glutamate receptor activity|receptor bind…	ko04062,ko04650,ko04670,ko04020,ko04912,ko04072	Chemokine signaling pathway|Natural killer cell mediated cytotoxicity|Leukocyte transendothelial migration|Calcium signaling pathway|GnRH signaling pathway|Phospholipase D signaling pathway
PXK	699.7173904	290.0487116	1109.386069	3.824826744	1.935394399	0.000327641	0.020595441	Up	4.07354	15.0321	GeneID:100515860,Genbank:XM_005669678.3	PX domain containing serine/threonine kinase like		GO:0003779,GO:0005634,GO:0005737,GO:0005815,GO:0005829,GO:0005886,GO:0006954,GO:0008022,GO:0032780,GO:0035091,GO:0043271,GO:0050804	actin binding|nucleus|cytoplasm|microtubule organizing center|cytosol|plasma membrane|inflammatory response|protein C-terminus binding|negative regulation of ATPase activity|phosphatidylinositol binding|negative regulation of ion transport|modulation of chemical synaptic transmission
RAB22A	1559.526813	2224.417692	894.6359341	0.402188823	-1.314055105	0.010317328	0.375104578	Down	16.7597	6.2286	GeneID:100144535,Genbank:NM_001123174.1	RAB22A, member RAS oncogene family		GO:0001726,GO:0003924,GO:0005525,GO:0005769,GO:0005770,GO:0005886,GO:0006897,GO:0007032,GO:0010008,GO:0015031,GO:0015629,GO:0019003,GO:0030670,GO:0045335,GO:0070062,GO:0097494	ruffle|GTPase activity|GTP binding|early endosome|late endosome|plasma membrane|endocytosis|endosome organization|endosome membrane|protein transport|actin cytoskeleton|GDP binding|phagocytic vesicle membrane|phagocytic vesicle|extracellular exosome|regulation of vesicle size	ko04144	Endocytosis
RAP2B	701.7824452	347.6319117	1055.932979	3.037503012	1.602885839	0.002620128	0.129106078	Up	21.2851	61.043	GeneID:100144507,Genbank:NM_001123185.1	RAP2B, member of RAS oncogene family		GO:0003924,GO:0005525,GO:0005829,GO:0005886,GO:0005923,GO:0016020,GO:0019003,GO:0019904,GO:0030168,GO:0030336,GO:0031954,GO:0032486,GO:0044291,GO:0045121,GO:0055037,GO:0055038,GO:0061097,GO:0070062,GO:0070527	GTPase activity|GTP binding|cytosol|plasma membrane|bicellular tight junction|membrane|GDP binding|protein domain specific binding|platelet activation|negative regulation of cell migration|positive regulation of protein autophosphorylation|Rap protein signal transduction|cell-cell contact zone|membrane raft|recycling endosome|recycling endosome membrane|regulation of protein tyrosine kinase activ…
RASA2	799.1001799	484.125423	1114.074937	2.301211388	1.202393515	0.020852956	0.636086074	Up	5.4996	11.8621	GeneID:100515414,Genbank:XM_021069545.1	RAS p21 protein activator 2		GO:0000165,GO:0005096,GO:0005737,GO:0005829,GO:0007165,GO:0031235,GO:0046580,GO:0046872,GO:0048471	MAPK cascade|GTPase activator activity|cytoplasm|cytosol|signal transduction|intrinsic component of the cytoplasmic side of the plasma membrane|negative regulation of Ras protein signal transduction|metal ion binding|perinuclear region of cytoplasm	ko04014,ko04010	Ras signaling pathway|MAPK signaling pathway
RASGRP3	8.504252663	1.066355557	15.94214977	14.95012584	3.902085723	0.043449807	1	Up	0.00849428	0.0996267	GeneID:100511446,Genbank:XM_021087646.1	RAS guanyl releasing protein 3		GO:0000165,GO:0004871,GO:0005085,GO:0005088,GO:0005096,GO:0005509,GO:0005886,GO:0005887,GO:0007264,GO:0007265,GO:0019900,GO:0019992,GO:0032045,GO:0048471	MAPK cascade|signal transducer activity|guanyl-nucleotide exchange factor activity|Ras guanyl-nucleotide exchange factor activity|GTPase activator activity|calcium ion binding|plasma membrane|integral component of plasma membrane|small GTPase mediated signal transduction|Ras protein signal transduction|kinase binding|diacylglycerol binding|guanyl-nucleotide exchange factor complex|perinuclear reg…	ko04014,ko04662,ko04010,ko04015	Ras signaling pathway|B cell receptor signaling pathway|MAPK signaling pathway|Rap1 signaling pathway
RBMS1	985.4875489	628.0834232	1342.891675	2.138078518	1.096314835	0.032100778	0.869203392	Up	6.79187	13.9859	GeneID:100525434,Genbank:XM_003133427.6	RNA binding motif single stranded interacting protein 1		GO:0003677,GO:0003723,GO:0005634,GO:0005829,GO:0006260	DNA binding|RNA binding|nucleus|cytosol|DNA replication
RBMS2	1734.075529	982.1134682	2486.03759	2.531314019	1.33988649	0.00935589	0.349150113	Up	6.9279	16.6024	GeneID:100522738,Genbank:XM_021092894.1	RNA binding motif single stranded interacting protein 2		GO:0003723,GO:0005634,GO:0006396	RNA binding|nucleus|RNA processing
RCAN1	5171.624041	953.3218682	9389.926214	9.849691407	3.300078525	9.42E-08	1.21E-05	Up	18.2928	170.365	GeneID:100511902,Genbank:XM_005657146.3	regulator of calcineurin 1		GO:0003677,GO:0003700,GO:0005634,GO:0005737,GO:0007165,GO:0007417,GO:0008015,GO:0008597,GO:0033173,GO:0042802,GO:0070884	DNA binding|DNA binding transcription factor activity|nucleus|cytoplasm|signal transduction|central nervous system development|blood circulation|calcium-dependent protein serine/threonine phosphatase regulator activity|calcineurin-NFAT signaling cascade|identical protein binding|regulation of calcineurin-NFAT signaling cascade	ko04919,ko04921	Thyroid hormone signaling pathway|Oxytocin signaling pathway
REC8	7.033301368	0	14.06660274	Inf	Inf	0.020002514	0.614323796	Up	0	0.130479	GeneID:100152822,Genbank:XM_005666240.3	REC8 meiotic recombination protein		GO:0000724,GO:0000778,GO:0000798,GO:0000800,GO:0001556,GO:0001673,GO:0003682,GO:0005634,GO:0006302,GO:0007062,GO:0007130,GO:0007131,GO:0007141,GO:0007283,GO:0007286,GO:0009566,GO:0030893,GO:0034991,GO:0051321,GO:0072520	double-strand break repair via homologous recombination|condensed nuclear chromosome kinetochore|nuclear cohesin complex|lateral element|oocyte maturation|male germ cell nucleus|chromatin binding|nucleus|double-strand break repair|sister chromatid cohesion|synaptonemal complex assembly|reciprocal meiotic recombination|male meiosis I|spermatogenesis|spermatid development|fertilization|meiotic cohe…	ko04114	Oocyte meiosis
RFX5	1370.983485	520.3815119	2221.585459	4.269147554	2.093948027	6.25E-05	0.004773403	Up	3.05453	12.8965	GeneID:100517711,Genbank:XM_003125766.4	regulatory factor X5	RFX			ko04612	Antigen processing and presentation
RGL1	211.9711485	39.45515562	384.4871415	9.744915093	3.284649615	2.85E-06	0.000282196	Up	0.254281	2.7788	GeneID:100515847,Genbank:XM_003357576.5	ral guanine nucleotide dissociation stimulator like 1		GO:0005829,GO:0007264,GO:0008321,GO:0019216	cytosol|small GTPase mediated signal transduction|Ral guanyl-nucleotide exchange factor activity|regulation of lipid metabolic process	ko04014	Ras signaling pathway
RHBDD1	757.7428854	389.2197784	1126.265992	2.893650464	1.532890663	0.003657678	0.169665812	Up	3.64646	10.0343	GeneID:100512869,Genbank:XM_021075277.1	rhomboid domain containing 1		GO:0004175,GO:0004252,GO:0005739,GO:0005783,GO:0005789,GO:0006915,GO:0010954,GO:0030176,GO:0031293,GO:0033619,GO:0034620,GO:0034644,GO:0036503,GO:0043066,GO:0043687,GO:0044322,GO:0045732,GO:0048515,GO:0051047,GO:1904211	endopeptidase activity|serine-type endopeptidase activity|mitochondrion|endoplasmic reticulum|endoplasmic reticulum membrane|apoptotic process|positive regulation of protein processing|integral component of endoplasmic reticulum membrane|membrane protein intracellular domain proteolysis|membrane protein proteolysis|cellular response to unfolded protein|cellular response to UV|ERAD pathway|negativ…
RHEBL1	50.94237534	12.79626669	89.088484	6.962068405	2.799515989	0.003882561	0.175852563	Up	0.612069	4.08174	GeneID:100525816,Genbank:XM_021091594.1	Ras homolog enriched in brain like 1		GO:0003924,GO:0005525,GO:0005737,GO:0012505,GO:0016020,GO:0031929,GO:0046872,GO:0051092	GTPase activity|GTP binding|cytoplasm|endomembrane system|membrane|TOR signaling|metal ion binding|positive regulation of NF-kappaB transcription factor activity
RICTOR	570.9011023	159.9533336	981.848871	6.138345785	2.617849918	4.03E-06	0.000381506	Up	0.980871	5.70811	GeneID:100519575,Genbank:XM_005672429.3	RPTOR independent companion of MTOR complex 2		GO:0001938,GO:0005829,GO:0008047,GO:0009790,GO:0010468,GO:0018105,GO:0019901,GO:0030010,GO:0030838,GO:0030950,GO:0031532,GO:0031929,GO:0031932,GO:0032008,GO:0032148,GO:0032956,GO:0033135,GO:0042325,GO:0043022,GO:0043087,GO:0050727,GO:0050731,GO:0051896,GO:0051897,GO:2000114	positive regulation of endothelial cell proliferation|cytosol|enzyme activator activity|embryo development|regulation of gene expression|peptidyl-serine phosphorylation|protein kinase binding|establishment of cell polarity|positive regulation of actin filament polymerization|establishment or maintenance of actin cytoskeleton polarity|actin cytoskeleton reorganization|TOR signaling|TORC2 complex|p…	ko04150	mTOR signaling pathway
RIPOR2	116.8335898	180.2140892	53.4530904	0.296608831	-1.753366541	0.018417981	0.577526056	Down	0.318003	0.101874	GeneID:100154661,Genbank:XM_005665637.3	RHO family interacting cell polarization regulator 2		GO:0005737,GO:0005856,GO:0006935,GO:0007155,GO:0007162,GO:0007605,GO:0016324,GO:0030175,GO:0032420,GO:0035024,GO:0045663,GO:0048741,GO:0051491,GO:0060171,GO:0071889,GO:0090023,GO:1901741,GO:1903904,GO:1905872,GO:1990869,GO:2000114,GO:2000391,GO:2000405,GO:2001107	cytoplasm|cytoskeleton|chemotaxis|cell adhesion|negative regulation of cell adhesion|sensory perception of sound|apical plasma membrane|filopodium|stereocilium|negative regulation of Rho protein signal transduction|positive regulation of myoblast differentiation|skeletal muscle fiber development|positive regulation of filopodium assembly|stereocilium membrane|14-3-3 protein binding|positive regul…
RNASEL	916.856389	166.3514669	1667.361311	10.02312358	3.325260271	2.67E-09	3.99E-07	Up	2.21993	21.58	GeneID:100048946,Genbank:NM_001097512.1	ribonuclease L		GO:0003723,GO:0004521,GO:0004672,GO:0005524,GO:0005759,GO:0005829,GO:0006364,GO:0006397,GO:0006468,GO:0016363,GO:0019843,GO:0042802,GO:0043021,GO:0043488,GO:0045071,GO:0045444,GO:0045944,GO:0046872,GO:0051607,GO:0060337,GO:0060338,GO:2001275	RNA binding|endoribonuclease activity|protein kinase activity|ATP binding|mitochondrial matrix|cytosol|rRNA processing|mRNA processing|protein phosphorylation|nuclear matrix|rRNA binding|identical protein binding|ribonucleoprotein complex binding|regulation of mRNA stability|negative regulation of viral genome replication|fat cell differentiation|positive regulation of transcription from RNA poly…
RNASET2	16.87992328	0	33.75984657	Inf	Inf	0.000587702	0.034372877	Up	0	0.805262	GeneID:100157985,Genbank:XM_001928085.5	ribonuclease T2		GO:0003723,GO:0004540,GO:0005615,GO:0005764,GO:0005788,GO:0006401,GO:0033897,GO:0043202	RNA binding|ribonuclease activity|extracellular space|lysosome|endoplasmic reticulum lumen|RNA catabolic process|ribonuclease T2 activity|lysosomal lumen
RND1	79.97565511	27.72524449	132.2260657	4.76915779	2.253734516	0.007125677	0.281098562	Up	0.734422	3.23379	GeneID:100737739,Genbank:XM_003481567.4	Rho family GTPase 1		GO:0003924,GO:0005102,GO:0005525,GO:0005737,GO:0005886,GO:0005912,GO:0007015,GO:0007162,GO:0007264,GO:0015629,GO:0016322,GO:0043231	GTPase activity|receptor binding|GTP binding|cytoplasm|plasma membrane|adherens junction|actin filament organization|negative regulation of cell adhesion|small GTPase mediated signal transduction|actin cytoskeleton|neuron remodeling|intracellular membrane-bounded organelle	ko04360	Axon guidance
RNF125	590.573143	354.030045	827.1162409	2.336288269	1.224218296	0.022902023	0.686142579	Up	3.48974	7.78729	GeneID:100517591,Genbank:XM_003127888.5	ring finger protein 125		GO:0000139,GO:0000209,GO:0002250,GO:0006511,GO:0016740,GO:0032480,GO:0034098,GO:0039536,GO:0043231,GO:0046872	Golgi membrane|protein polyubiquitination|adaptive immune response|ubiquitin-dependent protein catabolic process|transferase activity|negative regulation of type I interferon production|VCP-NPL4-UFD1 AAA ATPase complex|negative regulation of RIG-I signaling pathway|intracellular membrane-bounded organelle|metal ion binding	ko04622	RIG-I-like receptor signaling pathway
RNF128	488.702865	243.1290671	734.2766629	3.02011056	1.594601365	0.004270986	0.188371485	Up	3.87876	11.2502	GeneID:100515872,Genbank:XM_021079706.1	ring finger protein 128, E3 ubiquitin protein ligase		GO:0005770,GO:0005783,GO:0005794,GO:0005856,GO:0016021,GO:0031647,GO:0042036,GO:0046872,GO:0048471,GO:0061630	late endosome|endoplasmic reticulum|Golgi apparatus|cytoskeleton|integral component of membrane|regulation of protein stability|negative regulation of cytokine biosynthetic process|metal ion binding|perinuclear region of cytoplasm|ubiquitin protein ligase activity
RNF24	475.9931042	156.7542669	795.2319414	5.073111929	2.342870991	4.75E-05	0.003695546	Up	1.26404	6.06002	GeneID:100519342,Genbank:XM_021078063.1	ring finger protein 24		GO:0000139,GO:0000209,GO:0005794,GO:0008270,GO:0016021,GO:0042787,GO:0043161,GO:0061630	Golgi membrane|protein polyubiquitination|Golgi apparatus|zinc ion binding|integral component of membrane|protein ubiquitination involved in ubiquitin-dependent protein catabolic process|proteasome-mediated ubiquitin-dependent protein catabolic process|ubiquitin protein ligase activity
RRAS2	2263.664779	1055.692002	3471.637555	3.288494703	1.717427346	0.001206827	0.067338109	Up	22.7565	69.0393	GeneID:110259297,Genbank:XM_021083303.1	related RAS viral (r-ras) oncogene homolog 2		GO:0001649,GO:0003924,GO:0005525,GO:0005783,GO:0005886,GO:0005925,GO:0007265,GO:0016020,GO:0030335,GO:0070062,GO:1901214	osteoblast differentiation|GTPase activity|GTP binding|endoplasmic reticulum|plasma membrane|focal adhesion|Ras protein signal transduction|membrane|positive regulation of cell migration|extracellular exosome|regulation of neuron death	ko04024,ko04010,ko04072,ko04810,ko04530,ko04014	cAMP signaling pathway|MAPK signaling pathway|Phospholipase D signaling pathway|Regulation of actin cytoskeleton|Tight junction|Ras signaling pathway
RSAD2	11160.01917	8.530844458	22311.50749	2615.392602	11.35281181	1.39E-28	1.10E-25	Up	0.13364	391.337	GeneID:396752,Genbank:NM_213817.1	radical S-adenosyl methionine domain containing 2		GO:0003824,GO:0005783,GO:0005789,GO:0005811,GO:0009615,GO:0034157,GO:0034165,GO:0035710,GO:0043367,GO:0043621,GO:0045087,GO:0046872,GO:0050709,GO:0051539,GO:0051607,GO:2000553	catalytic activity|endoplasmic reticulum|endoplasmic reticulum membrane|lipid droplet|response to virus|positive regulation of toll-like receptor 7 signaling pathway|positive regulation of toll-like receptor 9 signaling pathway|CD4-positive, alpha-beta T cell activation|CD4-positive, alpha-beta T cell differentiation|protein self-association|innate immune response|metal ion binding|negative regul…
RTKN2	318.7952004	178.0813781	459.5090227	2.580331687	1.367556528	0.021511977	0.653226	Up	1.53055	3.76254	GeneID:100157770,Genbank:XM_021073058.1	rhotekin 2		GO:0007165,GO:0030097	signal transduction|hemopoiesis
RTP4	1509.603638	4.265422229	3014.941853	706.8331554	9.465225904	1.00E-31	2.69E-28	Up	0.0349148	22.5214	GeneID:110256385,Genbank:XM_021070039.1	receptor transporter protein 4		GO:0001580,GO:0005737,GO:0006612,GO:0009986,GO:0016021,GO:0031849,GO:0051205,GO:0051607	detection of chemical stimulus involved in sensory perception of bitter taste|cytoplasm|protein targeting to membrane|cell surface|integral component of membrane|olfactory receptor binding|protein insertion into membrane|defense response to virus
S100A14	225.5156809	7.464488901	443.566873	59.42360942	5.892964333	1.72E-12	3.22E-10	Up	0.288323	16.9196	GeneID:100153930,Genbank:NM_001190168.1	S100 calcium binding protein A14		GO:0005509,GO:0005829,GO:0005886,GO:0006915,GO:0016604,GO:0030054,GO:0032496,GO:0034142,GO:0042379,GO:0042742,GO:0048471,GO:0055074,GO:0070062,GO:0071624,GO:0090026	calcium ion binding|cytosol|plasma membrane|apoptotic process|nuclear body|cell junction|response to lipopolysaccharide|toll-like receptor 4 signaling pathway|chemokine receptor binding|defense response to bacterium|perinuclear region of cytoplasm|calcium ion homeostasis|extracellular exosome|positive regulation of granulocyte chemotaxis|positive regulation of monocyte chemotaxis
SAMD11	9.532908995	18.12804447	0.937773516	0.051730539	-4.27283996	0.022295561	0.673977266	Down	0.115156	0	GeneID:102163932,Genbank:XM_021095157.1	sterile alpha motif domain containing 11		GO:0005634	nucleus
SAMD8	394.4488844	219.6692448	569.2285241	2.591298225	1.373675061	0.016624561	0.538876144	Up	2.12357	5.14204	GeneID:100151793,Genbank:XM_005671120.3	sterile alpha motif domain containing 8		GO:0002950,GO:0005783,GO:0005829,GO:0005887,GO:0006686,GO:0016021,GO:0030173,GO:0030176,GO:0033188,GO:0046513,GO:0047493,GO:1905373,GO:2000303	ceramide phosphoethanolamine synthase activity|endoplasmic reticulum|cytosol|integral component of plasma membrane|sphingomyelin biosynthetic process|integral component of membrane|integral component of Golgi membrane|integral component of endoplasmic reticulum membrane|sphingomyelin synthase activity|ceramide biosynthetic process|ceramide cholinephosphotransferase activity|ceramide phosphoethano…
SAT1	4187.346254	1278.560313	7096.132194	5.550095776	2.472512668	2.05E-05	0.001712204	Up	73.1848	356.136	GeneID:397645,Genbank:NM_214358.1	spermidine/spermine N1-acetyltransferase 1		GO:0004145,GO:0005829,GO:0009447,GO:0019809,GO:0032918,GO:0046208	diamine N-acetyltransferase activity|cytosol|putrescine catabolic process|spermidine binding|spermidine acetylation|spermine catabolic process	ko00330	Arginine and proline metabolism
SBF2	1997.081959	1315.882758	2678.281161	2.035349385	1.025276466	0.047157813	1	Up	8.55858	16.7599	GeneID:100521123,Genbank:XM_003122980.5	SET binding factor 2
SDS	61.5150481	17.06168892	105.9684073	6.210897866	2.634801844	0.003938138	0.176390896	Up	0.450222	2.81058	GeneID:100155595,Genbank:XM_001928302.5	serine dehydratase		GO:0003941,GO:0004794,GO:0005737,GO:0006094,GO:0006565,GO:0030170,GO:0042803,GO:0042866	L-serine ammonia-lyase activity|L-threonine ammonia-lyase activity|cytoplasm|gluconeogenesis|L-serine catabolic process|pyridoxal phosphate binding|protein homodimerization activity|pyruvate biosynthetic process	ko00260,ko01200,ko00290,ko00270,ko01230	Glycine, serine and threonine metabolism|Carbon metabolism|Valine, leucine and isoleucine biosynthesis|Cysteine and methionine metabolism|Biosynthesis of amino acids
SEMA4B	4997.533434	1775.482003	8219.584866	4.629494894	2.210854795	0.00017174	0.011819864	Up	17.5867	80.0243	GeneID:110261555,Genbank:XM_021098977.1	semaphorin 4B		GO:0005615,GO:0007399,GO:0016021,GO:0030154,GO:0050919	extracellular space|nervous system development|integral component of membrane|cell differentiation|negative chemotaxis	ko04360	Axon guidance
SEMA7A	7.033301368	0	14.06660274	Inf	Inf	0.020002514	0.614323796	Up	0	0.152568	GeneID:100623369,Genbank:XM_021099054.1	semaphorin 7A (John Milton Hagen blood group)				ko04360	Axon guidance
SERPINB1	1460.350006	781.6386235	2139.06139	2.736637271	1.452404225	0.004645664	0.198391969	Up	17.6023	46.4761	GeneID:100155145,Genbank:XM_003482119.4	serpin family B member 1		GO:0004867,GO:0005615,GO:0005737	serine-type endopeptidase inhibitor activity|extracellular space|cytoplasm
SERPING1	411.5051847	43.72057785	779.2897916	17.82432507	4.155775544	1.58E-10	2.56E-08	Up	0.908413	16.1636	GeneID:100144304,Genbank:XM_005660873.3	serpin family G member 1				ko04610	Complement and coagulation cascades
SERTAD4	162.2102498	248.4608448	75.95965478	0.305720826	-1.70971326	0.012967663	0.443870234	Down	1.94728	0.575479	GeneID:100511654,Genbank:XM_003130419.4	SERTA domain containing 4		GO:0005634	nucleus
SESN2	501.090159	191.9440003	810.2363176	4.221212001	2.077657287	0.000238375	0.015796168	Up	1.29295	5.1059	GeneID:100620966,Genbank:XM_021095666.1	sestrin 2		GO:0001932,GO:0005092,GO:0005634,GO:0005737,GO:0005739,GO:0006635,GO:0009749,GO:0016239,GO:0016684,GO:0030308,GO:0030330,GO:0031588,GO:0031932,GO:0032042,GO:0032542,GO:0032868,GO:0034599,GO:0036091,GO:0042149,GO:0043491,GO:0046323,GO:0051920,GO:0061700,GO:0070328,GO:0070728,GO:0071233,GO:0072593,GO:0090526,GO:1900182,GO:1901031,GO:1902010,GO:1904262,GO:1904504,GO:1990253,GO:1990316,GO:2000479	regulation of protein phosphorylation|GDP-dissociation inhibitor activity|nucleus|cytoplasm|mitochondrion|fatty acid beta-oxidation|response to glucose|positive regulation of macroautophagy|oxidoreductase activity, acting on peroxide as acceptor|negative regulation of cell growth|DNA damage response, signal transduction by p53 class mediator|nucleotide-activated protein kinase complex|TORC2 compl…	ko04115,ko04211,ko04150	p53 signaling pathway|Longevity regulating pathway|mTOR signaling pathway
SETX	2155.39199	854.1508014	3456.633179	4.04686523	2.016804805	0.000157665	0.010932518	Up	2.47721	9.88828	GeneID:100511239,Genbank:XM_021070661.1	senataxin		GO:0000165,GO:0000228,GO:0000781,GO:0001147,GO:0003677,GO:0003678,GO:0005524,GO:0005634,GO:0005654,GO:0005730,GO:0005737,GO:0006302,GO:0006310,GO:0006353,GO:0006369,GO:0006376,GO:0006396,GO:0006974,GO:0007283,GO:0007623,GO:0008543,GO:0010976,GO:0016604,GO:0030424,GO:0030426,GO:0033120,GO:0034599,GO:0042802,GO:0043066,GO:0043491,GO:0044344,GO:0045171,GO:0045944,GO:0060566,GO:0070301,GO:0071300,GO:…	MAPK cascade|nuclear chromosome|chromosome, telomeric region|transcription termination site sequence-specific DNA binding|DNA binding|DNA helicase activity|ATP binding|nucleus|nucleoplasm|nucleolus|cytoplasm|double-strand break repair|DNA recombination|DNA-templated transcription, termination|termination of RNA polymerase II transcription|mRNA splice site selection|RNA processing|cellular respons…
SH2B3	1106.698647	639.8133343	1573.583959	2.45944227	1.298331191	0.011123842	0.39333314	Up	6.5504	15.4699	GeneID:100154922,Genbank:XM_001929523.5	SH2B adaptor protein 3		GO:0004871,GO:0005829,GO:0007596,GO:0030154,GO:0035162,GO:0035556,GO:0035591	signal transducer activity|cytosol|blood coagulation|cell differentiation|embryonic hemopoiesis|intracellular signal transduction|signaling adaptor activity	ko04722	Neurotrophin signaling pathway
SH3GL2	1944.606716	2599.774849	1289.438584	0.495980867	-1.011643626	0.049650174	1	Down	41.9074	19.9141	GeneID:100155580,Genbank:XM_001925157.6	SH3 domain containing GRB2 like 2, endophilin A1		GO:0002090,GO:0005769,GO:0005886,GO:0008022,GO:0008289,GO:0016191,GO:0019901,GO:0031175,GO:0042802,GO:0045202,GO:0048488,GO:0070062,GO:0097484,GO:0097749,GO:0097753,GO:0099050,GO:1990416	regulation of receptor internalization|early endosome|plasma membrane|protein C-terminus binding|lipid binding|synaptic vesicle uncoating|protein kinase binding|neuron projection development|identical protein binding|synapse|synaptic vesicle endocytosis|extracellular exosome|dendrite extension|membrane tubulation|membrane bending|vesicle scission|cellular response to brain-derived neurotrophic fa…	ko04144	Endocytosis
SH3RF2	422.1273456	585.4292009	258.8254904	0.442112368	-1.177515001	0.036800378	0.959435302	Down	5.83646	2.37682	GeneID:102168153,Genbank:XM_021084960.1	SH3 domain containing ring finger 2		GO:0004864,GO:0005654,GO:0008157,GO:0010923,GO:0016567,GO:0016740,GO:0019902,GO:0046872	protein phosphatase inhibitor activity|nucleoplasm|protein phosphatase 1 binding|negative regulation of phosphatase activity|protein ubiquitination|transferase activity|phosphatase binding|metal ion binding
SH3TC2	25.61138299	43.72057785	7.502188126	0.171593984	-2.542929123	0.026033042	0.740373117	Down	0.301984	0.0609609	GeneID:100624660,Genbank:XM_021084981.1	SH3 domain and tetratricopeptide repeats 2
SHAS2	178.245636	78.91031124	277.5809607	3.517676668	1.814622881	0.007449756	0.2913201	Up	1.44656	4.78048	GeneID:397120,Genbank:NM_214053.1	hyaluronan synthase 2
SLA-2	58.25169041	9.597200015	106.9061808	11.13930945	3.477587894	0.000393614	0.023743899	Up	0.262615	2.67251	GeneID:100135031,Genbank:XM_021097872.1	MHC class I antigen 2		GO:0002474,GO:0006955,GO:0016021,GO:0042612	antigen processing and presentation of peptide antigen via MHC class I|immune response|integral component of membrane|MHC class I protein complex	ko04650,ko04144,ko04145,ko04514,ko04612	Natural killer cell mediated cytotoxicity|Endocytosis|Phagosome|Cell adhesion molecules (CAMs)|Antigen processing and presentation
SLA-3	10.78439543	0	21.56879086	Inf	Inf	0.004522789	0.195001785	Up	0	0.396847	GeneID:100037288,Genbank:XM_021097849.1	MHC class I antigen 3		GO:0002474,GO:0006955,GO:0016021,GO:0042612	antigen processing and presentation of peptide antigen via MHC class I|immune response|integral component of membrane|MHC class I protein complex	ko04650,ko04144,ko04145,ko04514,ko04612	Natural killer cell mediated cytotoxicity|Endocytosis|Phagosome|Cell adhesion molecules (CAMs)|Antigen processing and presentation
SLA-7	477.9107273	219.6692448	736.1522099	3.351184689	1.744671198	0.001929483	0.099677911	Up	2.91038	9.11307	GeneID:396650,Genbank:XM_021098282.1	MHC class I antigen 7		GO:0002474,GO:0006955,GO:0016021,GO:0042612	antigen processing and presentation of peptide antigen via MHC class I|immune response|integral component of membrane|MHC class I protein complex	ko04650,ko04144,ko04145,ko04514,ko04612	Natural killer cell mediated cytotoxicity|Endocytosis|Phagosome|Cell adhesion molecules (CAMs)|Antigen processing and presentation
SLA-8	525.216118	319.9066672	730.5255688	2.283558437	1.191283709	0.029206749	0.814058056	Up	8.80834	18.7388	GeneID:100135036,Genbank:XM_013977617.2	MHC class I antigen 8		GO:0002474,GO:0006955,GO:0016021,GO:0042612	antigen processing and presentation of peptide antigen via MHC class I|immune response|integral component of membrane|MHC class I protein complex	ko04650,ko04144,ko04145,ko04514,ko04612	Natural killer cell mediated cytotoxicity|Endocytosis|Phagosome|Cell adhesion molecules (CAMs)|Antigen processing and presentation
SLC12A1	383.6409323	600.3581787	166.9236858	0.278040163	-1.8466348	0.001563831	0.082496707	Down	6.72701	1.82255	GeneID:100154291,Genbank:XM_005654446.3	solute carrier family 12 member 1		GO:0005886,GO:0006810,GO:0006811,GO:0006813,GO:0006814,GO:0008511,GO:0016020,GO:0016021,GO:0016324,GO:0034220,GO:0070062	plasma membrane|transport|ion transport|potassium ion transport|sodium ion transport|sodium:potassium:chloride symporter activity|membrane|integral component of membrane|apical plasma membrane|ion transmembrane transport|extracellular exosome
SLC15A3	457.0814483	6.398133343	907.7647633	141.8796256	7.148523618	1.70E-19	6.55E-17	Up	0.105214	15.8666	GeneID:100513135,Genbank:XM_003122678.6	solute carrier family 15 member 3		GO:0005765,GO:0006811,GO:0015031,GO:0015333,GO:0016021,GO:0043231	lysosomal membrane|ion transport|protein transport|peptide:proton symporter activity|integral component of membrane|intracellular membrane-bounded organelle
SLC25A28	1979.37769	820.0274235	3138.727957	3.827589014	1.936435929	0.000252095	0.016542363	Up	22.5754	82.4356	GeneID:100526017,Genbank:XM_003133165.4	solute carrier family 25 member 28		GO:0005381,GO:0005743,GO:0006839,GO:0016021,GO:0048250,GO:0055072	iron ion transmembrane transporter activity|mitochondrial inner membrane|mitochondrial transport|integral component of membrane|mitochondrial iron ion transport|iron ion homeostasis
SLC2A12	572.2390946	81.04302235	1063.435167	13.12185967	3.713900293	6.15E-10	9.73E-08	Up	0.663994	8.30909	GeneID:100517381,Genbank:XM_005652670.3	solute carrier family 2 member 12		GO:0005351,GO:0005355,GO:0012505,GO:0016021,GO:0035428,GO:0046323	sugar:proton symporter activity|glucose transmembrane transporter activity|endomembrane system|integral component of membrane|hexose transmembrane transport|glucose import
SLC2A5	37.36014373	59.71591121	15.00437625	0.251262619	-1.992732041	0.046093744	1	Down	1.14976	0.282182	GeneID:100625876,Genbank:XM_021095282.1	solute carrier family 2 member 5		GO:0003044,GO:0005353,GO:0005887,GO:0009750,GO:0015755,GO:0016324,GO:0042383,GO:0070061,GO:0071332,GO:1990539	regulation of systemic arterial blood pressure mediated by a chemical signal|fructose transmembrane transporter activity|integral component of plasma membrane|response to fructose|fructose transport|apical plasma membrane|sarcolemma|fructose binding|cellular response to fructose stimulus|fructose import across plasma membrane	ko04973	Carbohydrate digestion and absorption
SLC2A6	98.90514887	38.38880006	159.4214977	4.152812733	2.054088816	0.009045893	0.340855328	Up	0.247301	0.9755	GeneID:100627201,Genbank:XM_003353701.4	solute carrier family 2 member 6		GO:0005351,GO:0005355,GO:0005886,GO:0008645,GO:0016020,GO:0016021,GO:0035428,GO:0046323,GO:0055056	sugar:proton symporter activity|glucose transmembrane transporter activity|plasma membrane|hexose transport|membrane|integral component of membrane|hexose transmembrane transport|glucose import|D-glucose transmembrane transporter activity
SLC34A1	359.0127642	565.1684453	152.8570831	0.270462876	-1.886497514	0.001421321	0.076819145	Down	4.1622	1.08057	GeneID:733703,Genbank:XM_021082339.1	solute carrier family 34 member 1		GO:0001503,GO:0001822,GO:0005436,GO:0005737,GO:0005768,GO:0005886,GO:0005887,GO:0005903,GO:0006817,GO:0009100,GO:0009986,GO:0010288,GO:0015321,GO:0016324,GO:0016607,GO:0030165,GO:0030643,GO:0031526,GO:0031982,GO:0032026,GO:0032355,GO:0032403,GO:0033189,GO:0035864,GO:0042431,GO:0042493,GO:0042803,GO:0044267,GO:0045121,GO:0045838,GO:0046686,GO:0046689,GO:0048471,GO:0051260,GO:0055062,GO:0060416,GO:…	ossification|kidney development|sodium:phosphate symporter activity|cytoplasm|endosome|plasma membrane|integral component of plasma membrane|brush border|phosphate ion transport|glycoprotein metabolic process|cell surface|response to lead ion|sodium-dependent phosphate transmembrane transporter activity|apical plasma membrane|nuclear speck|PDZ domain binding|cellular phosphate ion homeostasis|bru…
SLC35A1	561.630746	356.1627561	767.0987359	2.153787061	1.106875622	0.04048405	1	Up	8.51336	17.58	GeneID:100517983,Genbank:XM_003353254.5	solute carrier family 35 member A1		GO:0000139,GO:0005351,GO:0005456,GO:0005794,GO:0005887,GO:0005975,GO:0006464,GO:0015782	Golgi membrane|sugar:proton symporter activity|CMP-N-acetylneuraminate transmembrane transporter activity|Golgi apparatus|integral component of plasma membrane|carbohydrate metabolic process|cellular protein modification process|CMP-N-acetylneuraminate transmembrane transport
SLC38A2	2852.56939	1778.681069	3926.457711	2.207510822	1.142420511	0.03222499	0.869203392	Up	27.9488	58.6634	GeneID:100525644,Genbank:XM_003126626.6	solute carrier family 38 member 2		GO:0003333,GO:0005887,GO:0006814,GO:0015171,GO:0015186,GO:0015293	amino acid transmembrane transport|integral component of plasma membrane|sodium ion transport|amino acid transmembrane transporter activity|L-glutamine transmembrane transporter activity|symporter activity	ko04727,ko04974,ko04724	GABAergic synapse|Protein digestion and absorption|Glutamatergic synapse
SLC41A2	7.033301368	0	14.06660274	Inf	Inf	0.020002514	0.614323796	Up	0	0.176077	GeneID:100519603,Genbank:XM_005664183.3	solute carrier family 41 member 2		GO:0008324,GO:0016021	cation transmembrane transporter activity|integral component of membrane
SLC4A4	548.4561452	798.7003124	298.211978	0.373371556	-1.421316072	0.009188604	0.345265649	Down	4.78595	1.64834	GeneID:503546,Genbank:XM_021100503.1	solute carrier family 4 member 4		GO:0005452,GO:0005887,GO:0006814,GO:0008510,GO:0016323,GO:0051453	inorganic anion exchanger activity|integral component of plasma membrane|sodium ion transport|sodium:bicarbonate symporter activity|basolateral plasma membrane|regulation of intracellular pH	ko04972,ko04964,ko04976	Pancreatic secretion|Proximal tubule bicarbonate reclamation|Bile secretion
SLC4A7	412.4483469	253.7926226	571.1040711	2.250278457	1.170103536	0.03889522	1	Up	1.71694	3.3925	GeneID:100524044,Genbank:XM_021071464.1	solute carrier family 4 member 7		GO:0005452,GO:0005737,GO:0005886,GO:0005887,GO:0007601,GO:0008510,GO:0016323,GO:0016324,GO:0021747,GO:0031410,GO:0032420,GO:0045202,GO:0046666,GO:0051453,GO:0060117,GO:0060219,GO:0061299	inorganic anion exchanger activity|cytoplasm|plasma membrane|integral component of plasma membrane|visual perception|sodium:bicarbonate symporter activity|basolateral plasma membrane|apical plasma membrane|cochlear nucleus development|cytoplasmic vesicle|stereocilium|synapse|retinal cell programmed cell death|regulation of intracellular pH|auditory receptor cell development|camera-type eye photor…
SLC5A10	133.8952787	214.337467	53.4530904	0.249387525	-2.003538796	0.005853214	0.246054466	Down	5.35209	1.18265	GeneID:497235,Genbank:NM_001012297.1	solute carrier family 5 member 10		GO:0005412,GO:0005887,GO:0006814,GO:1904659	glucose:sodium symporter activity|integral component of plasma membrane|sodium ion transport|glucose transmembrane transport
SLC5A3	310.5780689	142.8916447	478.2644931	3.347043098	1.742887128	0.003940912	0.176390896	Up	0.945276	3.02303	GeneID:110255177,Genbank:XM_005657149.3	solute carrier family 5 member 3		GO:0005887,GO:0006020,GO:0006814,GO:0007422,GO:0015293,GO:0015798,GO:0043576	integral component of plasma membrane|inositol metabolic process|sodium ion transport|peripheral nervous system development|symporter activity|myo-inositol transport|regulation of respiratory gaseous exchange
SLC6A9	947.7638739	500.1207563	1395.406991	2.790140129	1.48033758	0.004228484	0.187110401	Up	3.48871	9.01763	GeneID:100624503,Genbank:XM_021096814.1	solute carrier family 6 member 9		GO:0005283,GO:0005328,GO:0005886,GO:0005887,GO:0015187,GO:0015816,GO:0016021,GO:0061537,GO:0098793	sodium:amino acid symporter activity|neurotransmitter:sodium symporter activity|plasma membrane|integral component of plasma membrane|glycine transmembrane transporter activity|glycine transport|integral component of membrane|glycine secretion, neurotransmission|presynapse
SLC7A9	18.28658356	0	36.57316712	Inf	Inf	0.000384663	0.023520411	Up	0	0.877577	GeneID:100037973,Genbank:XM_021093176.1	solute carrier family 7 member 9		GO:0005886,GO:0005887,GO:0006461,GO:0006865,GO:0015175,GO:0015184,GO:0015297,GO:0015804,GO:0015811,GO:0016324,GO:0031526,GO:0042605,GO:0050900	plasma membrane|integral component of plasma membrane|protein complex assembly|amino acid transport|neutral amino acid transmembrane transporter activity|L-cystine transmembrane transporter activity|antiporter activity|neutral amino acid transport|L-cystine transport|apical plasma membrane|brush border membrane|peptide antigen binding|leukocyte migration	ko04974	Protein digestion and absorption
SLFN11	2430.468285	174.8823114	4686.054258	26.79547303	4.74391738	7.58E-15	1.96E-12	Up	1.63692	41.7828	GeneID:100625890,Genbank:XM_021067412.1	schlafen family member 11		GO:0000049,GO:0005524,GO:0005634,GO:0005654,GO:0005829,GO:0016235,GO:0051607,GO:2000134	tRNA binding|ATP binding|nucleus|nucleoplasm|cytosol|aggresome|defense response to virus|negative regulation of G1/S transition of mitotic cell cycle
SMAD1	530.9979329	338.0347116	723.9611542	2.141676962	1.098740889	0.043544854	1	Up	2.58415	5.15647	GeneID:397016,Genbank:XM_021100455.1	SMAD family member 1		GO:0000165,GO:0000978,GO:0001077,GO:0001657,GO:0001710,GO:0002051,GO:0003700,GO:0005057,GO:0005622,GO:0005634,GO:0005637,GO:0005654,GO:0005667,GO:0005737,GO:0005829,GO:0006954,GO:0007165,GO:0007179,GO:0007183,GO:0007276,GO:0008285,GO:0009880,GO:0010628,GO:0016021,GO:0016579,GO:0017151,GO:0019901,GO:0030509,GO:0030618,GO:0030901,GO:0030902,GO:0031053,GO:0042592,GO:0042802,GO:0042803,GO:0043234,GO:…	MAPK cascade|RNA polymerase II proximal promoter sequence-specific DNA binding|transcriptional activator activity, RNA polymerase II proximal promoter sequence-specific DNA binding|ureteric bud development|mesodermal cell fate commitment|osteoblast fate commitment|DNA binding transcription factor activity|signal transducer activity, downstream of receptor|intracellular|nucleus|nuclear inner membr…	ko04550,ko04391,ko04390,ko04350	Signaling pathways regulating pluripotency of stem cells|Hippo signaling pathway - fly|Hippo signaling pathway|TGF-beta signaling pathway
SMCHD1	1458.732965	467.0637341	2450.402197	5.246397907	2.391327231	6.34E-06	0.000572171	Up	2.96701	14.3116	GeneID:100627122,Genbank:XM_021096138.1	structural maintenance of chromosomes flexible hinge domain containing 1		GO:0001740,GO:0005524,GO:0016887,GO:0043584,GO:0051276,GO:0060821	Barr body|ATP binding|ATPase activity|nose development|chromosome organization|inactivation of X chromosome by DNA methylation
SNAPC1	82.98184872	30.92431116	135.0393863	4.366771036	2.126566888	0.009926845	0.364305233	Up	0.344262	1.64358	GeneID:100521309,Genbank:XM_021062485.1	small nuclear RNA activating complex polypeptide 1		GO:0003677,GO:0005730,GO:0006351,GO:0006355	DNA binding|nucleolus|transcription, DNA-templated|regulation of transcription, DNA-templated
SNX10	322.7647476	65.04768899	580.4818063	8.923942038	3.157681143	8.10E-07	8.72E-05	Up	1.602	13.7428	GeneID:100520876,Genbank:XM_021079049.1	sorting nexin 10		GO:0005545,GO:0005634,GO:0005768,GO:0005783,GO:0005813,GO:0006897,GO:0007032,GO:0015031,GO:0016050,GO:0019898,GO:0030316,GO:0031313,GO:0035091,GO:0051117,GO:0060271,GO:0061512,GO:0071539,GO:1990830	1-phosphatidylinositol binding|nucleus|endosome|endoplasmic reticulum|centrosome|endocytosis|endosome organization|protein transport|vesicle organization|extrinsic component of membrane|osteoclast differentiation|extrinsic component of endosome membrane|phosphatidylinositol binding|ATPase binding|cilium assembly|protein localization to cilium|protein localization to centrosome|cellular response t…
SNX25	428.5756275	233.531867	623.619388	2.670382402	1.417046352	0.012377451	0.428024337	Up	3.40599	8.14082	GeneID:100157280,Genbank:XM_013984049.2	sorting nexin 25		GO:0010008,GO:0015031,GO:0030512,GO:0032801,GO:0034713,GO:0035091,GO:0043231,GO:0060394	endosome membrane|protein transport|negative regulation of transforming growth factor beta receptor signaling pathway|receptor catabolic process|type I transforming growth factor beta receptor binding|phosphatidylinositol binding|intracellular membrane-bounded organelle|negative regulation of pathway-restricted SMAD protein phosphorylation
SOCS1	350.2207089	14.9289778	685.51244	45.91824364	5.520995555	6.04E-14	1.35E-11	Up	0.244749	9.20165	GeneID:100307052,Genbank:XM_005662126.3	suppressor of cytokine signaling 1				ko04630,ko04380,ko04910,ko04120,ko04917	Jak-STAT signaling pathway|Osteoclast differentiation|Insulin signaling pathway|Ubiquitin mediated proteolysis|Prolactin signaling pathway
SORBS3	203.1663138	290.0487116	116.283916	0.400911679	-1.318643649	0.041743792	1	Down	3.34742	1.18201	GeneID:100153623,Genbank:XM_021073000.1	sorbin and SH3 domain containing 3		GO:0000122,GO:0005634,GO:0005737,GO:0005856,GO:0005925,GO:0007015,GO:0008134,GO:0017166,GO:0031589,GO:0043410,GO:0051496	negative regulation of transcription from RNA polymerase II promoter|nucleus|cytoplasm|cytoskeleton|focal adhesion|actin filament organization|transcription factor binding|vinculin binding|cell-substrate adhesion|positive regulation of MAPK cascade|positive regulation of stress fiber assembly
SOX9	715.6760362	469.1964452	962.1556272	2.050645603	1.036078184	0.048037609	1	Up	6.00805	11.9219	GeneID:396840,Genbank:NM_213843.2	SRY-box 9	HMG	GO:0001046,GO:0001077,GO:0001158,GO:0001501,GO:0001502,GO:0001708,GO:0001837,GO:0001894,GO:0001934,GO:0001942,GO:0002053,GO:0002062,GO:0002683,GO:0003170,GO:0003179,GO:0003203,GO:0003413,GO:0003415,GO:0003682,GO:0003705,GO:0004672,GO:0005634,GO:0006334,GO:0006338,GO:0006461,GO:0007165,GO:0007173,GO:0007283,GO:0008284,GO:0010564,GO:0010634,GO:0014036,GO:0014068,GO:0019100,GO:0019933,GO:0030279,GO:…	core promoter sequence-specific DNA binding|transcriptional activator activity, RNA polymerase II proximal promoter sequence-specific DNA binding|enhancer sequence-specific DNA binding|skeletal system development|cartilage condensation|cell fate specification|epithelial to mesenchymal transition|tissue homeostasis|positive regulation of protein phosphorylation|hair follicle development|positive r…	ko04024	cAMP signaling pathway
SP110	822.0692307	141.8252891	1502.313172	10.59270305	3.404998878	1.79E-09	2.71E-07	Up	1.30472	14.2628	GeneID:100519278,Genbank:XM_021075650.1	SP110 nuclear body protein
SP140	2900.395818	293.2477782	5507.543858	18.78119552	4.231216996	2.37E-12	4.32E-10	Up	2.74207	51.0357	GeneID:100516764,Genbank:XM_021075644.1	SP140 nuclear body protein		GO:0001650,GO:0003677,GO:0003700,GO:0005634,GO:0005635,GO:0005654,GO:0005739,GO:0006952,GO:0016605,GO:0046872	fibrillar center|DNA binding|DNA binding transcription factor activity|nucleus|nuclear envelope|nucleoplasm|mitochondrion|defense response|PML body|metal ion binding
SPATA13	193.5792095	107.7019113	279.4565077	2.594721898	1.375579919	0.036172155	0.954093782	Up	0.632168	1.5209	GeneID:100522756,Genbank:XM_021065472.1	spermatogenesis associated 13		GO:0005085,GO:0005654,GO:0005737,GO:0005829,GO:0016477,GO:0030027,GO:0030032,GO:0030175,GO:0030334,GO:0030676,GO:0032587,GO:0035023,GO:0035556,GO:0042802,GO:0046847	guanyl-nucleotide exchange factor activity|nucleoplasm|cytoplasm|cytosol|cell migration|lamellipodium|lamellipodium assembly|filopodium|regulation of cell migration|Rac guanyl-nucleotide exchange factor activity|ruffle membrane|regulation of Rho protein signal transduction|intracellular signal transduction|identical protein binding|filopodium assembly
SPATS2L	2910.209139	1871.454003	3948.964275	2.110104907	1.077314726	0.043561646	1	Up	23.2602	45.5164	GeneID:100415809,Genbank:XM_021074583.1	spermatogenesis associated serine rich 2 like		GO:0003723,GO:0005634,GO:0005730,GO:0005829,GO:0043234	RNA binding|nucleus|nucleolus|cytosol|protein complex
SPNS2	1327.214122	1964.226936	690.2013076	0.351385726	-1.508872509	0.003258226	0.153250527	Down	27.5102	9.00123	GeneID:100523398,Genbank:XM_021067703.1	sphingolipid transporter 2		GO:0001782,GO:0002920,GO:0003376,GO:0005765,GO:0006665,GO:0016021,GO:0031982,GO:0040011,GO:0043029,GO:0046624,GO:0048073,GO:0048535,GO:0055085,GO:0060348,GO:0072676	B cell homeostasis|regulation of humoral immune response|sphingosine-1-phosphate signaling pathway|lysosomal membrane|sphingolipid metabolic process|integral component of membrane|vesicle|locomotion|T cell homeostasis|sphingolipid transporter activity|regulation of eye pigmentation|lymph node development|transmembrane transport|bone development|lymphocyte migration
SRPX2	100.9092779	40.52151118	161.2970447	3.980528861	1.992960123	0.010712268	0.383248479	Up	0.671395	2.56706	GeneID:100153130,Genbank:XM_001924519.5	sushi repeat containing protein, X-linked 2		GO:0001525,GO:0005102,GO:0005615,GO:0005737,GO:0009986,GO:0030054,GO:0036458,GO:0042325,GO:0042802,GO:0048870,GO:0051965,GO:0060076,GO:0071625,GO:0090050,GO:0097060,GO:0098609	angiogenesis|receptor binding|extracellular space|cytoplasm|cell surface|cell junction|hepatocyte growth factor binding|regulation of phosphorylation|identical protein binding|cell motility|positive regulation of synapse assembly|excitatory synapse|vocalization behavior|positive regulation of cell migration involved in sprouting angiogenesis|synaptic membrane|cell-cell adhesion
ST3GAL5	421.4403359	247.3944893	595.4861825	2.407030909	1.267254668	0.025123232	0.725148807	Up	4.04925	9.70043	GeneID:100625751,Genbank:XM_021087293.1	ST3 beta-galactoside alpha-2,3-sialyltransferase 5				ko00604	Glycosphingolipid biosynthesis - ganglio series
STAT1	11607.36139	1696.571692	21518.15109	12.68331377	3.664859822	2.96E-07	3.56E-05	Up	13.3813	165.469	GeneID:396655,Genbank:XM_021074657.1	signal transducer and activator of transcription 1	STAT	GO:0000979,GO:0000983,GO:0001937,GO:0004871,GO:0005634,GO:0005730,GO:0005737,GO:0006351,GO:0006919,GO:0007259,GO:0007584,GO:0008015,GO:0008284,GO:0010742,GO:0016525,GO:0032727,GO:0032869,GO:0033209,GO:0034097,GO:0042803,GO:0043124,GO:0043434,GO:0045648,GO:0045893,GO:0048661,GO:0051591,GO:0051607,GO:0060333,GO:0060337,GO:0072136,GO:0072162,GO:0072308	RNA polymerase II core promoter sequence-specific DNA binding|transcription factor activity, RNA polymerase II core promoter sequence-specific DNA binding|negative regulation of endothelial cell proliferation|signal transducer activity|nucleus|nucleolus|cytoplasm|transcription, DNA-templated|activation of cysteine-type endopeptidase activity involved in apoptotic process|JAK-STAT cascade|response…	ko04062,ko04620,ko04630,ko04380,ko04919,ko04917	Chemokine signaling pathway|Toll-like receptor signaling pathway|Jak-STAT signaling pathway|Osteoclast differentiation|Thyroid hormone signaling pathway|Prolactin signaling pathway
STAT2	2045.86435	725.1217789	3366.606922	4.642815896	2.215000074	3.53E-05	0.002846533	Up	6.31336	28.3498	GeneID:396923,Genbank:NM_213889.1	signal transducer and activator of transcription 2	STAT	GO:0001932,GO:0003677,GO:0003700,GO:0004871,GO:0005634,GO:0005829,GO:0005886,GO:0006351,GO:0042802,GO:0044389,GO:0051607,GO:0060337,GO:0090140	regulation of protein phosphorylation|DNA binding|DNA binding transcription factor activity|signal transducer activity|nucleus|cytosol|plasma membrane|transcription, DNA-templated|identical protein binding|ubiquitin-like protein ligase binding|defense response to virus|type I interferon signaling pathway|regulation of mitochondrial fission	ko04062,ko04630,ko04380	Chemokine signaling pathway|Jak-STAT signaling pathway|Osteoclast differentiation
STN1	409.9564814	259.1244004	560.7885624	2.164167333	1.113812052	0.049254139	1	Up	0.76822	1.65828	GeneID:100157838,Genbank:XM_013983705.2	STN1, CST complex subunit		GO:0000723,GO:0000784,GO:0001650,GO:0005634,GO:0005654,GO:0010833,GO:0016233,GO:0032211,GO:0043047,GO:0045111,GO:0045740,GO:1990879	telomere maintenance|nuclear chromosome, telomeric region|fibrillar center|nucleus|nucleoplasm|telomere maintenance via telomere lengthening|telomere capping|negative regulation of telomere maintenance via telomerase|single-stranded telomeric DNA binding|intermediate filament cytoskeleton|positive regulation of DNA replication|CST complex
STRA6	35.95348346	59.71591121	12.19105571	0.204150878	-2.292292322	0.025174286	0.725148807	Down	0.383166	0.0761947	GeneID:100153335,Genbank:XM_021099065.1	stimulated by retinoic acid 6		GO:0004872,GO:0005887,GO:0016918,GO:0019841,GO:0034632,GO:0034633,GO:0043010	receptor activity|integral component of plasma membrane|retinal binding|retinol binding|retinol transmembrane transporter activity|retinol transport|camera-type eye development
STX11	60.42984293	22.3934667	98.46621916	4.397095835	2.136550976	0.016818837	0.539968955	Up	0.413892	1.82934	GeneID:100152253,Genbank:XM_021087115.1	syntaxin 11				ko04130	SNARE interactions in vesicular transport
SYT12	49.77066429	78.91031124	20.63101735	0.261448942	-1.935398865	0.036351925	0.956959079	Down	0.731712	0.182872	GeneID:100625267,Genbank:XM_005654644.3	synaptotagmin 12		GO:0005509,GO:0005544,GO:0005886,GO:0006906,GO:0016021,GO:0017158,GO:0019905,GO:0030054,GO:0030276,GO:0030672,GO:0046928,GO:0048791,GO:0048792,GO:0060291	calcium ion binding|calcium-dependent phospholipid binding|plasma membrane|vesicle fusion|integral component of membrane|regulation of calcium ion-dependent exocytosis|syntaxin binding|cell junction|clathrin binding|synaptic vesicle membrane|regulation of neurotransmitter secretion|calcium ion-regulated exocytosis of neurotransmitter|spontaneous exocytosis of neurotransmitter|long-term synaptic p…
TAAR1	454.3798836	280.4515116	628.3082556	2.240345406	1.163721178	0.036962195	0.961731994	Up	7.66585	15.9615	GeneID:100157645,Genbank:XM_001924824.4	trace amine associated receptor 1		GO:0001594,GO:0005886,GO:0016021	trace-amine receptor activity|plasma membrane|integral component of membrane	ko04080	Neuroactive ligand-receptor interaction
TACSTD2	724.9086933	287.9160005	1161.901386	4.035556844	2.012767757	0.000184377	0.012526434	Up	7.51923	29.2532	GeneID:100510966,Genbank:XM_003127967.4	tumor associated calcium signal transducer 2		GO:0004872,GO:0005615,GO:0005634,GO:0005829,GO:0005887,GO:0007166,GO:0007601,GO:0008283,GO:0009925,GO:0010633,GO:0016020,GO:0016328,GO:0050678,GO:0051497,GO:0060675,GO:0070062,GO:0090191,GO:0098609,GO:1900025,GO:1900028,GO:2000146,GO:2000738	receptor activity|extracellular space|nucleus|cytosol|integral component of plasma membrane|cell surface receptor signaling pathway|visual perception|cell proliferation|basal plasma membrane|negative regulation of epithelial cell migration|membrane|lateral plasma membrane|regulation of epithelial cell proliferation|negative regulation of stress fiber assembly|ureteric bud morphogenesis|extracellu…
TAGAP	22.97545114	0	45.95090227	Inf	Inf	0.000102694	0.00738739	Up	0	0.714853	GeneID:100155114,Genbank:NM_001243543.1	T-cell activation RhoGTPase activating protein		GO:0005085,GO:0005096,GO:0005829,GO:0007165,GO:0051056	guanyl-nucleotide exchange factor activity|GTPase activator activity|cytosol|signal transduction|regulation of small GTPase mediated signal transduction
TAGLN	224.9212472	402.0160451	47.82644931	0.118966519	-3.07137249	6.57E-06	0.00058925	Down	11.5835	1.33903	GeneID:397021,Genbank:XM_005667371.3	transgelin		GO:0005737,GO:0030855,GO:0051015	cytoplasm|epithelial cell differentiation|actin filament binding
TAP1	3268.948222	767.7760012	5770.120443	7.515369631	2.909844062	4.02E-07	4.66E-05	Up	14.8695	106.026	GeneID:733649,Genbank:XM_021098370.1	transporter 1, ATP binding cassette subfamily B member				ko04145,ko04612,ko02010	Phagosome|Antigen processing and presentation|ABC transporters
TAP2	1723.079411	986.3788905	2459.779932	2.49374754	1.318315418	0.010491204	0.378358397	Up	13.975	33.5411	GeneID:733650,Genbank:XM_021098372.1	transporter 2, ATP binding cassette subfamily B member				ko04145,ko04612,ko02010	Phagosome|Antigen processing and presentation|ABC transporters
TAPBP	3778.217483	1460.907113	6095.527853	4.172426704	2.060886706	0.00026175	0.017009948	Up	23.1946	92.1558	GeneID:100155428,Genbank:XM_005665884.3	TAP binding protein				ko04612	Antigen processing and presentation
TAPBPL	1522.137703	849.8853791	2194.390027	2.581983501	1.368479782	0.007600467	0.296250887	Up	11.2578	26.9838	GeneID:100520908,Genbank:XM_005653157.3	TAP binding protein like		GO:0000139,GO:0002376,GO:0005789,GO:0005886,GO:0016021	Golgi membrane|immune system process|endoplasmic reticulum membrane|plasma membrane|integral component of membrane
TBC1D30	63.69320062	29.8579556	97.52844564	3.266414049	1.707707678	0.048644511	1	Up	0.236498	0.67208	GeneID:100623817,Genbank:XM_021091949.1	TBC1 domain family member 30		GO:0005096,GO:0005829,GO:0005886,GO:0005929,GO:0006886,GO:0012505,GO:0017137,GO:0031338,GO:0036064,GO:0043547,GO:0090630,GO:1902018	GTPase activator activity|cytosol|plasma membrane|cilium|intracellular protein transport|endomembrane system|Rab GTPase binding|regulation of vesicle fusion|ciliary basal body|positive regulation of GTPase activity|activation of GTPase activity|negative regulation of cilium assembly
TBKBP1	5.157754337	0	10.31550867	Inf	Inf	0.046854446	1	Up	0	0.0899449	GeneID:100518628,Genbank:XM_021067080.1	TBK1 binding protein 1		GO:0016032,GO:0045087	viral process|innate immune response	ko04622	RIG-I-like receptor signaling pathway
TCIRG1	1464.192314	347.6319117	2580.752715	7.423808427	2.892159482	9.04E-08	1.17E-05	Up	2.22652	15.8094	GeneID:100521769,Genbank:XM_005660613.3	T-cell immune regulator 1, ATPase H+ transporting V0 subunit a3				ko04966,ko04145,ko00190,ko04142,ko04721	Collecting duct acid secretion|Phagosome|Oxidative phosphorylation|Lysosome|Synaptic vesicle cycle
TCP11L2	41.69322223	14.9289778	68.45746665	4.585542799	2.197092518	0.026028012	0.740373117	Up	0.191755	0.821015	GeneID:100620963,Genbank:XM_021091578.1	t-complex 11 like 2
TDRD7	1043.902486	228.2000893	1859.604882	8.149010318	3.026624857	3.07E-08	4.13E-06	Up	2.59268	21.9003	GeneID:100152652,Genbank:XM_001924680.5	tudor domain containing 7		GO:0002089,GO:0003729,GO:0005737,GO:0007283,GO:0010608,GO:0035770,GO:0070306	lens morphogenesis in camera-type eye|mRNA binding|cytoplasm|spermatogenesis|posttranscriptional regulation of gene expression|ribonucleoprotein granule|lens fiber cell differentiation
TFPI2	780.5520553	402.0160451	1159.088066	2.883188568	1.527665196	0.003674072	0.169840611	Up	14.3362	40.4093	GeneID:100520144,Genbank:XM_005667609.2	tissue factor pathway inhibitor 2		GO:0004867,GO:0007596,GO:0031012	serine-type endopeptidase inhibitor activity|blood coagulation|extracellular matrix
THSD7A	12.19105571	0	24.38211141	Inf	Inf	0.002727544	0.133421546	Up	0	0.0931575	GeneID:100739717,Genbank:XM_021102433.1	thrombospondin type 1 domain containing 7A		GO:0001525,GO:0005886,GO:0016021,GO:0030154,GO:0070062	angiogenesis|plasma membrane|integral component of membrane|cell differentiation|extracellular exosome
TIMP3	390.8640716	206.8729781	574.8551652	2.778783244	1.474453303	0.010481369	0.378358397	Up	2.42553	6.56036	GeneID:396775,Genbank:XM_003126073.6	TIMP metallopeptidase inhibitor 3
TIMP4	108.2196047	169.5505336	46.88867579	0.276546908	-1.854403884	0.014748555	0.493526274	Down	1.51823	0.415731	GeneID:396774,Genbank:XM_021069344.1	TIMP metallopeptidase inhibitor 4		GO:0002020,GO:0005578,GO:0005615,GO:0008191,GO:0009725,GO:0034097,GO:0043086,GO:0046872,GO:0051045	protease binding|proteinaceous extracellular matrix|extracellular space|metalloendopeptidase inhibitor activity|response to hormone|response to cytokine|negative regulation of catalytic activity|metal ion binding|negative regulation of membrane protein ectodomain proteolysis
TLN2	466.6837068	686.7329789	246.6344347	0.359141678	-1.477375007	0.008260751	0.316591527	Down	2.10437	0.699167	GeneID:100156660,Genbank:XM_021094283.1	talin 2		GO:0001726,GO:0003779,GO:0005198,GO:0005200,GO:0005737,GO:0005886,GO:0005925,GO:0007016,GO:0007043,GO:0007155,GO:0015629,GO:0045202,GO:0051015	ruffle|actin binding|structural molecule activity|structural constituent of cytoskeleton|cytoplasm|plasma membrane|focal adhesion|cytoskeletal anchoring at plasma membrane|cell-cell junction assembly|cell adhesion|actin cytoskeleton|synapse|actin filament binding	ko04015,ko04510,ko04611	Rap1 signaling pathway|Focal adhesion|Platelet activation
TM6SF1	16.93310687	31.99066672	1.875547032	0.058627944	-4.092267714	0.005657697	0.238580996	Down	0.254206	0.0185377	GeneID:100155238,Genbank:XM_005666106.3	transmembrane 6 superfamily member 1		GO:0005765,GO:0016021	lysosomal membrane|integral component of membrane
TMEM106A	290.6421336	53.31777786	527.9664894	9.902259819	3.307757804	5.05E-07	5.71E-05	Up	0.922406	9.09641	GeneID:100624959,Genbank:XM_005656948.3	transmembrane protein 106A		GO:0016020,GO:0016021	membrane|integral component of membrane
TMEM117	92.01254866	141.8252891	42.19980821	0.297547838	-1.748806458	0.026491062	0.750226885	Down	1.55922	0.453389	GeneID:100524623,Genbank:XM_021092567.1	transmembrane protein 117		GO:0005783,GO:0005886,GO:0016021,GO:0070059	endoplasmic reticulum|plasma membrane|integral component of membrane|intrinsic apoptotic signaling pathway in response to endoplasmic reticulum stress
TMEM140	156.6159193	23.45982226	289.7720164	12.35184194	3.626654291	2.37E-06	0.00023809	Up	0.579749	6.93204	GeneID:100523705,Genbank:XM_003134650.4	transmembrane protein 140		GO:0016021	integral component of membrane
TMEM173	154.6915656	69.31311122	240.07002	3.463558565	1.792255068	0.010409687	0.377442352	Up	1.37393	5.20667	GeneID:100217389,Genbank:XM_021077058.1	transmembrane protein 173		GO:0002218,GO:0005737,GO:0005741,GO:0005789,GO:0005886,GO:0006915,GO:0016021,GO:0032481,GO:0032608,GO:0035438,GO:0042803,GO:0045087,GO:0048471,GO:0051607,GO:0061507	activation of innate immune response|cytoplasm|mitochondrial outer membrane|endoplasmic reticulum membrane|plasma membrane|apoptotic process|integral component of membrane|positive regulation of type I interferon production|interferon-beta production|cyclic-di-GMP binding|protein homodimerization activity|innate immune response|perinuclear region of cytoplasm|defense response to virus|cyclic-GMP-…	ko04622,ko04623	RIG-I-like receptor signaling pathway|Cytosolic DNA-sensing pathway
TMEM2	551.7841241	356.1627561	747.4054921	2.09849424	1.069354503	0.048142276	1	Up	2.13283	4.29112	GeneID:100516588,Genbank:XM_021064792.1	transmembrane protein 2		GO:0001525,GO:0004415,GO:0005509,GO:0005887,GO:0016021,GO:0030214,GO:0045296,GO:0070062,GO:1903670	angiogenesis|hyalurononglucosaminidase activity|calcium ion binding|integral component of plasma membrane|integral component of membrane|hyaluronan catabolic process|cadherin binding|extracellular exosome|regulation of sprouting angiogenesis
TMEM229B	20.16213059	0	40.32426118	Inf	Inf	0.000223269	0.014942334	Up	0	0.39597	GeneID:100153043,Genbank:XM_005656338.3	transmembrane protein 229B		GO:0016021	integral component of membrane
TMEM268	378.6464241	190.8776447	566.4152035	2.967425569	1.569211844	0.006893826	0.275180251	Up	2.06954	5.75576	GeneID:100519408,Genbank:XM_013993790.2	transmembrane protein 268		GO:0016021	integral component of membrane
TMEM45B	39.04618295	2.132711114	75.95965478	35.61647626	5.154472884	5.66E-05	0.004378471	Up	0.0217279	0.5434	GeneID:100516991,Genbank:XM_021063152.1	transmembrane protein 45B		GO:0016021	integral component of membrane
TMEM9B	1756.551146	2373.70747	1139.394822	0.480006419	-1.058874397	0.038851704	1	Down	48.7491	22.5144	GeneID:100519788,Genbank:XM_005667042.3	TMEM9 domain family member B		GO:0004190	aspartic-type endopeptidase activity
TMIGD1	63.43603654	25.59253337	101.2795397	3.957386251	1.984547883	0.023595649	0.699138034	Up	0.600155	3.37717	GeneID:100521401,Genbank:XM_021067525.1	transmembrane and immunoglobulin domain containing 1		GO:0005737,GO:0005886,GO:0016021,GO:0030334,GO:0042127,GO:0043066,GO:0090559	cytoplasm|plasma membrane|integral component of membrane|regulation of cell migration|regulation of cell proliferation|negative regulation of apoptotic process|regulation of membrane permeability
TMTC1	1612.564179	770.9750679	2454.153291	3.183181134	1.670469254	0.001269736	0.07000203	Up	4.41892	13.6166	GeneID:100624475,Genbank:XM_021092123.1	transmembrane and tetratricopeptide repeat containing 1		GO:0005739,GO:0006396,GO:0016021	mitochondrion|RNA processing|integral component of membrane
TNFAIP3	109.8824174	41.58786673	178.176968	4.284349788	2.099076271	0.006295777	0.260653736	Up	0.285516	1.14133	GeneID:100622156,Genbank:XM_005659182.3	TNF alpha induced protein 3				ko04621,ko04668,ko04064	NOD-like receptor signaling pathway|TNF signaling pathway|NF-kappa B signaling pathway
TNFSF10	313.4735184	4.265422229	622.6816145	145.9835817	7.189662313	7.77E-17	2.33E-14	Up	0.0449204	7.88952	GeneID:406191,Genbank:XM_021068572.1	TNF superfamily member 10				ko04060,ko04650,ko04210,ko04068	Cytokine-cytokine receptor interaction|Natural killer cell mediated cytotoxicity|Apoptosis|FoxO signaling pathway
TNFSF13B	87.06550531	5.331777786	168.7992328	31.65909001	4.984547883	5.56E-07	6.23E-05	Up	0.111214	2.96519	GeneID:100038026,Genbank:XM_005668532.3	TNF superfamily member 13b				ko04060,ko04672,ko04064	Cytokine-cytokine receptor interaction|Intestinal immune network for IgA production|NF-kappa B signaling pathway
TNFSF18	123.1664204	59.71591121	186.6169296	3.125078825	1.64389258	0.025143851	0.725148807	Up	0.875474	2.44931	GeneID:100516458,Genbank:XM_005667782.3	TNF superfamily member 18				ko04060	Cytokine-cytokine receptor interaction
TNFSF9	1589.69173	889.3405347	2290.042926	2.574989935	1.364566793	0.007883791	0.304749301	Up	26.1856	64.161	GeneID:100736831,Genbank:XM_003480815.3	TNF superfamily member 9		GO:0005102,GO:0005125,GO:0005164,GO:0005615,GO:0005886,GO:0006915,GO:0006955,GO:0007165,GO:0007267,GO:0008283,GO:0016021,GO:0032813,GO:0033209,GO:0042104,GO:0045585	receptor binding|cytokine activity|tumor necrosis factor receptor binding|extracellular space|plasma membrane|apoptotic process|immune response|signal transduction|cell-cell signaling|cell proliferation|integral component of membrane|tumor necrosis factor receptor superfamily binding|tumor necrosis factor-mediated signaling pathway|positive regulation of activated T cell proliferation|positive re…	ko04060	Cytokine-cytokine receptor interaction
TNP2	6.095527853	0	12.19105571	Inf	Inf	0.030257679	0.834070275	Up	0	0.217211	GeneID:406180,Genbank:XM_003354608.5	transition protein 2		GO:0000788,GO:0001673,GO:0003677,GO:0005634,GO:0007275,GO:0007283,GO:0007340,GO:0007341,GO:0008270,GO:0010954,GO:0035093	nuclear nucleosome|male germ cell nucleus|DNA binding|nucleus|multicellular organism development|spermatogenesis|acrosome reaction|penetration of zona pellucida|zinc ion binding|positive regulation of protein processing|spermatogenesis, exchange of chromosomal proteins
TOR3A	1163.184523	659.0077344	1667.361311	2.530108865	1.339199462	0.008807679	0.334691802	Up	14.9306	36.7226	GeneID:100196908,Genbank:XM_003130340.5	torsin family 3 member A		GO:0005524,GO:0005783,GO:0005788,GO:0016887,GO:0070062	ATP binding|endoplasmic reticulum|endoplasmic reticulum lumen|ATPase activity|extracellular exosome
TRANK1	1905.118878	226.0673781	3584.170377	15.85443423	3.98681449	4.99E-12	8.71E-10	Up	0.913371	13.6716	GeneID:102163142,Genbank:XM_021071655.1	tetratricopeptide repeat and ankyrin repeat containing 1
TRIB3	1387.302297	822.1601346	1952.44446	2.374773937	1.247790185	0.014395939	0.484135434	Up	13.5346	30.5197	GeneID:100518810,Genbank:XM_013983169.2	tribbles pseudokinase 3		GO:0003714,GO:0004672,GO:0004860,GO:0005524,GO:0005634,GO:0005730,GO:0006351,GO:0010827,GO:0031434,GO:0031625,GO:0031965,GO:0032092,GO:0032436,GO:0032869,GO:0034976,GO:0043405,GO:0045599,GO:0045717,GO:0045892,GO:0051443,GO:0055106,GO:0070059	transcription corepressor activity|protein kinase activity|protein kinase inhibitor activity|ATP binding|nucleus|nucleolus|transcription, DNA-templated|regulation of glucose transport|mitogen-activated protein kinase kinase binding|ubiquitin protein ligase binding|nuclear membrane|positive regulation of protein binding|positive regulation of proteasomal ubiquitin-dependent protein catabolic proce…
TRIM14	765.8348002	367.8926673	1163.776933	3.16335996	1.66145773	0.001683702	0.088129046	Up	2.25927	6.7072	GeneID:100151834,Genbank:XM_003122031.4	tripartite motif containing 14		GO:0005737,GO:0005741,GO:0008270,GO:0032897,GO:0045087,GO:0051091,GO:0051092	cytoplasm|mitochondrial outer membrane|zinc ion binding|negative regulation of viral transcription|innate immune response|positive regulation of DNA binding transcription factor activity|positive regulation of NF-kappaB transcription factor activity
TRIM21	1254.698558	388.1534228	2121.243693	5.464961966	2.450211455	3.81E-06	0.00036378	Up	6.1752	32.6394	GeneID:100302538,Genbank:XM_005656620.3	tripartite motif containing 21		GO:0000209,GO:0000932,GO:0003677,GO:0003723,GO:0004842,GO:0005634,GO:0005737,GO:0005776,GO:0006513,GO:0007049,GO:0008270,GO:0010508,GO:0016567,GO:0031410,GO:0031648,GO:0032088,GO:0034341,GO:0045787,GO:0051865,GO:0090086	protein polyubiquitination|P-body|DNA binding|RNA binding|ubiquitin-protein transferase activity|nucleus|cytoplasm|autophagosome|protein monoubiquitination|cell cycle|zinc ion binding|positive regulation of autophagy|protein ubiquitination|cytoplasmic vesicle|protein destabilization|negative regulation of NF-kappaB transcription factor activity|response to interferon-gamma|positive regulation of …
TRIM25	1874.441635	331.6365783	3417.246692	10.30419114	3.365159355	1.79E-09	2.71E-07	Up	2.99287	28.8684	GeneID:100622285,Genbank:XM_005656971.3	tripartite motif containing 25				ko04622,ko04064	RIG-I-like receptor signaling pathway|NF-kappa B signaling pathway
TRIM26	485.174601	207.9393337	762.4098683	3.66650145	1.87440411	0.000887041	0.05056134	Up	3.15883	11.8116	GeneID:100144460,Genbank:NM_001123209.1	tripartite motif containing 26		GO:0005634,GO:0005737,GO:0008270,GO:0016740,GO:0045087	nucleus|cytoplasm|zinc ion binding|transferase activity|innate immune response
TRIM38	836.0880385	319.9066672	1352.26941	4.227074796	2.07965964	9.40E-05	0.006985468	Up	7.22192	28.561	GeneID:100154512,Genbank:XM_021098422.1	tripartite motif containing 38		GO:0005622,GO:0008270,GO:0016567,GO:0016740,GO:0043123,GO:0045087,GO:0046598,GO:0051092	intracellular|zinc ion binding|protein ubiquitination|transferase activity|positive regulation of I-kappaB kinase/NF-kappaB signaling|innate immune response|positive regulation of viral entry into host cell|positive regulation of NF-kappaB transcription factor activity
TRIM39	178.7599641	87.44115569	270.0787725	3.088691708	1.626995878	0.015660239	0.518870784	Up	1.09871	3.42302	GeneID:100151742,Genbank:XM_013996585.2	tripartite motif containing 39		GO:0005739,GO:0005829,GO:0006915,GO:0008270,GO:0016567,GO:0016740,GO:0042802,GO:2000059,GO:2001235	mitochondrion|cytosol|apoptotic process|zinc ion binding|protein ubiquitination|transferase activity|identical protein binding|negative regulation of protein ubiquitination involved in ubiquitin-dependent protein catabolic process|positive regulation of apoptotic signaling pathway
TRPS1	360.8287273	190.8776447	530.7798099	2.780733232	1.475465347	0.011509534	0.405304306	Up	0.909322	2.36335	GeneID:102163407,Genbank:XM_021088993.1	transcriptional repressor GATA binding 1		GO:0000122,GO:0000790,GO:0000977,GO:0001085,GO:0001227,GO:0001228,GO:0001501,GO:0003682,GO:0003700,GO:0005634,GO:0005654,GO:0005667,GO:0006366,GO:0006607,GO:0008270,GO:0019904,GO:0030154,GO:0032330,GO:0043234,GO:0051291	negative regulation of transcription from RNA polymerase II promoter|nuclear chromatin|RNA polymerase II regulatory region sequence-specific DNA binding|RNA polymerase II transcription factor binding|transcriptional repressor activity, RNA polymerase II transcription regulatory region sequence-specific DNA binding|transcriptional activator activity, RNA polymerase II transcription regulatory regi…
TTBK2	363.4835088	227.1337337	499.8332839	2.200612282	1.137904984	0.049077412	1	Up	1.33786	2.69327	GeneID:100511488,Genbank:XM_021097126.1	tau tubulin kinase 2		GO:0000226,GO:0004672,GO:0004674,GO:0005524,GO:0005615,GO:0005634,GO:0005814,GO:0005829,GO:0007026,GO:0007224,GO:0008360,GO:0018105,GO:0019894,GO:0021549,GO:0021681,GO:0021935,GO:0030334,GO:0035869,GO:0036064,GO:0050321,GO:0051010,GO:0060271,GO:0097711,GO:1902817,GO:1904527	microtubule cytoskeleton organization|protein kinase activity|protein serine/threonine kinase activity|ATP binding|extracellular space|nucleus|centriole|cytosol|negative regulation of microtubule depolymerization|smoothened signaling pathway|regulation of cell shape|peptidyl-serine phosphorylation|kinesin binding|cerebellum development|cerebellar granular layer development|cerebellar granule cell…
TTF2	3058.407312	1833.065203	4283.74942	2.336932376	1.224615987	0.022875856	0.686142579	Up	17.3488	38.8071	GeneID:100156166,Genbank:XM_001929357.7	transcription termination factor 2		GO:0003677,GO:0004386,GO:0005524,GO:0005681,GO:0005829,GO:0006353,GO:0006355,GO:0006369,GO:0006397,GO:0008023,GO:0008094,GO:0008270,GO:0008380	DNA binding|helicase activity|ATP binding|spliceosomal complex|cytosol|DNA-templated transcription, termination|regulation of transcription, DNA-templated|termination of RNA polymerase II transcription|mRNA processing|transcription elongation factor complex|DNA-dependent ATPase activity|zinc ion binding|RNA splicing	ko04918	Thyroid hormone synthesis
TWISTNB	704.92934	454.2674674	955.5912126	2.103587162	1.072851597	0.041105048	1	Up	9.67479	19.2796	GeneID:100517907,Genbank:NM_001243956.1	TWIST neighbor		GO:0003899,GO:0005654,GO:0005736,GO:0006361,GO:0006362,GO:0006363,GO:0045815,GO:1990830	DNA-directed 5'-3' RNA polymerase activity|nucleoplasm|DNA-directed RNA polymerase I complex|transcription initiation from RNA polymerase I promoter|transcription elongation from RNA polymerase I promoter|termination of RNA polymerase I transcription|positive regulation of gene expression, epigenetic|cellular response to leukemia inhibitory factor	ko00230,ko00240,ko03020	Purine metabolism|Pyrimidine metabolism|RNA polymerase
TXNIP	1433.492856	515.0497342	2351.935978	4.566424991	2.191065135	3.04E-05	0.002460689	Up	12.4384	56.096	GeneID:733688,Genbank:NM_001044614.2	thioredoxin interacting protein		GO:0000122,GO:0004857,GO:0005737,GO:0006351,GO:0006606,GO:0006979,GO:0007049,GO:0030216,GO:0031625,GO:0048008,GO:0051782,GO:0071228	negative regulation of transcription from RNA polymerase II promoter|enzyme inhibitor activity|cytoplasm|transcription, DNA-templated|protein import into nucleus|response to oxidative stress|cell cycle|keratinocyte differentiation|ubiquitin protein ligase binding|platelet-derived growth factor receptor signaling pathway|negative regulation of cell division|cellular response to tumor cell
UBA7	1371.131247	63.98133343	2678.281161	41.86035234	5.38751255	2.27E-18	8.26E-16	Up	0.878787	32.8456	GeneID:100512631,Genbank:XM_003132214.4	ubiquitin like modifier activating enzyme 7		GO:0004839,GO:0004842,GO:0005524,GO:0005654,GO:0005737,GO:0005829,GO:0006464,GO:0006511,GO:0006974,GO:0019782,GO:0019985,GO:0032020,GO:0032480	ubiquitin activating enzyme activity|ubiquitin-protein transferase activity|ATP binding|nucleoplasm|cytoplasm|cytosol|cellular protein modification process|ubiquitin-dependent protein catabolic process|cellular response to DNA damage stimulus|ISG15 activating enzyme activity|translesion synthesis|ISG15-protein conjugation|negative regulation of type I interferon production	ko04120	Ubiquitin mediated proteolysis
UBD	41.26203469	0	82.52406939	Inf	Inf	1.43E-06	0.000149603	Up	0	3.46353	GeneID:100294688,Genbank:NM_001160088.1	ubiquitin D
UBE2L6	5073.043031	282.5842227	9863.501839	34.90464452	5.125347114	2.64E-14	6.22E-12	Up	17.1143	591.767	GeneID:100514753,Genbank:NM_001246215.1	ubiquitin conjugating enzyme E2 L6		GO:0005524,GO:0016567,GO:0019941,GO:0032020,GO:0042296	ATP binding|protein ubiquitination|modification-dependent protein catabolic process|ISG15-protein conjugation|ISG15 transferase activity	ko04120	Ubiquitin mediated proteolysis
UCP2	1798.140024	2589.111293	1007.168756	0.389001724	-1.362151547	0.008395474	0.320840685	Down	92.3466	34.5653	GeneID:397549,Genbank:NM_214289.1	uncoupling protein 2		GO:0001666,GO:0005743,GO:0006839,GO:0009409,GO:0016021,GO:0017077,GO:0051881,GO:1990542,GO:1990845	response to hypoxia|mitochondrial inner membrane|mitochondrial transport|response to cold|integral component of membrane|oxidative phosphorylation uncoupler activity|regulation of mitochondrial membrane potential|mitochondrial transmembrane transport|adaptive thermogenesis
USP18	579.075146	0	1158.150292	Inf	Inf	9.28E-27	5.00E-24	Up	0	34.2997	GeneID:396777,Genbank:NM_213826.1	ubiquitin specific peptidase 18		GO:0004843,GO:0005634,GO:0005829,GO:0006511,GO:0016579,GO:0019785,GO:0036459,GO:0050727,GO:0060338	thiol-dependent ubiquitin-specific protease activity|nucleus|cytosol|ubiquitin-dependent protein catabolic process|protein deubiquitination|ISG15-specific protease activity|thiol-dependent ubiquitinyl hydrolase activity|regulation of inflammatory response|regulation of type I interferon-mediated signaling pathway
USP25	596.8992431	342.3001339	851.4983523	2.487578204	1.314741882	0.014637078	0.491017387	Up	3.12539	7.53673	GeneID:100628105,Genbank:XM_021070825.1	ubiquitin specific peptidase 25		GO:0004843,GO:0005634,GO:0005783,GO:0005829,GO:0006464,GO:0006508,GO:0006511,GO:0008233,GO:0016579,GO:0031625,GO:0036459,GO:0043130,GO:0051117,GO:0070536,GO:0071108,GO:1904293,GO:1904455	thiol-dependent ubiquitin-specific protease activity|nucleus|endoplasmic reticulum|cytosol|cellular protein modification process|proteolysis|ubiquitin-dependent protein catabolic process|peptidase activity|protein deubiquitination|ubiquitin protein ligase binding|thiol-dependent ubiquitinyl hydrolase activity|ubiquitin binding|ATPase binding|protein K63-linked deubiquitination|protein K48-linked …
USP33	496.3945609	300.7122671	692.0768547	2.301458671	1.202548535	0.029044424	0.812277743	Up	3.70321	8.76055	GeneID:100625972,Genbank:XM_021096451.1	ubiquitin specific peptidase 33		GO:0001664,GO:0004197,GO:0004843,GO:0005654,GO:0005737,GO:0005794,GO:0005813,GO:0005829,GO:0005925,GO:0006511,GO:0006897,GO:0007411,GO:0008270,GO:0008277,GO:0009267,GO:0010506,GO:0016477,GO:0016579,GO:0017160,GO:0030891,GO:0032091,GO:0032092,GO:0036459,GO:0044297,GO:0048471,GO:0050821,GO:0051298,GO:0070536,GO:0071108	G-protein coupled receptor binding|cysteine-type endopeptidase activity|thiol-dependent ubiquitin-specific protease activity|nucleoplasm|cytoplasm|Golgi apparatus|centrosome|cytosol|focal adhesion|ubiquitin-dependent protein catabolic process|endocytosis|axon guidance|zinc ion binding|regulation of G-protein coupled receptor protein signaling pathway|cellular response to starvation|regulation of …
VCPIP1	461.2391615	269.787956	652.690367	2.4192717	1.274572803	0.022355765	0.674281957	Up	2.25588	5.19506	GeneID:100621816,Genbank:XM_003355045.4	valosin containing protein interacting protein 1		GO:0000278,GO:0004843,GO:0005737,GO:0005788,GO:0005795,GO:0016320,GO:0016567,GO:0016579,GO:0035871,GO:0071108,GO:0090168	mitotic cell cycle|thiol-dependent ubiquitin-specific protease activity|cytoplasm|endoplasmic reticulum lumen|Golgi stack|endoplasmic reticulum membrane fusion|protein ubiquitination|protein deubiquitination|protein K11-linked deubiquitination|protein K48-linked deubiquitination|Golgi reassembly
VEGFA	858.3162356	509.7179564	1206.914515	2.36780851	1.243552412	0.016328357	0.534425944	Up	6.84803	15.3455	GeneID:397157,Genbank:XM_013977975.1	vascular endothelial growth factor A		GO:0001525,GO:0001934,GO:0001938,GO:0008083,GO:0008201,GO:0010595,GO:0016020,GO:0031334,GO:0035148,GO:0045766,GO:0050731,GO:0051781,GO:0051894,GO:0097475	angiogenesis|positive regulation of protein phosphorylation|positive regulation of endothelial cell proliferation|growth factor activity|heparin binding|positive regulation of endothelial cell migration|membrane|positive regulation of protein complex assembly|tube formation|positive regulation of angiogenesis|positive regulation of peptidyl-tyrosine phosphorylation|positive regulation of cell div…	ko04060,ko04066,ko04015,ko04370,ko04014,ko04151,ko04510	Cytokine-cytokine receptor interaction|HIF-1 signaling pathway|Rap1 signaling pathway|VEGF signaling pathway|Ras signaling pathway|PI3K-Akt signaling pathway|Focal adhesion
VMA21	844.3943808	1142.066802	546.7219597	0.478712768	-1.06276781	0.039494849	1	Down	20.8597	9.54749	GeneID:100515811,Genbank:XM_003135457.4	VMA21, vacuolar ATPase assembly factor		GO:0005764,GO:0005789,GO:0012507,GO:0016021,GO:0033116,GO:0070072	lysosome|endoplasmic reticulum membrane|ER to Golgi transport vesicle membrane|integral component of membrane|endoplasmic reticulum-Golgi intermediate compartment membrane|vacuolar proton-transporting V-type ATPase complex assembly
VWA5A	332.2067738	66.11404455	598.2995031	9.049506911	3.177839185	6.19E-07	6.82E-05	Up	0.435829	4.04548	GeneID:100515913,Genbank:XM_021063046.1	von Willebrand factor A domain containing 5A		GO:0005634,GO:0005654	nucleus|nucleoplasm
WARS	2652.293819	1723.230581	3581.357057	2.078280816	1.055390603	0.045957281	1	Up	19.4153	38.7282	GeneID:100515390,Genbank:XM_003128728.6	tryptophanyl-tRNA synthetase		GO:0004830,GO:0005524,GO:0005634,GO:0005737,GO:0005829,GO:0006436,GO:0006469,GO:0010628,GO:0010835,GO:0019210,GO:0019901,GO:0019904,GO:0031334,GO:0042803,GO:0043234,GO:0045765	tryptophan-tRNA ligase activity|ATP binding|nucleus|cytoplasm|cytosol|tryptophanyl-tRNA aminoacylation|negative regulation of protein kinase activity|positive regulation of gene expression|regulation of protein ADP-ribosylation|kinase inhibitor activity|protein kinase binding|protein domain specific binding|positive regulation of protein complex assembly|protein homodimerization activity|protein …	ko00970	Aminoacyl-tRNA biosynthesis
WDFY4	14.53548949	0	29.07097899	Inf	Inf	0.001233467	0.068282296	Up	0	0.0988133	GeneID:100157904,Genbank:XM_021073024.1	WDFY family member 4		GO:0016021	integral component of membrane
WDR41	373.9464491	221.8019559	526.0909424	2.371894965	1.246040124	0.030769722	0.846450499	Up	2.80782	6.34056	GeneID:100520548,Genbank:XM_013994930.2	WD repeat domain 41		GO:0005737,GO:0005765,GO:0006914,GO:0010506,GO:0032045,GO:0065009	cytoplasm|lysosomal membrane|autophagy|regulation of autophagy|guanyl-nucleotide exchange factor complex|regulation of molecular function
WDR76	1095.213781	519.3151564	1671.112405	3.21791572	1.686126541	0.001112102	0.062333328	Up	4.91623	15.0822	GeneID:100519285,Genbank:XM_021096581.1	WD repeat domain 76		GO:0003677,GO:0005634,GO:0006974,GO:2000001	DNA binding|nucleus|cellular response to DNA damage stimulus|regulation of DNA damage checkpoint
XKR9	20.63101735	0	41.26203469	Inf	Inf	0.000195552	0.013218945	Up	0	0.866732	GeneID:100154419,Genbank:XM_021089254.1	XK related 9		GO:0016021	integral component of membrane
YPEL2	626.253978	362.5608895	889.9470665	2.454614086	1.295496222	0.015473743	0.513957504	Up	3.38318	7.8229	GeneID:100524105,Genbank:XM_003131686.6	yippee like 2		GO:0005730,GO:0046872	nucleolus|metal ion binding
YPEL5	261.050096	153.5552002	368.5449917	2.400081476	1.263083382	0.040216139	1	Up	3.08674	7.37264	GeneID:100620823,Genbank:XM_003354871.4	yippee like 5		GO:0046872	metal ion binding
ZBP1	2260.563986	55.45048898	4465.677482	80.5345014	6.331535069	1.08E-21	4.40E-19	Up	0.664769	82.6057	GeneID:100144524,Genbank:NM_001123216.1	Z-DNA binding protein 1		GO:0003677,GO:0003692,GO:0003723,GO:0003726,GO:0005634,GO:0005737,GO:0005829,GO:0032479,GO:0032481,GO:0042802,GO:0045087	DNA binding|left-handed Z-DNA binding|RNA binding|double-stranded RNA adenosine deaminase activity|nucleus|cytoplasm|cytosol|regulation of type I interferon production|positive regulation of type I interferon production|identical protein binding|innate immune response	ko04623	Cytosolic DNA-sensing pathway
ZBTB5	287.1071392	126.8963113	447.317967	3.525066745	1.817650574	0.003118191	0.148744328	Up	0.790396	2.64649	GeneID:110255881,Genbank:XM_021066137.1	zinc finger and BTB domain containing 5		GO:0000122,GO:0000977,GO:0001227,GO:0005634,GO:0006351,GO:0046872	negative regulation of transcription from RNA polymerase II promoter|RNA polymerase II regulatory region sequence-specific DNA binding|transcriptional repressor activity, RNA polymerase II transcription regulatory region sequence-specific DNA binding|nucleus|transcription, DNA-templated|metal ion binding
ZC3HAV1	1816.877966	792.302179	2841.453753	3.586325809	1.842506559	0.00044388	0.026188947	Up	4.37912	14.968	GeneID:100415778,Genbank:XM_013990770.2	zinc finger CCCH-type containing, antiviral 1		GO:0003723,GO:0005634,GO:0005737,GO:0005829,GO:0009615,GO:0032727,GO:0032728,GO:0043123,GO:0045071,GO:0045087,GO:0045296,GO:0046872,GO:0051607,GO:0061014,GO:1900246	RNA binding|nucleus|cytoplasm|cytosol|response to virus|positive regulation of interferon-alpha production|positive regulation of interferon-beta production|positive regulation of I-kappaB kinase/NF-kappaB signaling|negative regulation of viral genome replication|innate immune response|cadherin binding|metal ion binding|defense response to virus|positive regulation of mRNA catabolic process|posit…
ZCCHC2	1115.255071	540.6422675	1689.867875	3.125667335	1.64416424	0.001446038	0.076885779	Up	4.78737	14.2274	GeneID:100625613,Genbank:XM_021099630.1	zinc finger CCHC-type containing 2		GO:0003676,GO:0005737,GO:0008270,GO:0035091	nucleic acid binding|cytoplasm|zinc ion binding|phosphatidylinositol binding
ZCWPW1	229.4784977	3.199066672	455.7579287	142.465905	7.154472884	1.29E-14	3.09E-12	Up	0	2.14944	GeneID:100513075,Genbank:XM_005661906.3	zinc finger CW-type and PWWP domain containing 1		GO:0008270	zinc ion binding
ZEB1	408.4589383	242.0627115	574.8551652	2.37481916	1.247817658	0.028161886	0.789236863	Up	1.96765	4.53665	GeneID:100520325,Genbank:XM_021064196.1	zinc finger E-box binding homeobox 1	zf-C2H2	GO:0000122,GO:0001227,GO:0003682,GO:0003700,GO:0003713,GO:0003714,GO:0005634,GO:0005654,GO:0005667,GO:0005829,GO:0006351,GO:0006357,GO:0006955,GO:0007389,GO:0007417,GO:0008134,GO:0008270,GO:0008283,GO:0008285,GO:0010464,GO:0017015,GO:0019221,GO:0033081,GO:0045602,GO:0045666,GO:0045892,GO:0045944,GO:0048596,GO:0048704,GO:0048752,GO:0051150,GO:0051216,GO:0070888,GO:0071230,GO:0090103	negative regulation of transcription from RNA polymerase II promoter|transcriptional repressor activity, RNA polymerase II transcription regulatory region sequence-specific DNA binding|chromatin binding|DNA binding transcription factor activity|transcription coactivator activity|transcription corepressor activity|nucleus|nucleoplasm|transcription factor complex|cytosol|transcription, DNA-template…
ZFP36	1147.772516	263.3898226	2032.155209	7.715390019	2.947739088	5.57E-08	7.35E-06	Up	7.77216	59.6235	GeneID:100316849,Genbank:NM_001168419.1	ZFP36 ring finger protein		GO:0000165,GO:0000932,GO:0003677,GO:0003729,GO:0003730,GO:0005634,GO:0005737,GO:0006402,GO:0007275,GO:0009611,GO:0010494,GO:0010837,GO:0017091,GO:0030529,GO:0031072,GO:0031086,GO:0032680,GO:0032897,GO:0035278,GO:0035925,GO:0038066,GO:0042594,GO:0043488,GO:0044344,GO:0045085,GO:0045600,GO:0045616,GO:0045647,GO:0046872,GO:0051028,GO:0060213,GO:0061014,GO:0061158,GO:0070063,GO:0070935,GO:0071222,GO:…	MAPK cascade|P-body|DNA binding|mRNA binding|mRNA 3'-UTR binding|nucleus|cytoplasm|mRNA catabolic process|multicellular organism development|response to wounding|cytoplasmic stress granule|regulation of keratinocyte proliferation|AU-rich element binding|intracellular ribonucleoprotein complex|heat shock protein binding|nuclear-transcribed mRNA catabolic process, deadenylation-independent decay|re…
ZFP36L1	2687.922812	1380.930447	3994.915177	2.892915561	1.532524214	0.004213584	0.187066424	Up	23.6493	65.5521	GeneID:100624279,Genbank:XM_013989124.2	ZFP36 ring finger protein like 1		GO:0000165,GO:0000288,GO:0000932,GO:0001570,GO:0003342,GO:0003677,GO:0003729,GO:0005634,GO:0005737,GO:0005829,GO:0006397,GO:0006402,GO:0006417,GO:0006915,GO:0007507,GO:0008283,GO:0009611,GO:0010468,GO:0010837,GO:0014065,GO:0021915,GO:0030529,GO:0031086,GO:0031440,GO:0032869,GO:0033077,GO:0035264,GO:0035925,GO:0038066,GO:0043488,GO:0043491,GO:0044344,GO:0045577,GO:0045600,GO:0045616,GO:0045647,GO:…	MAPK cascade|nuclear-transcribed mRNA catabolic process, deadenylation-dependent decay|P-body|vasculogenesis|proepicardium development|DNA binding|mRNA binding|nucleus|cytoplasm|cytosol|mRNA processing|mRNA catabolic process|regulation of translation|apoptotic process|heart development|cell proliferation|response to wounding|regulation of gene expression|regulation of keratinocyte proliferation|p…
ZNF618	73.64181278	15.99533336	131.2882922	8.207912225	3.037015303	0.000687621	0.039699033	Up	0.0604238	0.564388	GeneID:100157179,Genbank:XM_021067808.1	zinc finger protein 618	zf-C2H2	GO:0003677,GO:0005634,GO:0006351,GO:0006355,GO:0046872	DNA binding|nucleus|transcription, DNA-templated|regulation of transcription, DNA-templated|metal ion binding
ZNF655	699.3178531	952.2555126	446.3801935	0.468760945	-1.09307572	0.037554627	0.975260317	Down	7.54164	3.28024	GeneID:100519015,Genbank:XM_003354458.2	zinc finger protein 655	zf-C2H2	GO:0003677,GO:0003700,GO:0005634,GO:0006351,GO:0006355,GO:0007275,GO:0008270,GO:0030154,GO:0042802,GO:0045321	DNA binding|DNA binding transcription factor activity|nucleus|transcription, DNA-templated|regulation of transcription, DNA-templated|multicellular organism development|zinc ion binding|cell differentiation|identical protein binding|leukocyte activation
ZNF658	120.610264	63.98133343	177.2391945	2.770170376	1.46997471	0.04514965	1	Up	0.547393	1.61848	GeneID:110255680,Genbank:XM_021064707.1	zinc finger protein 658		GO:0000976,GO:0003700,GO:0005634,GO:0006351,GO:0042254,GO:0045892,GO:0046872,GO:0071294	transcription regulatory region sequence-specific DNA binding|DNA binding transcription factor activity|nucleus|transcription, DNA-templated|ribosome biogenesis|negative regulation of transcription, DNA-templated|metal ion binding|cellular response to zinc ion
ZNFX1	10236.77544	1734.960492	18738.59039	10.80058623	3.433037715	7.30E-07	7.92E-05	Up	9.84959	100.682	GeneID:100624243,Genbank:XM_021077518.1	zinc finger NFX1-type containing 1		GO:0003700,GO:0003723,GO:0005634,GO:0008270	DNA binding transcription factor activity|RNA binding|nucleus|zinc ion binding
