# Supplementary material for: Establishment of a CRISPR/Cas9 knockout library for screening type I interferon-inducible antiviral effectors in pig cells
Source: Front Immunol. 2022 Nov 24;13:1016545. doi: 10.3389/fimmu.2022.1016545 (PMC9732717; doi:10.3389/fimmu.2022.1016545)
Supplement: Supplementary file 8 [file Table_3.xls]

gene_id	baseMean	baseMean_control_NC	baseMean_case_b_10_8	foldChange	log2FoldChange	pval	padj	up_down	expression_NC	expression_b_10_8	Dbxref	product	Family	GO_id	GO_term	pathway	pathway_description
ADAR	3700.91788488215	989.031237059168	6412.80453270514	6.48392517083006	2.6968674412109	2.81113583407074e-09	3.75801544867556e-07	Up	6.61839	41.0571	GeneID:100523784,Genbank:XM_021089756.1	adenosine deaminase, RNA specific		GO:0001649,GO:0001701,GO:0002244,GO:0002566,GO:0003677,GO:0003723,GO:0003726,GO:0005634,GO:0005654,GO:0005730,GO:0005737,GO:0006382,GO:0006397,GO:0006606,GO:0006611,GO:0009615,GO:0016020,GO:0016553,GO:0030218,GO:0031054,GO:0035280,GO:0035455,GO:0043066,GO:0044387,GO:0044530,GO:0045070,GO:0045071,GO:0045087,GO:0046872,GO:0051607,GO:0060216,GO:0060337,GO:0060339,GO:0061484,GO:0098586,GO:1900369	osteoblast differentiation|in utero embryonic development|hematopoietic progenitor cell differentiation|somatic diversification of immune receptors via somatic mutation|DNA binding|RNA binding|double-stranded RNA adenosine deaminase activity|nucleus|nucleoplasm|nucleolus|cytoplasm|adenosine to inosine editing|mRNA processing|protein import into nucleus|protein export from nucleus|response to viru…	ko04623	Cytosolic DNA-sensing pathway
ADM	1387.63647371	751.61997772085	2023.65296969914	2.6923884804599	1.4288865891448	0.000424902492489646	0.0273192069218819	Up	27.7949	68.9231	GeneID:397195,Genbank:NM_214107.1	adrenomedullin		GO:0001570,GO:0001843,GO:0002031,GO:0003073,GO:0005179,GO:0005615,GO:0005737,GO:0007189,GO:0007507,GO:0008284,GO:0010460,GO:0030816,GO:0031700,GO:0035809,GO:0043116,GO:0045766,GO:0045906,GO:0048589,GO:0060670,GO:0060712,GO:0097084,GO:0097647,GO:1990410,GO:2001214	vasculogenesis|neural tube closure|G-protein coupled receptor internalization|regulation of systemic arterial blood pressure|hormone activity|extracellular space|cytoplasm|adenylate cyclase-activating G-protein coupled receptor signaling pathway|heart development|positive regulation of cell proliferation|positive regulation of heart rate|positive regulation of cAMP metabolic process|adrenomedulli…	ko04270	Vascular smooth muscle contraction
AGPAT4	473.347613518873	309.619292132461	637.075934905285	2.05761059176097	1.04096997421789	0.0100311156836267	0.41931926922702	Up	5.98526	12.0921	GeneID:100156632,Genbank:XM_021097343.1	1-acylglycerol-3-phosphate O-acyltransferase 4		GO:0003841,GO:0016021,GO:0016024	1-acylglycerol-3-phosphate O-acyltransferase activity|integral component of membrane|CDP-diacylglycerol biosynthetic process	ko00564,ko04072,ko00561	Glycerophospholipid metabolism|Phospholipase D signaling pathway|Glycerolipid metabolism
AGRN	11477.3241692194	7225.17952382605	15729.4688146127	2.17703501521901	1.12236461187916	0.0161135344942244	0.630623022437731	Up	43.5137	90.4979	GeneID:100621139,Genbank:XM_021095177.1	agrin				ko04512	ECM-receptor interaction
AKAP7	347.876808548613	217.71815948537	478.035457611857	2.19566185357165	1.13465588688464	0.00674012232082607	0.301341495284085	Up	3.7285	7.58666	GeneID:100523651,Genbank:XM_021088003.1	A-kinase anchoring protein 7		GO:0000166,GO:0005634,GO:0005829,GO:0008104,GO:0010738,GO:0019901,GO:0034237,GO:0043234,GO:0051018	nucleotide binding|nucleus|cytosol|protein localization|regulation of protein kinase A signaling|protein kinase binding|protein kinase A regulatory subunit binding|protein complex|protein kinase A binding
ALPL	4.57012865785714	0	9.14025731571428	Inf	Inf	0.040936565274935	1	Up	0	0.0799365	GeneID:100170147,Genbank:XM_021097682.1	alkaline phosphatase, liver/bone/kidney		GO:0001958,GO:0003006,GO:0004035,GO:0005578,GO:0005886,GO:0016462,GO:0031214,GO:0031225,GO:0033280,GO:0046677,GO:0046872,GO:0065010,GO:0071407	endochondral ossification|developmental process involved in reproduction|alkaline phosphatase activity|proteinaceous extracellular matrix|plasma membrane|pyrophosphatase activity|biomineral tissue development|anchored component of membrane|response to vitamin D|response to antibiotic|metal ion binding|extracellular membrane-bounded organelle|cellular response to organic cyclic compound	ko02020,ko00627,ko00790	Two-component system|Aminobenzoate degradation|Folate biosynthesis
AMER1	255.442494224773	166.297287647117	344.587700802428	2.07211858760826	1.05110657100643	0.0168292782411518	0.653002306102393	Up	0.72517	1.43339	GeneID:100512031,Genbank:XM_013990913.2	APC membrane recruitment protein 1
AMIGO2	269.173653510425	149.886371102993	388.460935917857	2.59170285503095	1.37390031924589	0.0017585823901697	0.0965841016357404	Up	2.81624	7.0985	GeneID:100152349,Genbank:XM_005664161.3	adhesion molecule with Ig like domain 2		GO:0005634,GO:0005886,GO:0007156,GO:0007157,GO:0016021,GO:0043066,GO:0043069,GO:0051965	nucleus|plasma membrane|homophilic cell adhesion via plasma membrane adhesion molecules|heterophilic cell-cell adhesion via plasma membrane cell adhesion molecules|integral component of membrane|negative regulation of apoptotic process|negative regulation of programmed cell death|positive regulation of synapse assembly
ANKH	11.695374701698	3.28218330882467	20.1085660945714	6.12658227848101	2.61508248909749	0.0426423378495942	1	Up	0.00859881	0.0695896	GeneID:100624458,Genbank:XM_003359727.5	ANKH inorganic pyrophosphate transport regulator		GO:0001501,GO:0005315,GO:0005886,GO:0005887,GO:0007626,GO:0015114,GO:0016021,GO:0019867,GO:0030500,GO:0030504,GO:0055085	skeletal system development|inorganic phosphate transmembrane transporter activity|plasma membrane|integral component of plasma membrane|locomotory behavior|phosphate ion transmembrane transporter activity|integral component of membrane|outer membrane|regulation of bone mineralization|inorganic diphosphate transmembrane transporter activity|transmembrane transport
ANKRD1	155.550560863792	85.3367660294415	225.764355698143	2.64556962025316	1.40357838390378	0.00474933355284896	0.220362548558648	Up	1.824	4.99283	GeneID:396959,Genbank:XM_021072076.1	ankyrin repeat domain 1		GO:0003712,GO:0003779,GO:0005634,GO:0005737,GO:0006357,GO:0031432,GO:0031674,GO:0035914,GO:0045445,GO:0048471,GO:0061629	transcription cofactor activity|actin binding|nucleus|cytoplasm|regulation of transcription from RNA polymerase II promoter|titin binding|I band|skeletal muscle cell differentiation|myoblast differentiation|perinuclear region of cytoplasm|RNA polymerase II sequence-specific DNA binding transcription factor binding
ANKRD22	232.10714032026	332.594575294234	131.619705346286	0.395736175882745	-1.33738914081992	0.00294207481183851	0.147866479548358	Down	8.75175	3.08242	GeneID:100152630,Genbank:XM_001928460.6	ankyrin repeat domain 22
APOBEC3B	693.731681387993	299.772742205987	1087.69062057	3.62838399704333	1.85932714641613	4.68980448498886e-06	0.000427849595650808	Up	8.25326	27.6677	GeneID:100037939,Genbank:NM_001097446.1	apolipoprotein B mRNA editing enzyme catalytic subunit 3B		GO:0003723,GO:0005634,GO:0008270,GO:0010529,GO:0045087,GO:0047844,GO:0051607	RNA binding|nucleus|zinc ion binding|negative regulation of transposition|innate immune response|deoxycytidine deaminase activity|defense response to virus
ARHGAP8	74.5761903713961	6.56436661764935	142.588014125143	21.7215189873418	4.44105308932244	6.24054828162051e-09	7.80184100911482e-07	Up	0.116153	2.66799	GeneID:100533202,Genbank:XM_021091086.1	Rho GTPase activating protein 8		GO:0005096,GO:0005737,GO:0005829,GO:0007165,GO:0051056,GO:0070374	GTPase activator activity|cytoplasm|cytosol|signal transduction|regulation of small GTPase mediated signal transduction|positive regulation of ERK1 and ERK2 cascade
ARID5A	70.0822305245032	18.5990387500065	121.565422299	6.53611317944899	2.7084329654322	5.40517774930332e-05	0.00419429367649963	Up	0.281911	1.67229	GeneID:100524615,Genbank:XM_021087092.1	AT-rich interaction domain 5A	ARID	GO:0003723,GO:0005634,GO:0006351,GO:0006357,GO:0044212,GO:0045087	RNA binding|nucleus|transcription, DNA-templated|regulation of transcription from RNA polymerase II promoter|transcription regulatory region DNA binding|innate immune response
ARMC6	971.983272277889	643.307928529636	1300.65861602614	2.02182898475846	1.01566097287147	0.0103544711088925	0.428520071545259	Up	7.53229	15.6038	GeneID:100512037,Genbank:XM_005652914.3	armadillo repeat containing 6		GO:0002244,GO:0005829	hematopoietic progenitor cell differentiation|cytosol
ASB9	29.3388410959708	1.09406110294156	57.583621089	52.632911392405	5.71789329468127	3.77180800616179e-06	0.000348814737665729	Up	0.0412952	1.33705	GeneID:100158057,Genbank:XM_013985902.2	ankyrin repeat and SOCS box containing 9		GO:0005739,GO:0005829,GO:0016567,GO:0035556,GO:0043687,GO:0045732	mitochondrion|cytosol|protein ubiquitination|intracellular signal transduction|post-translational protein modification|positive regulation of protein catabolic process
ASPHD2	321.68858645162	110.500171397097	532.877001506143	4.8224088231608	2.26975396163005	2.81173400849827e-07	3.01301845894791e-05	Up	1.08593	5.37626	GeneID:100156894,Genbank:XM_001926554.5	aspartate beta-hydroxylase domain containing 2		GO:0016020,GO:0016021,GO:0018193,GO:0046872,GO:0051213	membrane|integral component of membrane|peptidyl-amino acid modification|metal ion binding|dioxygenase activity
ATAD1	1414.26785979805	869.778576838539	1958.75714275757	2.25201815142106	1.17121845568618	0.00368231682404308	0.178844035101546	Up	3.12278	6.98736	GeneID:100157471,Genbank:XM_005671257.3	ATPase family, AAA domain containing 1		GO:0002092,GO:0005524,GO:0005634,GO:0005739,GO:0005778,GO:0007612,GO:0007613,GO:0016020,GO:0016887,GO:0030054,GO:0045211,GO:0051967	positive regulation of receptor internalization|ATP binding|nucleus|mitochondrion|peroxisomal membrane|learning|memory|membrane|ATPase activity|cell junction|postsynaptic membrane|negative regulation of synaptic transmission, glutamatergic
ATF3	849.877743864779	420.119463529558	1279.6360242	3.04588607594937	1.60686198229252	6.32745166653251e-05	0.00485416206826829	Up	7.82691	23.3319	GeneID:100738612,Genbank:XM_021063853.1	activating transcription factor 3	TF_bZIP	GO:0000978,GO:0001078,GO:0005730,GO:0006094,GO:0006351,GO:0030968,GO:0034198,GO:0035914,GO:0042803,GO:0046982,GO:0070373,GO:1903984,GO:1990440,GO:1990622	RNA polymerase II proximal promoter sequence-specific DNA binding|transcriptional repressor activity, RNA polymerase II proximal promoter sequence-specific DNA binding|nucleolus|gluconeogenesis|transcription, DNA-templated|endoplasmic reticulum unfolded protein response|cellular response to amino acid starvation|skeletal muscle cell differentiation|protein homodimerization activity|protein hetero…
ATP10D	15.3514776279838	3.28218330882467	27.4207719471428	8.35443037974683	3.06254146606871	0.0105931763167223	0.436064227525561	Up	0.0258038	0.160621	GeneID:100520087,Genbank:XM_021100567.1	ATPase phospholipid transporting 10D (putative)		GO:0000287,GO:0004012,GO:0005524,GO:0005654,GO:0005783,GO:0005789,GO:0005886,GO:0006812,GO:0016021,GO:0034220,GO:0045332	magnesium ion binding|phospholipid-translocating ATPase activity|ATP binding|nucleoplasm|endoplasmic reticulum|endoplasmic reticulum membrane|plasma membrane|cation transport|integral component of membrane|ion transmembrane transport|phospholipid translocation
B2M	2844.77352520622	1187.05629669159	4502.49075372085	3.7929883917634	1.92333495634847	8.69258660800907e-06	0.000767106564583911	Up	27.8616	56.7774	GeneID:110255236,Genbank:XM_021096362.1	beta-2-microglobulin		GO:0002474,GO:0005576,GO:0006955,GO:0042612	antigen processing and presentation of peptide antigen via MHC class I|extracellular region|immune response|MHC class I protein complex	ko04612	Antigen processing and presentation
BAIAP2	306.357882135717	163.015104338292	449.700659933143	2.75864412539291	1.46395935605843	0.000677530933864956	0.0410225231795723	Up	1.47881	3.53798	GeneID:100513228,Genbank:XM_003131154.5	BAI1 associated protein 2		GO:0001221,GO:0001726,GO:0005791,GO:0005794,GO:0005829,GO:0005874,GO:0005886,GO:0005913,GO:0007009,GO:0007266,GO:0007420,GO:0008093,GO:0008286,GO:0008360,GO:0009617,GO:0014069,GO:0015629,GO:0016358,GO:0030141,GO:0030165,GO:0030175,GO:0030182,GO:0030838,GO:0032956,GO:0035418,GO:0042802,GO:0043005,GO:0043025,GO:0043198,GO:0044306,GO:0048167,GO:0051017,GO:0051764,GO:0060076,GO:0061003,GO:0061845,GO:…	transcription cofactor binding|ruffle|rough endoplasmic reticulum|Golgi apparatus|cytosol|microtubule|plasma membrane|cell-cell adherens junction|plasma membrane organization|Rho protein signal transduction|brain development|cytoskeletal adaptor activity|insulin receptor signaling pathway|regulation of cell shape|response to bacterium|postsynaptic density|actin cytoskeleton|dendrite development|s…	ko04520,ko04810	Adherens junction|Regulation of actin cytoskeleton
BAK1	2685.71919903807	1631.24510448586	3740.19329359028	2.29284568168505	1.19713925864324	0.00454950306787886	0.215534703236844	Up	18.4321	42.0896	GeneID:397543,Genbank:XM_021098603.1	BCL2 antagonist/killer 1				ko04215,ko04210,ko04141	Apoptosis - multiple species|Apoptosis|Protein processing in endoplasmic reticulum
BATF2	2566.20341019775	228.658770514786	4903.74804988071	21.4457028647568	4.42261669474435	3.57723603256116e-20	8.68194403193223e-18	Up	2.99109	63.7689	GeneID:100515875,Genbank:XM_013994125.2	basic leucine zipper ATF-like transcription factor 2	TF_bZIP	GO:0003677,GO:0003700,GO:0005634,GO:0006351,GO:0006357,GO:0042832,GO:0043011	DNA binding|DNA binding transcription factor activity|nucleus|transcription, DNA-templated|regulation of transcription from RNA polymerase II promoter|defense response to protozoan|myeloid dendritic cell differentiation
BCL2L14	8.68324444992857	0	17.3664888998571	Inf	Inf	0.0038628443026352	0.185671766901222	Up	0	0.141096	GeneID:100514901,Genbank:NM_001315668.1	BCL2 like 14		GO:0005737,GO:0006915,GO:0042981	cytoplasm|apoptotic process|regulation of apoptotic process
BID	3128.43310167458	1662.97287647117	4593.893326878	2.7624583610926	1.46595271873106	0.000641761947189275	0.0392084606830298	Up	25.9884	71.25	GeneID:594852,Genbank:XM_005664130.3	BH3 interacting domain death agonist		GO:0005737,GO:0006915,GO:0043065	cytoplasm|apoptotic process|positive regulation of apoptotic process	ko04650,ko04215,ko04210,ko04115,ko04071	Natural killer cell mediated cytotoxicity|Apoptosis - multiple species|Apoptosis|p53 signaling pathway|Sphingolipid signaling pathway
BIRC3	277.552222716497	173.955715367708	381.148730065285	2.19106759016002	1.13163398934166	0.00909580451239999	0.383786101645077	Up	1.92652	4.11007	GeneID:100622590,Genbank:XM_021062707.1	baculoviral IAP repeat containing 3				ko04215,ko04210,ko04668,ko04510,ko04621,ko04120,ko04064	Apoptosis - multiple species|Apoptosis|TNF signaling pathway|Focal adhesion|NOD-like receptor signaling pathway|Ubiquitin mediated proteolysis|NF-kappa B signaling pathway
BRCA1	1854.75209360452	1074.36800308861	2635.13618412043	2.45273144448168	1.29438927836156	0.00166983081233788	0.0931655191247356	Up	5.03988	12.1226	GeneID:100049662,Genbank:XM_021066931.1	BRCA1, DNA repair associated		GO:0000724,GO:0001105,GO:0003677,GO:0004842,GO:0005634,GO:0005694,GO:0005737,GO:0005886,GO:0006357,GO:0006633,GO:0007049,GO:0008270,GO:0009048,GO:0031436,GO:0035066,GO:0035067,GO:0043009,GO:0045717,GO:0045893,GO:0045944,GO:0051865,GO:0070063,GO:0070531,GO:0071158,GO:0085020	double-strand break repair via homologous recombination|RNA polymerase II transcription coactivator activity|DNA binding|ubiquitin-protein transferase activity|nucleus|chromosome|cytoplasm|plasma membrane|regulation of transcription from RNA polymerase II promoter|fatty acid biosynthetic process|cell cycle|zinc ion binding|dosage compensation by inactivation of X chromosome|BRCA1-BARD1 complex|po…	ko04120,ko04151,ko03460	Ubiquitin mediated proteolysis|PI3K-Akt signaling pathway|Fanconi anemia pathway
BST2	1425.16692420331	130.193271250045	2720.14057715657	20.893096479098	4.38495441898144	3.45071677750541e-21	8.95991883266886e-19	Up	9.90101	173.202	GeneID:100302088,Genbank:NM_001161755.1	bone marrow stromal cell antigen 2		GO:0002737,GO:0005770,GO:0005794,GO:0005886,GO:0008191,GO:0009615,GO:0009986,GO:0016021,GO:0016324,GO:0030308,GO:0030336,GO:0031225,GO:0032956,GO:0034341,GO:0035455,GO:0035456,GO:0045071,GO:0045087,GO:0045121,GO:0051607,GO:1901253	negative regulation of plasmacytoid dendritic cell cytokine production|late endosome|Golgi apparatus|plasma membrane|metalloendopeptidase inhibitor activity|response to virus|cell surface|integral component of membrane|apical plasma membrane|negative regulation of cell growth|negative regulation of cell migration|anchored component of membrane|regulation of actin cytoskeleton organization|respons…
BTC	374.092728395048	230.846892720669	517.338564069428	2.24104625352451	1.16417242530605	0.00504810583751758	0.230658406420609	Up	2.38155	5.07931	GeneID:100505411,Genbank:XM_021101433.1	betacellulin		GO:0005154,GO:0005615,GO:0005886,GO:0007173,GO:0008083,GO:0008284,GO:0016021,GO:0051781	epidermal growth factor receptor binding|extracellular space|plasma membrane|epidermal growth factor receptor signaling pathway|growth factor activity|positive regulation of cell proliferation|integral component of membrane|positive regulation of cell division	ko04012	ErbB signaling pathway
C12H17orf100	93.4868288026201	14.2227943382403	172.750863267	12.1460564751704	3.60241607726133	4.33942449297148e-08	5.13955346527201e-06	Up	0.0635758	0.719543	GeneID:100521293,Genbank:XM_021067715.1	chromosome 12 C17orf100 homolog		GO:0005634,GO:0005739,GO:0006915,GO:0034097,GO:0046872	nucleus|mitochondrion|apoptotic process|response to cytokine|metal ion binding
C1R	623.64252642613	286.644008970688	960.641043881571	3.35133829355493	1.74473732360608	1.71681405835008e-05	0.00145788826514735	Up	4.66983	14.8474	GeneID:445464,Genbank:XM_021092408.1	complement C1r		GO:0004252,GO:0005509,GO:0005576,GO:0005615,GO:0006955,GO:0006956,GO:0006958,GO:0008236,GO:0030449,GO:0031638,GO:0045087,GO:0070062,GO:0072562	serine-type endopeptidase activity|calcium ion binding|extracellular region|extracellular space|immune response|complement activation|complement activation, classical pathway|serine-type peptidase activity|regulation of complement activation|zymogen activation|innate immune response|extracellular exosome|blood microparticle	ko04610,ko04145	Complement and coagulation cascades|Phagosome
C1S	351.525987037539	6.56436661764935	696.487607457428	106.101265822785	6.72929805795352	4.50757734944682e-28	1.56054639415977e-25	Up	0.103407	8.47102	GeneID:397274,Genbank:XM_021091133.1	complement C1s		GO:0001867,GO:0004252,GO:0005509,GO:0005615,GO:0006958	complement activation, lectin pathway|serine-type endopeptidase activity|calcium ion binding|extracellular space|complement activation, classical pathway	ko04610	Complement and coagulation cascades
C2	162.724277969156	50.3268107353117	275.121745203	5.46670335718217	2.45067109188404	2.03354472501281e-06	0.000193358597726218	Up	0.721707	4.12598	GeneID:448981,Genbank:NM_001101815.1	complement C2		GO:0004252,GO:0005576,GO:0006958,GO:0045087,GO:0046872	serine-type endopeptidase activity|extracellular region|complement activation, classical pathway|innate immune response|metal ion binding	ko04610	Complement and coagulation cascades
C2CD3	1626.501864894	1016.38276463271	2236.62096515528	2.20056955212492	1.13787697087809	0.00512516288361767	0.23299646213672	Up	5.28145	11.3187	GeneID:100514911,Genbank:XM_021062487.1	C2 calcium dependent domain containing 3		GO:0001701,GO:0001947,GO:0005813,GO:0005814,GO:0005829,GO:0007420,GO:0008589,GO:0016485,GO:0021915,GO:0021997,GO:0030162,GO:0034451,GO:0036064,GO:0042733,GO:0061511,GO:0071539,GO:0097711,GO:1905515	in utero embryonic development|heart looping|centrosome|centriole|cytosol|brain development|regulation of smoothened signaling pathway|protein processing|neural tube development|neural plate axis specification|regulation of proteolysis|centriolar satellite|ciliary basal body|embryonic digit morphogenesis|centriole elongation|protein localization to centrosome|ciliary basal body-plasma membrane do…
C2H19orf66	62.2437674325422	1.09406110294156	123.393473762143	112.784810126582	6.81742896823218	8.83157392115567e-11	1.3249323453716e-08	Up	0	3.47159	GeneID:100512458,Genbank:NM_001244321.1	chromosome 2 C19orf66 homolog		GO:0003723,GO:0005634,GO:0005654,GO:0005737,GO:0005829,GO:0034340,GO:0034341,GO:0034342,GO:0045071,GO:0051607	RNA binding|nucleus|nucleoplasm|cytoplasm|cytosol|response to type I interferon|response to interferon-gamma|response to type III interferon|negative regulation of viral genome replication|defense response to virus
C3	56.9950439133668	31.7277719853052	82.2623158414285	2.5927542557835	1.37448547238345	0.0387948672436194	1	Up	0.211484	0.519025	GeneID:397072,Genbank:XM_021080819.1	complement C3		GO:0001934,GO:0004866,GO:0005615,GO:0006631,GO:0006954,GO:0006957,GO:0006958,GO:0010828,GO:0010866,GO:0010884,GO:0031715,GO:0045087,GO:0045745	positive regulation of protein phosphorylation|endopeptidase inhibitor activity|extracellular space|fatty acid metabolic process|inflammatory response|complement activation, alternative pathway|complement activation, classical pathway|positive regulation of glucose transport|regulation of triglyceride biosynthetic process|positive regulation of lipid storage|C5L2 anaphylatoxin chemotactic recepto…	ko04610,ko04145	Complement and coagulation cascades|Phagosome
C8H4orf19	523.425144509211	246.163748161851	800.686540856571	3.2526582278481	1.70161923956549	3.18126260249182e-05	0.00252667103875556	Up	2.84672	8.8295	GeneID:100738623,Genbank:XM_021101097.1	chromosome 8 C4orf19 homolog		GO:0005654,GO:0030054	nucleoplasm|cell junction
CACNG7	22.1997461774091	8.75248882353246	35.6470035312857	4.07278481012658	2.0260155900436	0.0338433161313504	1	Up	0.18207	0.638243	GeneID:100519605,Genbank:XM_003127406.5	calcium voltage-gated channel auxiliary subunit gamma 7		GO:0005245,GO:0016247,GO:0019226,GO:0032281,GO:0070588,GO:2000311	voltage-gated calcium channel activity|channel regulator activity|transmission of nerve impulse|AMPA glutamate receptor complex|calcium ion transmembrane transport|regulation of AMPA receptor activity	ko04010,ko04261,ko04921,ko04260	MAPK signaling pathway|Adrenergic signaling in cardiomyocytes|Oxytocin signaling pathway|Cardiac muscle contraction
CADPS2	40.1963588770617	16.4109165441234	63.98180121	3.89873417721519	1.9630057925178	0.0103233730653973	0.428520071545259	Up	0.0906522	0.356725	GeneID:100525671,Genbank:XM_021078970.1	calcium dependent secretion activator 2		GO:0005654,GO:0008289,GO:0009267,GO:0015031,GO:0016082,GO:0030054,GO:0030659,GO:0042734,GO:0043231,GO:0045211,GO:0045921,GO:0046872,GO:1990504	nucleoplasm|lipid binding|cellular response to starvation|protein transport|synaptic vesicle priming|cell junction|cytoplasmic vesicle membrane|presynaptic membrane|intracellular membrane-bounded organelle|postsynaptic membrane|positive regulation of exocytosis|metal ion binding|dense core granule exocytosis
CAMK2D	693.49625051774	413.555096911909	973.437404123571	2.35382760699216	1.23500866207348	0.00192992634021963	0.103404227958911	Up	7.18574	16.6257	GeneID:397674,Genbank:NM_214381.1	calcium/calmodulin dependent protein kinase II delta		GO:0004683,GO:0005516,GO:0005524,GO:0005737,GO:0006468,GO:0007399,GO:0010613,GO:0018105,GO:0018107,GO:0030154,GO:0033017,GO:0035556,GO:0042383,GO:0043005,GO:0060341	calmodulin-dependent protein kinase activity|calmodulin binding|ATP binding|cytoplasm|protein phosphorylation|nervous system development|positive regulation of cardiac muscle hypertrophy|peptidyl-serine phosphorylation|peptidyl-threonine phosphorylation|cell differentiation|sarcoplasmic reticulum membrane|intracellular signal transduction|sarcolemma|neuron projection|regulation of cellular locali…	ko04066,ko04360,ko04922,ko04722,ko04916,ko04728,ko04261,ko04925,ko04911,ko04713,ko04310,ko04024,ko04725,ko04745,ko04114,ko04020,ko04912,ko04971,ko04750,ko04740,ko04720,ko04012,ko04921	HIF-1 signaling pathway|Axon guidance|Glucagon signaling pathway|Neurotrophin signaling pathway|Melanogenesis|Dopaminergic synapse|Adrenergic signaling in cardiomyocytes|Aldosterone synthesis and secretion|Insulin secretion|Circadian entrainment|Wnt signaling pathway|cAMP signaling pathway|Cholinergic synapse|Phototransduction - fly|Oocyte meiosis|Calcium signaling pathway|GnRH signaling pathway|…
CASP10	229.98133805062	62.3614828676688	397.601193233571	6.37574950033311	2.6725949477527	2.77371060807051e-08	3.31421598497062e-06	Up	0.406428	2.65266	GeneID:100154896,Genbank:XM_021074526.1	caspase 10				ko04622,ko04210,ko04668	RIG-I-like receptor signaling pathway|Apoptosis|TNF signaling pathway
CASP7	1148.4733317195	577.664262353143	1719.28240108586	2.97626582278481	1.57350338534609	9.69424312368825e-05	0.00715255030907315	Up	6.85131	19.8715	GeneID:100156777,Genbank:XM_021073322.1	caspase 7		GO:0004197,GO:0005634,GO:0005654,GO:0005737,GO:0005829,GO:0006508,GO:0006915,GO:0008233,GO:0008234,GO:0008635,GO:0072734,GO:0097194,GO:0097200	cysteine-type endopeptidase activity|nucleus|nucleoplasm|cytoplasm|cytosol|proteolysis|apoptotic process|peptidase activity|cysteine-type peptidase activity|activation of cysteine-type endopeptidase activity involved in apoptotic process by cytochrome c|cellular response to staurosporine|execution phase of apoptosis|cysteine-type endopeptidase activity involved in execution phase of apoptosis	ko04214,ko04210,ko04215,ko04668	Apoptosis - fly|Apoptosis|Apoptosis - multiple species|TNF signaling pathway
CASZ1	14.804447076513	2.18812220588312	27.4207719471428	12.5316455696202	3.64750396678987	0.00472675459999888	0.220362548558648	Up	0.00983955	0.103012	GeneID:100510911,Genbank:XM_021095326.1	castor zinc finger 1		GO:0003677,GO:0005654,GO:0005829,GO:0006351,GO:0043231,GO:0045665,GO:0045893,GO:0046872,GO:0060040,GO:0060223,GO:0060226,GO:1902870	DNA binding|nucleoplasm|cytosol|transcription, DNA-templated|intracellular membrane-bounded organelle|negative regulation of neuron differentiation|positive regulation of transcription, DNA-templated|metal ion binding|retinal bipolar neuron differentiation|retinal rod cell fate commitment|negative regulation of retinal cone cell fate commitment|negative regulation of amacrine cell differentiation
CCDC142	131.69587415725	84.2427049265	179.149043388	2.12658227848101	1.08853667460166	0.0345820563388244	1	Up	2.70998	5.26711	GeneID:100627528,Genbank:XM_021087333.1	coiled-coil domain containing 142
CCL19	101.560722764834	62.3614828676688	140.759962662	2.25716189207195	1.17450989771151	0.0345542842047836	1	Up	4.37519	13.3451	GeneID:494464,Genbank:NM_001170516.1	C-C motif chemokine ligand 19		GO:0001768,GO:0001771,GO:0002407,GO:0002408,GO:0002548,GO:0002606,GO:0005615,GO:0005622,GO:0006954,GO:0007186,GO:0007257,GO:0008009,GO:0009897,GO:0010560,GO:0030593,GO:0031295,GO:0031732,GO:0031735,GO:0032735,GO:0032760,GO:0034695,GO:0042102,GO:0042346,GO:0042379,GO:0043123,GO:0043547,GO:0043552,GO:0045627,GO:0045807,GO:0045860,GO:0046330,GO:0048020,GO:0048247,GO:0048260,GO:0048469,GO:0050718,GO:…	establishment of T cell polarity|immunological synapse formation|dendritic cell chemotaxis|myeloid dendritic cell chemotaxis|monocyte chemotaxis|positive regulation of dendritic cell antigen processing and presentation|extracellular space|intracellular|inflammatory response|G-protein coupled receptor signaling pathway|activation of JUN kinase activity|chemokine activity|external side of plasma me…	ko04060,ko04062,ko04064	Cytokine-cytokine receptor interaction|Chemokine signaling pathway|NF-kappa B signaling pathway
CCL2	21.9366175577143	0	43.8732351154285	Inf	Inf	8.1488296882968e-06	0.0007286456851085	Up	0	2.90282	GeneID:397422,Genbank:NM_214214.1	chemokine (C-C motif) ligand 2		GO:0000165,GO:0002548,GO:0005615,GO:0005622,GO:0006954,GO:0007010,GO:0007186,GO:0008009,GO:0008360,GO:0030593,GO:0031663,GO:0034351,GO:0043491,GO:0043524,GO:0043547,GO:0043615,GO:0044344,GO:0048020,GO:0048246,GO:0048247,GO:0070098,GO:0070374,GO:0071346,GO:0071347,GO:0071356,GO:0071407,GO:0090280,GO:2000502	MAPK cascade|monocyte chemotaxis|extracellular space|intracellular|inflammatory response|cytoskeleton organization|G-protein coupled receptor signaling pathway|chemokine activity|regulation of cell shape|neutrophil chemotaxis|lipopolysaccharide-mediated signaling pathway|negative regulation of glial cell apoptotic process|protein kinase B signaling|negative regulation of neuron apoptotic process|…	ko04060,ko04062,ko04621,ko04668	Cytokine-cytokine receptor interaction|Chemokine signaling pathway|NOD-like receptor signaling pathway|TNF signaling pathway
CCL4	5.02714152364285	0	10.0542830472857	Inf	Inf	0.0308074044800328	1	Up	0	0.986922	GeneID:396668,Genbank:NM_213779.1	C-C motif chemokine ligand 4		GO:0002548,GO:0005615,GO:0006954,GO:0007186,GO:0008009,GO:0030593,GO:0043547,GO:0048020,GO:0048247,GO:0070098,GO:0070374,GO:0071346,GO:0071347,GO:0071356	monocyte chemotaxis|extracellular space|inflammatory response|G-protein coupled receptor signaling pathway|chemokine activity|neutrophil chemotaxis|positive regulation of GTPase activity|CCR chemokine receptor binding|lymphocyte chemotaxis|chemokine-mediated signaling pathway|positive regulation of ERK1 and ERK2 cascade|cellular response to interferon-gamma|cellular response to interleukin-1|cell…	ko04060,ko04062,ko04620,ko04623,ko04064	Cytokine-cytokine receptor interaction|Chemokine signaling pathway|Toll-like receptor signaling pathway|Cytosolic DNA-sensing pathway|NF-kappa B signaling pathway
CCL5	191.696123885026	52.5149329411948	330.877314828857	6.3006329113924	2.6554967575434	1.16777160886483e-07	1.32497918175571e-05	Up	4.1927	22.6973	GeneID:396613,Genbank:NM_001129946.1	C-C motif chemokine ligand 5		GO:0000165,GO:0002548,GO:0004435,GO:0004672,GO:0005615,GO:0005737,GO:0006816,GO:0006874,GO:0006887,GO:0006954,GO:0007159,GO:0007186,GO:0007267,GO:0008009,GO:0009615,GO:0009636,GO:0010759,GO:0010820,GO:0014068,GO:0014911,GO:0016004,GO:0030298,GO:0030593,GO:0031328,GO:0031584,GO:0031663,GO:0031726,GO:0031729,GO:0031730,GO:0033634,GO:0034112,GO:0042056,GO:0042102,GO:0042119,GO:0042531,GO:0042803,GO:…	MAPK cascade|monocyte chemotaxis|phosphatidylinositol phospholipase C activity|protein kinase activity|extracellular space|cytoplasm|calcium ion transport|cellular calcium ion homeostasis|exocytosis|inflammatory response|leukocyte cell-cell adhesion|G-protein coupled receptor signaling pathway|cell-cell signaling|chemokine activity|response to virus|response to toxic substance|positive regulation…	ko04060,ko04062,ko04620,ko04621,ko04668,ko04623	Cytokine-cytokine receptor interaction|Chemokine signaling pathway|Toll-like receptor signaling pathway|NOD-like receptor signaling pathway|TNF signaling pathway|Cytosolic DNA-sensing pathway
CD274	149.187002929594	57.9852384559026	240.388767403286	4.14568903749701	2.05161190591045	7.12047884953117e-05	0.00537098912996479	Up	0.612812	2.49057	GeneID:574058,Genbank:XM_021083736.1	CD274 molecule		GO:0005886,GO:0006955,GO:0007165,GO:0007166,GO:0009897,GO:0012505,GO:0016021,GO:0030335,GO:0031295,GO:0032689,GO:0032693,GO:0034097,GO:0042102,GO:0046007,GO:0070062,GO:1901998,GO:1903556,GO:1905404,GO:2001181	plasma membrane|immune response|signal transduction|cell surface receptor signaling pathway|external side of plasma membrane|endomembrane system|integral component of membrane|positive regulation of cell migration|T cell costimulation|negative regulation of interferon-gamma production|negative regulation of interleukin-10 production|response to cytokine|positive regulation of T cell proliferation…	ko04514	Cell adhesion molecules (CAMs)
CD86	376.945596587529	71.1139716912013	682.777221483857	9.60116845180136	3.26320999094213	9.04483127521992e-13	1.62831082504026e-10	Up	0.663776	6.02899	GeneID:397441,Genbank:XM_005654045.3	CD86 molecule		GO:0002250,GO:0005886,GO:0016021	adaptive immune response|plasma membrane|integral component of membrane	ko04620,ko04514,ko04672	Toll-like receptor signaling pathway|Cell adhesion molecules (CAMs)|Intestinal immune network for IgA production
CDHR4	60.6788445890941	9.84654992647402	111.511139251714	11.3248945147679	3.50142570730192	2.86451743106122e-06	0.000268588294126309	Up	0	0.41942	GeneID:100513757,Genbank:XM_021068791.1	cadherin related family member 4		GO:0005509,GO:0005887,GO:0007155,GO:0007156,GO:0007267,GO:0007399	calcium ion binding|integral component of plasma membrane|cell adhesion|homophilic cell adhesion via plasma membrane adhesion molecules|cell-cell signaling|nervous system development
CEP152	271.361775716308	154.26261551476	388.460935917857	2.51817936978185	1.33238104980762	0.00234974591248016	0.123448518717148	Up	0.987717	2.45342	GeneID:100152345,Genbank:XM_005659632.3	centrosomal protein 152		GO:0000086,GO:0000242,GO:0005654,GO:0005813,GO:0005814,GO:0005829,GO:0007099,GO:0010389,GO:0019901,GO:0051298,GO:0097711,GO:0098535,GO:0098536	G2/M transition of mitotic cell cycle|pericentriolar material|nucleoplasm|centrosome|centriole|cytosol|centriole replication|regulation of G2/M transition of mitotic cell cycle|protein kinase binding|centrosome duplication|ciliary basal body-plasma membrane docking|de novo centriole assembly involved in multi-ciliated epithelial cell differentiation|deuterosome
CFAP74	56.4757111113376	80.9605216176753	31.990900605	0.395141977420458	-1.33955697750263	0.0426031434016994	1	Down	0.319747	0.129245	GeneID:100623546,Genbank:XM_021095193.1	cilia and flagella associated protein 74		GO:0005930,GO:0035082	axoneme|axoneme assembly
CFI	47.418547043948	15.3168554411818	79.5202386467142	5.19168173598553	2.37620194497247	0.00136760725606277	0.0782433608955911	Up	0.126729	0.633735	GeneID:100516921,Genbank:XM_013989347.2	complement factor I		GO:0004252,GO:0005044,GO:0005615,GO:0006958,GO:0016020,GO:0045087,GO:0046872	serine-type endopeptidase activity|scavenger receptor activity|extracellular space|complement activation, classical pathway|membrane|innate immune response|metal ion binding	ko04610	Complement and coagulation cascades
CHMP7	2371.75828468065	1336.94266779458	3406.57390156671	2.54803289896207	1.34938390509147	0.00130243862823612	0.0748320270572086	Up	21.4867	52.8078	GeneID:110256869,Genbank:XM_021074113.1	charged multivesicular body protein 7		GO:0000815,GO:0000920,GO:0005634,GO:0005635,GO:0005829,GO:0006997,GO:0007080,GO:0008565,GO:0010458,GO:0016197,GO:0019058,GO:0031468,GO:0036258,GO:0039702,GO:0045324,GO:0071168,GO:1904903	ESCRT III complex|cell separation after cytokinesis|nucleus|nuclear envelope|cytosol|nucleus organization|mitotic metaphase plate congression|protein transporter activity|exit from mitosis|endosomal transport|viral life cycle|nuclear envelope reassembly|multivesicular body assembly|viral budding via host ESCRT complex|late endosome to vacuole transport|protein localization to chromatin|ESCRT III …	ko04144	Endocytosis
CIITA	19.2845580486851	1.09406110294156	37.4750549944285	34.253164556962	5.09816537579943	0.0001917459801128	0.0132244319886137	Up	0	0.108607	GeneID:106509697,Genbank:XM_021085809.1	class II major histocompatibility complex transactivator				ko04612	Antigen processing and presentation
CLIC5	79.4717675851915	38.2921386029545	120.651396567428	3.15081374321881	1.65572447359484	0.00642376594099855	0.288151786496221	Up	0.30191	0.958017	GeneID:100154589,Genbank:NM_001198923.2	chloride intracellular channel 5		GO:0002021,GO:0002024,GO:0005244,GO:0005254,GO:0005737,GO:0005794,GO:0005815,GO:0006821,GO:0007605,GO:0008104,GO:0015629,GO:0032420,GO:0032421,GO:0034707,GO:0034765,GO:0050885,GO:0060088,GO:0070062	response to dietary excess|diet induced thermogenesis|voltage-gated ion channel activity|chloride channel activity|cytoplasm|Golgi apparatus|microtubule organizing center|chloride transport|sensory perception of sound|protein localization|actin cytoskeleton|stereocilium|stereocilium bundle|chloride channel complex|regulation of ion transmembrane transport|neuromuscular process controlling balance…
CLMP	5.02714152364285	0	10.0542830472857	Inf	Inf	0.0308074044800328	1	Up	0	0.0904997	GeneID:100512427,Genbank:XM_021063025.1	CXADR like membrane protein		GO:0005881,GO:0005886,GO:0005923,GO:0009986,GO:0016021,GO:0048565,GO:0070062	cytoplasmic microtubule|plasma membrane|bicellular tight junction|cell surface|integral component of membrane|digestive tract development|extracellular exosome
CMTR1	1774.1308694175	861.026088015006	2687.23565082	3.12096890933363	1.64199398539759	7.42779739622639e-05	0.00554089063225684	Up	10.5861	31.8858	GeneID:100154061,Genbank:XM_001924210.5	cap methyltransferase 1		GO:0003676,GO:0004483,GO:0005634,GO:0006370,GO:0080009,GO:0097309	nucleic acid binding|mRNA (nucleoside-2'-O-)-methyltransferase activity|nucleus|7-methylguanosine mRNA capping|mRNA methylation|cap1 mRNA methylation
CNP	3546.07361662912	1284.42773485339	5807.71949840485	4.52163974726673	2.17684605278479	9.09982845250393e-07	9.2380363733615e-05	Up	18.9149	81.6121	GeneID:100511587,Genbank:XM_003131420.5	2',3'-cyclic nucleotide 3' phosphodiesterase		GO:0000226,GO:0003723,GO:0004113,GO:0005615,GO:0005634,GO:0005654,GO:0005737,GO:0005741,GO:0005743,GO:0005829,GO:0005874,GO:0005886,GO:0005902,GO:0007268,GO:0007409,GO:0007568,GO:0008344,GO:0009214,GO:0009636,GO:0016020,GO:0021762,GO:0030551,GO:0030900,GO:0031143,GO:0032496,GO:0035748,GO:0035749,GO:0042470,GO:0046902,GO:0048471,GO:0048709,GO:0070062	microtubule cytoskeleton organization|RNA binding|2',3'-cyclic-nucleotide 3'-phosphodiesterase activity|extracellular space|nucleus|nucleoplasm|cytoplasm|mitochondrial outer membrane|mitochondrial inner membrane|cytosol|microtubule|plasma membrane|microvillus|chemical synaptic transmission|axonogenesis|aging|adult locomotory behavior|cyclic nucleotide catabolic process|response to toxic substance…
COBLL1	188.462411637724	79.8664605147337	297.058362760714	3.719438182764	1.89508472021715	8.79509330263841e-05	0.00652479943803428	Up	0.29496	1.09541	GeneID:100737004,Genbank:XM_021075418.1	cordon-bleu WH2 repeat protein like 1		GO:0003785,GO:0030041,GO:0045296,GO:0051639,GO:0070062	actin monomer binding|actin filament polymerization|cadherin binding|actin filament network formation|extracellular exosome
CPNE8	377.748831321334	230.846892720669	524.650769922	2.27272181894535	1.18442110914985	0.00430878967440215	0.206302404907013	Up	2.60124	5.51958	GeneID:100519777,Genbank:XM_021092523.1	copine 8
CSF1	1658.9636272395	716.610022426721	2601.31723205228	3.63003188713885	1.85998222128302	7.54240158913021e-06	0.000678916708376241	Up	6.95503	24.0863	GeneID:100513084,Genbank:XM_021088654.1	colony stimulating factor 1		GO:0001954,GO:0002158,GO:0003006,GO:0005125,GO:0005157,GO:0005576,GO:0005615,GO:0005788,GO:0005886,GO:0006954,GO:0007169,GO:0008083,GO:0008283,GO:0008284,GO:0010628,GO:0010743,GO:0010744,GO:0010759,GO:0016020,GO:0016021,GO:0019221,GO:0030097,GO:0030154,GO:0030225,GO:0030278,GO:0030316,GO:0030335,GO:0032270,GO:0032946,GO:0038145,GO:0040018,GO:0042117,GO:0042488,GO:0042802,GO:0042803,GO:0043687,GO:…	positive regulation of cell-matrix adhesion|osteoclast proliferation|developmental process involved in reproduction|cytokine activity|macrophage colony-stimulating factor receptor binding|extracellular region|extracellular space|endoplasmic reticulum lumen|plasma membrane|inflammatory response|transmembrane receptor protein tyrosine kinase signaling pathway|growth factor activity|cell proliferati…	ko04060,ko04668,ko04380,ko04015,ko04640,ko04014,ko04151	Cytokine-cytokine receptor interaction|TNF signaling pathway|Osteoclast differentiation|Rap1 signaling pathway|Hematopoietic cell lineage|Ras signaling pathway|PI3K-Akt signaling pathway
CTSS	64.4041918889837	27.351527573539	101.456856204429	3.70936708860759	1.89117304775673	0.00386415097757691	0.185671766901222	Up	0.414279	1.59416	GeneID:100153090,Genbank:XM_021089893.1	cathepsin S		GO:0001968,GO:0002250,GO:0004197,GO:0005518,GO:0005615,GO:0005764,GO:0006955,GO:0010447,GO:0016485,GO:0019882,GO:0030574,GO:0034769,GO:0043236,GO:0043394,GO:0048002,GO:0051603,GO:0097067,GO:2001259	fibronectin binding|adaptive immune response|cysteine-type endopeptidase activity|collagen binding|extracellular space|lysosome|immune response|response to acidic pH|protein processing|antigen processing and presentation|collagen catabolic process|basement membrane disassembly|laminin binding|proteoglycan binding|antigen processing and presentation of peptide antigen|proteolysis involved in cellu…	ko04142,ko04210,ko04612,ko04145	Lysosome|Apoptosis|Antigen processing and presentation|Phagosome
CXCL10	15.9954503025	0	31.990900605	Inf	Inf	0.000110414013809423	0.00805843251056666	Up	0	1.41599	GeneID:494019,Genbank:NM_001008691.1	C-X-C motif chemokine ligand 10		GO:0002690,GO:0005615,GO:0006935,GO:0006954,GO:0006955,GO:0007186,GO:0008009,GO:0008201,GO:0009897,GO:0010818,GO:0010819,GO:0030816,GO:0032496,GO:0042118,GO:0042127,GO:0043950,GO:0045662,GO:0048248,GO:0051281,GO:0051607,GO:0070098,GO:0071222,GO:0090026,GO:1901509,GO:1901740,GO:2000406	positive regulation of leukocyte chemotaxis|extracellular space|chemotaxis|inflammatory response|immune response|G-protein coupled receptor signaling pathway|chemokine activity|heparin binding|external side of plasma membrane|T cell chemotaxis|regulation of T cell chemotaxis|positive regulation of cAMP metabolic process|response to lipopolysaccharide|endothelial cell activation|regulation of cell…	ko04060,ko04062,ko04620,ko04668,ko04623,ko04622	Cytokine-cytokine receptor interaction|Chemokine signaling pathway|Toll-like receptor signaling pathway|TNF signaling pathway|Cytosolic DNA-sensing pathway|RIG-I-like receptor signaling pathway
CXCL11	11.8823345104286	0	23.7646690208571	Inf	Inf	0.000763111188859746	0.0455908286370986	Up	0	1.3522	GeneID:100169744,Genbank:XM_005666774.3	C-X-C motif chemokine ligand 11		GO:0002690,GO:0005615,GO:0005623,GO:0006935,GO:0006954,GO:0006955,GO:0007186,GO:0008009,GO:0008201,GO:0010818,GO:0030816,GO:0032496,GO:0042127,GO:0043950,GO:0048248,GO:0051281,GO:0070098	positive regulation of leukocyte chemotaxis|extracellular space|cell|chemotaxis|inflammatory response|immune response|G-protein coupled receptor signaling pathway|chemokine activity|heparin binding|T cell chemotaxis|positive regulation of cAMP metabolic process|response to lipopolysaccharide|regulation of cell proliferation|positive regulation of cAMP-mediated signaling|CXCR3 chemokine receptor b…	ko04060,ko04062,ko04620	Cytokine-cytokine receptor interaction|Chemokine signaling pathway|Toll-like receptor signaling pathway
CXCL2	245.706735296065	59.0792995588441	432.334171033285	7.31786216596343	2.87142224235728	2.2222347217163e-09	3.00046132126135e-07	Up	3.73824	25.9051	GeneID:414904,Genbank:NM_001001861.2	chemokine (C-X-C motif) ligand 2		GO:0005615,GO:0006954,GO:0006955,GO:0007186,GO:0008009,GO:0008083,GO:0032496,GO:0042127,GO:0045236,GO:0070098,GO:0090023	extracellular space|inflammatory response|immune response|G-protein coupled receptor signaling pathway|chemokine activity|growth factor activity|response to lipopolysaccharide|regulation of cell proliferation|CXCR chemokine receptor binding|chemokine-mediated signaling pathway|positive regulation of neutrophil chemotaxis	ko04060,ko04062,ko04668	Cytokine-cytokine receptor interaction|Chemokine signaling pathway|TNF signaling pathway
CXCL8	28.9649214785097	7.65842772059091	50.2714152364285	6.56419529837251	2.71461816264841	0.00272244185484111	0.140356218530574	Up	0.326755	2.37149	GeneID:396880,Genbank:NM_213867.1	C-X-C motif chemokine ligand 8		GO:0005153,GO:0005615,GO:0005622,GO:0006954,GO:0006955,GO:0007050,GO:0007186,GO:0008009,GO:0030155,GO:0030593,GO:0031623,GO:0032496,GO:0034976,GO:0035556,GO:0042119,GO:0042127,GO:0044344,GO:0045091,GO:0045236,GO:0045744,GO:0045766,GO:0048566,GO:0050930,GO:0070098,GO:0071222,GO:0071347,GO:0071356,GO:0090023,GO:2000535	interleukin-8 receptor binding|extracellular space|intracellular|inflammatory response|immune response|cell cycle arrest|G-protein coupled receptor signaling pathway|chemokine activity|regulation of cell adhesion|neutrophil chemotaxis|receptor internalization|response to lipopolysaccharide|response to endoplasmic reticulum stress|intracellular signal transduction|neutrophil activation|regulation …	ko04060,ko04620,ko04621,ko04072,ko04064,ko04062,ko04622	Cytokine-cytokine receptor interaction|Toll-like receptor signaling pathway|NOD-like receptor signaling pathway|Phospholipase D signaling pathway|NF-kappa B signaling pathway|Chemokine signaling pathway|RIG-I-like receptor signaling pathway
CXXC5	19.977001784724	31.7277719853052	8.22623158414285	0.25927542557835	-1.94744262250391	0.045264726461596	1	Down	0.714803	0.128098	GeneID:100524854,Genbank:XM_021084872.1	CXXC finger protein 5		GO:0000122,GO:0004871,GO:0005634,GO:0005737,GO:0008134,GO:0008270,GO:0043123,GO:0043565	negative regulation of transcription from RNA polymerase II promoter|signal transducer activity|nucleus|cytoplasm|transcription factor binding|zinc ion binding|positive regulation of I-kappaB kinase/NF-kappaB signaling|sequence-specific DNA binding
CYP4V2	149.166229617513	74.3961550000259	223.936304235	3.01005212211467	1.58978846893358	0.00167682122789942	0.0931705358810616	Up	0.330144	1.02767	GeneID:100113469,Genbank:XM_021075586.1	cytochrome P450, family 4, subfamily v, polypeptide 2
DAPP1	46.0475084465909	15.3168554411818	76.7781614519999	5.0126582278481	2.32557587190251	0.00185149873262982	0.100397332883405	Up	0.244751	1.34186	GeneID:100525936,Genbank:XM_013979010.2	dual adaptor of phosphotyrosine and 3-phosphoinositides 1		GO:0005543,GO:0005547,GO:0005737,GO:0005829,GO:0005886,GO:0006470,GO:0007165,GO:0030165,GO:0043325	phospholipid binding|phosphatidylinositol-3,4,5-trisphosphate binding|cytoplasm|cytosol|plasma membrane|protein dephosphorylation|signal transduction|PDZ domain binding|phosphatidylinositol-3,4-bisphosphate binding	ko04662	B cell receptor signaling pathway
DAXX	1187.15323881464	636.743561911987	1737.56291571728	2.72882683022315	1.44828084492162	0.000322580613903951	0.0215617992521344	Up	6.47693	17.3975	GeneID:100524813,Genbank:XM_021098591.1	death domain associated protein		GO:0000775,GO:0003713,GO:0005634,GO:0005730,GO:0005829,GO:0006351,GO:0006915,GO:0008134,GO:0016569,GO:0016605,GO:0031396,GO:0034605,GO:0034620,GO:0042803,GO:0045892,GO:0071276,GO:0071280,GO:0072738,GO:1903936	chromosome, centromeric region|transcription coactivator activity|nucleus|nucleolus|cytosol|transcription, DNA-templated|apoptotic process|transcription factor binding|covalent chromatin modification|PML body|regulation of protein ubiquitination|cellular response to heat|cellular response to unfolded protein|protein homodimerization activity|negative regulation of transcription, DNA-templated|cel…	ko04210,ko04010	Apoptosis|MAPK signaling pathway
DCLK2	772.05399237136	451.847235514863	1092.26074922786	2.41732307598002	1.27341030263002	0.00137601024444968	0.0783919422808419	Up	1.97249	4.74425	GeneID:100520394,Genbank:XM_021100647.1	doublecortin like kinase 2		GO:0004674,GO:0005524,GO:0005737,GO:0005856,GO:0035556	protein serine/threonine kinase activity|ATP binding|cytoplasm|cytoskeleton|intracellular signal transduction
DDX58	7127.572654794	144.416065588286	14110.7292439997	97.7088607594936	6.61041749427785	1.28518494900268e-30	5.10369622983359e-28	Up	0.725342	77.2747	GeneID:396723,Genbank:XM_021064058.1	DExD/H-box helicase 58		GO:0002230,GO:0003725,GO:0003727,GO:0004386,GO:0005524,GO:0005737,GO:0005923,GO:0008270,GO:0015629,GO:0030334,GO:0032587,GO:0032727,GO:0032728,GO:0035549,GO:0039529,GO:0045087,GO:0060760,GO:0071360,GO:1902741,GO:1904469,GO:2000778	positive regulation of defense response to virus by host|double-stranded RNA binding|single-stranded RNA binding|helicase activity|ATP binding|cytoplasm|bicellular tight junction|zinc ion binding|actin cytoskeleton|regulation of cell migration|ruffle membrane|positive regulation of interferon-alpha production|positive regulation of interferon-beta production|positive regulation of interferon-beta…	ko04623,ko04622,ko04064	Cytosolic DNA-sensing pathway|RIG-I-like receptor signaling pathway|NF-kappa B signaling pathway
DDX60	1983.42198863528	10.9406110294156	3955.90336624114	361.579746835443	8.4981700601208	1.39555280044324e-43	1.71297762832588e-40	Up	0.0601959	26.6121	GeneID:100158037,Genbank:XM_021072214.1	DExD/H-box helicase 60		GO:0003690,GO:0003725,GO:0003727,GO:0004386,GO:0005524,GO:0005737,GO:0005829,GO:0009615,GO:0045087,GO:0045111,GO:0051607,GO:1900245,GO:1900246	double-stranded DNA binding|double-stranded RNA binding|single-stranded RNA binding|helicase activity|ATP binding|cytoplasm|cytosol|response to virus|innate immune response|intermediate filament cytoskeleton|defense response to virus|positive regulation of MDA-5 signaling pathway|positive regulation of RIG-I signaling pathway
DHRS3	64.6673205086785	36.1040163970714	93.2306246202857	2.58227848101266	1.36864459379439	0.0324062399077868	1	Up	0.672122	1.49271	GeneID:100514967,Genbank:XM_021095382.1	dehydrogenase/reductase 3		GO:0000166,GO:0001523,GO:0003151,GO:0004745,GO:0005789,GO:0007601,GO:0009055,GO:0016021,GO:0030278,GO:0042572,GO:0042622,GO:0048387,GO:0052650,GO:0060021,GO:0060349,GO:0060411	nucleotide binding|retinoid metabolic process|outflow tract morphogenesis|retinol dehydrogenase activity|endoplasmic reticulum membrane|visual perception|electron transfer activity|integral component of membrane|regulation of ossification|retinol metabolic process|photoreceptor outer segment membrane|negative regulation of retinoic acid receptor signaling pathway|NADP-retinol dehydrogenase activi…	ko00830	Retinol metabolism
DHX58	2957.1294458159	14.2227943382403	5900.03609729357	414.829600778968	8.69637503323481	4.55463404541042e-44	6.14966688811315e-41	Up	0.200076	86.7075	GeneID:100524520,Genbank:XM_005668815.3	DExH-box helicase 58		GO:0003677,GO:0003725,GO:0003727,GO:0004386,GO:0005524,GO:0005737,GO:0008270,GO:0009615,GO:0016032,GO:0032480,GO:0032481,GO:0039534,GO:0039536,GO:0045087,GO:0045088,GO:0045824,GO:0051607,GO:1900245,GO:1900246	DNA binding|double-stranded RNA binding|single-stranded RNA binding|helicase activity|ATP binding|cytoplasm|zinc ion binding|response to virus|viral process|negative regulation of type I interferon production|positive regulation of type I interferon production|negative regulation of MDA-5 signaling pathway|negative regulation of RIG-I signaling pathway|innate immune response|regulation of innate …	ko04622	RIG-I-like receptor signaling pathway
DLGAP2	9.20950168931818	17.5049776470649	0.914025731571428	0.0522151898734177	-4.25938662881865	0.00928920063886253	0.390725193227171	Down	0.0279954	0.00174134	GeneID:100523643,Genbank:XM_021074622.1	DLG associated protein 2		GO:0005883,GO:0005886,GO:0006461,GO:0007270,GO:0014069,GO:0019904,GO:0030054,GO:0045202,GO:0045211	neurofilament|plasma membrane|protein complex assembly|neuron-neuron synaptic transmission|postsynaptic density|protein domain specific binding|cell junction|synapse|postsynaptic membrane
DSEL	524.325321366061	329.312391985409	719.338250746714	2.18436435510324	1.12721351992913	0.00505665000003705	0.230658406420609	Up	1.32532	2.81143	GeneID:110261618,Genbank:XM_021099385.1	dermatan sulfate epimerase-like		GO:0000139,GO:0008146,GO:0016021,GO:0030204,GO:0030208,GO:0047757	Golgi membrane|sulfotransferase activity|integral component of membrane|chondroitin sulfate metabolic process|dermatan sulfate biosynthetic process|chondroitin-glucuronate 5-epimerase activity
DTX3L	620.547302926035	60.1733606617857	1180.92124519028	19.6253164556962	4.29464401235062	2.56031004033784e-20	6.40172336382251e-18	Up	0.582663	11.9191	GeneID:100520459,Genbank:XM_021070271.1	deltex E3 ubiquitin ligase 3L		GO:0000209,GO:0002230,GO:0003723,GO:0004842,GO:0004857,GO:0005634,GO:0005654,GO:0005737,GO:0005764,GO:0005765,GO:0005829,GO:0006302,GO:0006974,GO:0008047,GO:0008333,GO:0010390,GO:0015031,GO:0019899,GO:0031901,GO:0032092,GO:0033522,GO:0033523,GO:0035563,GO:0042393,GO:0042787,GO:0043234,GO:0044389,GO:0045087,GO:0045893,GO:0046872,GO:0051444,GO:0051607,GO:0051865,GO:0070936,GO:0097677,GO:1900182,GO:…	protein polyubiquitination|positive regulation of defense response to virus by host|RNA binding|ubiquitin-protein transferase activity|enzyme inhibitor activity|nucleus|nucleoplasm|cytoplasm|lysosome|lysosomal membrane|cytosol|double-strand break repair|cellular response to DNA damage stimulus|enzyme activator activity|endosome to lysosome transport|histone monoubiquitination|protein transport|en…	ko04330	Notch signaling pathway
E2F2	844.165083042457	384.015447132487	1304.31471895243	3.39651628259223	1.76405577035255	1.24899834782773e-05	0.0010879984317658	Up	3.90344	12.6978	GeneID:110261113,Genbank:XM_021095527.1	E2F transcription factor 2				ko04110	Cell cycle
EDNRA	7.31220585257142	0	14.6244117051428	Inf	Inf	0.00813055887041572	0.349614031427876	Up	0	0.211337	GeneID:397457,Genbank:XM_021100476.1	endothelin receptor type A		GO:0004962,GO:0005886,GO:0008217,GO:0015758,GO:0016021,GO:0042310,GO:0048484	endothelin receptor activity|plasma membrane|regulation of blood pressure|glucose transport|integral component of membrane|vasoconstriction|enteric nervous system development	ko04024,ko04924,ko04020,ko04080,ko04270,ko04022	cAMP signaling pathway|Renin secretion|Calcium signaling pathway|Neuroactive ligand-receptor interaction|Vascular smooth muscle contraction|cGMP-PKG signaling pathway
EHD4	2797.82583990278	1449.63096139756	4146.020718408	2.86005254358729	1.51604165178565	0.000379509846728852	0.0249958143928437	Up	13.3651	37.0101	GeneID:100738234,Genbank:XM_021097351.1	EH domain containing 4		GO:0003676,GO:0005509,GO:0005524,GO:0005525,GO:0005634,GO:0005783,GO:0005886,GO:0006907,GO:0016020,GO:0030100,GO:0031901,GO:0032456,GO:0045296,GO:0048471,GO:0050731,GO:0051260,GO:0055038,GO:0070062,GO:0071363	nucleic acid binding|calcium ion binding|ATP binding|GTP binding|nucleus|endoplasmic reticulum|plasma membrane|pinocytosis|membrane|regulation of endocytosis|early endosome membrane|endocytic recycling|cadherin binding|perinuclear region of cytoplasm|positive regulation of peptidyl-tyrosine phosphorylation|protein homooligomerization|recycling endosome membrane|extracellular exosome|cellular resp…	ko04144	Endocytosis
EHF	460.883626270172	191.460693014773	730.306559525571	3.81439421338155	1.931453952277	3.56883728047373e-06	0.000332320282489354	Up	1.06276	3.93705	GeneID:100526094,Genbank:XM_013994435.2	ETS homologous factor	ETS	GO:0000978,GO:0000981,GO:0001077,GO:0005634,GO:0005654,GO:0005794,GO:0006357,GO:0030154,GO:0030855,GO:0050673	RNA polymerase II proximal promoter sequence-specific DNA binding|RNA polymerase II transcription factor activity, sequence-specific DNA binding|transcriptional activator activity, RNA polymerase II proximal promoter sequence-specific DNA binding|nucleus|nucleoplasm|Golgi apparatus|regulation of transcription from RNA polymerase II promoter|cell differentiation|epithelial cell differentiation|epi…
EIF2AK2	2259.83167918731	437.624441176623	4082.038917198	9.32772151898734	3.2215247172291	7.04357586705586e-13	1.28516704536471e-10	Up	2.51079	22.968	GeneID:397588,Genbank:XM_021085862.1	eukaryotic translation initiation factor 2 alpha kinase 2				ko04141	Protein processing in endoplasmic reticulum
ENPP4	385.407259041925	173.955715367708	596.858802716142	3.43109625029854	1.77866959744343	2.4926057990696e-05	0.00203970687872956	Up	1.45874	4.79429	GeneID:100738210,Genbank:XM_001924940.6	ectonucleotide pyrophosphatase/phosphodiesterase 4 (putative)		GO:0005886,GO:0007596,GO:0016021,GO:0030194,GO:0046130,GO:0046872,GO:0047710	plasma membrane|blood coagulation|integral component of membrane|positive regulation of blood coagulation|purine ribonucleoside catabolic process|metal ion binding|bis(5'-adenosyl)-triphosphatase activity	ko00230	Purine metabolism
ENTPD4	3022.58615218367	1881.78509705948	4163.38720730785	2.21246688254342	1.1456558602813	0.00703857618403286	0.313646388240302	Up	13.9946	30.8358	GeneID:100155254,Genbank:XM_021072268.1	ectonucleoside triphosphate diphosphohydrolase 4		GO:0000139,GO:0006256,GO:0017110,GO:0017111,GO:0030173,GO:0031410,GO:0034656,GO:0045134,GO:0097637	Golgi membrane|UDP catabolic process|nucleoside-diphosphatase activity|nucleoside-triphosphatase activity|integral component of Golgi membrane|cytoplasmic vesicle|nucleobase-containing small molecule catabolic process|uridine-diphosphatase activity|integral component of autophagosome membrane	ko04142,ko00230,ko00240	Lysosome|Purine metabolism|Pyrimidine metabolism
EPCAM	15.1714422566136	1.09406110294156	29.2488234102857	26.7341772151899	4.74061337118135	0.00108215335383922	0.0635271068849439	Up	0.0461177	0.904416	GeneID:403163,Genbank:NM_214419.1	epithelial cell adhesion molecule		GO:0005886,GO:0005887,GO:0005923,GO:0008284,GO:0016328,GO:0098641	plasma membrane|integral component of plasma membrane|bicellular tight junction|positive regulation of cell proliferation|lateral plasma membrane|cadherin binding involved in cell-cell adhesion
EPPK1	870.318682952649	229.752831617727	1510.88453428757	6.57613019891501	2.71723886280754	9.88653272073293e-11	1.46690071203666e-08	Up	0.673016	4.32347	GeneID:110260406,Genbank:XM_021090394.1	epiplakin 1		GO:0003723,GO:0005737,GO:0005856,GO:0005923,GO:0008092,GO:0010839,GO:0016323,GO:0016327,GO:0019215,GO:0030056,GO:0030336,GO:0042060,GO:0042995,GO:0045095,GO:0045109,GO:0050680,GO:0051548,GO:0061045,GO:0071944,GO:0097356,GO:1905041	RNA binding|cytoplasm|cytoskeleton|bicellular tight junction|cytoskeletal protein binding|negative regulation of keratinocyte proliferation|basolateral plasma membrane|apicolateral plasma membrane|intermediate filament binding|hemidesmosome|negative regulation of cell migration|wound healing|cell projection|keratin filament|intermediate filament organization|negative regulation of epithelial cell…
EPSTI1	757.907366844084	2.18812220588312	1513.62661148228	691.746835443038	9.43410032868067	6.63331020515795e-42	5.97086362600284e-39	Up	0.0322959	41.2046	GeneID:100625050,Genbank:XM_003482896.4	epithelial stromal interaction 1
ERAP1	1975.14728598961	699.105044779656	3251.18952719957	4.65050216913294	2.21738650929621	1.92097177040901e-07	2.1259803970543e-05	Up	6.8233	32.6802	GeneID:100523953,Genbank:XM_021085396.1	endoplasmic reticulum aminopeptidase 1		GO:0001525,GO:0002250,GO:0002474,GO:0004175,GO:0004177,GO:0005138,GO:0005151,GO:0005576,GO:0005615,GO:0005783,GO:0005788,GO:0005789,GO:0005829,GO:0005886,GO:0006509,GO:0007165,GO:0007267,GO:0008217,GO:0008235,GO:0008270,GO:0009617,GO:0016020,GO:0016021,GO:0019885,GO:0042277,GO:0043171,GO:0045088,GO:0045444,GO:0045766,GO:0070006,GO:0070062	angiogenesis|adaptive immune response|antigen processing and presentation of peptide antigen via MHC class I|endopeptidase activity|aminopeptidase activity|interleukin-6 receptor binding|interleukin-1, Type II receptor binding|extracellular region|extracellular space|endoplasmic reticulum|endoplasmic reticulum lumen|endoplasmic reticulum membrane|cytosol|plasma membrane|membrane protein ectodomai…
ERAP2	338.182596244068	5.47030551470779	670.894886973428	122.643037974684	6.9383215291372	3.21845799590087e-28	1.14356894370141e-25	Up	0.0416329	4.54829	GeneID:100525036,Genbank:XM_021085395.1	endoplasmic reticulum aminopeptidase 2		GO:0002250,GO:0005737,GO:0005789,GO:0005886,GO:0006508,GO:0007165,GO:0007267,GO:0008217,GO:0008270,GO:0016021,GO:0019885,GO:0042277,GO:0043171,GO:0070006	adaptive immune response|cytoplasm|endoplasmic reticulum membrane|plasma membrane|proteolysis|signal transduction|cell-cell signaling|regulation of blood pressure|zinc ion binding|integral component of membrane|antigen processing and presentation of endogenous peptide antigen via MHC class I|peptide binding|peptide catabolic process|metalloaminopeptidase activity
ESM1	571.563833038639	198.025059632422	945.102606444857	4.77264144345758	2.25478795441308	5.94069065355044e-08	6.91475906933086e-06	Up	4.19338	19.9962	GeneID:100739671,Genbank:XM_013984771.2	endothelial cell specific molecule 1		GO:0001525,GO:0001558,GO:0002040,GO:0005171,GO:0005178,GO:0005520,GO:0005576,GO:0008284,GO:1902204	angiogenesis|regulation of cell growth|sprouting angiogenesis|hepatocyte growth factor receptor binding|integrin binding|insulin-like growth factor binding|extracellular region|positive regulation of cell proliferation|positive regulation of hepatocyte growth factor receptor signaling pathway
ETV6	1469.50409662188	919.011326470909	2019.99686677286	2.19801084990958	1.13619850779402	0.00490450405818192	0.22648285706009	Up	7.62841	16.1587	GeneID:100157726,Genbank:XM_005652587.3	ETS variant 6	ETS			ko04320,ko04013	Dorso-ventral axis formation|MAPK signaling pathway - fly
ETV7	225.487378203727	2.18812220588312	448.786634201571	205.101265822785	7.68019258549604	1.19021185338549e-24	3.9195708401002e-22	Up	0.0200354	3.12345	GeneID:100156210,Genbank:XM_013977848.2	ETS variant 7		GO:0000122,GO:0000977,GO:0001227,GO:0005634,GO:0005654,GO:0006366,GO:0009887,GO:0030154	negative regulation of transcription from RNA polymerase II promoter|RNA polymerase II regulatory region sequence-specific DNA binding|transcriptional repressor activity, RNA polymerase II transcription regulatory region sequence-specific DNA binding|nucleus|nucleoplasm|transcription from RNA polymerase II promoter|animal organ morphogenesis|cell differentiation	ko04320,ko04013	Dorso-ventral axis formation|MAPK signaling pathway - fly
FAM46A	132.035171587909	32.8218330882467	231.248510087571	7.04556962025316	2.81671635026714	4.63589911503249e-07	4.89014920712255e-05	Up	0.335479	2.20005	GeneID:100156873,Genbank:XM_013992805.2	family with sequence similarity 46 member A		GO:0003723,GO:0016779	RNA binding|nucleotidyltransferase activity
FBN1	6.398180121	0	12.796360242	Inf	Inf	0.0136375377433577	0.547895001429692	Up	0	0.0448306	GeneID:414836,Genbank:NM_001001771.1	fibrillin 1		GO:0005179,GO:0005201,GO:0005509,GO:0005576,GO:0005578,GO:0005615,GO:0005622,GO:0006006,GO:0008201,GO:0009653,GO:0010737,GO:0034199,GO:0042593,GO:0090287	hormone activity|extracellular matrix structural constituent|calcium ion binding|extracellular region|proteinaceous extracellular matrix|extracellular space|intracellular|glucose metabolic process|heparin binding|anatomical structure morphogenesis|protein kinase A signaling|activation of protein kinase A activity|glucose homeostasis|regulation of cellular response to growth factor stimulus
FBXO39	49.4474071905422	1.09406110294156	97.8007532781428	89.3924050632911	6.4820803575825	3.99900581679755e-09	5.24219189693208e-07	Up	0.0139831	1.04385	GeneID:106504168,Genbank:XM_013981237.2	F-box protein 39		GO:0019005,GO:0031146	SCF ubiquitin ligase complex|SCF-dependent proteasomal ubiquitin-dependent protein catabolic process
FGFR2	83.2109637598019	117.064538014747	49.3573895048571	0.42162545841713	-1.24596611305633	0.0336991614184598	1	Down	1.04084	0.315131	GeneID:396762,Genbank:NM_001099924.2	fibroblast growth factor receptor 2				ko04144,ko04015,ko04014,ko04151,ko04550,ko04810,ko04010	Endocytosis|Rap1 signaling pathway|Ras signaling pathway|PI3K-Akt signaling pathway|Signaling pathways regulating pluripotency of stem cells|Regulation of actin cytoskeleton|MAPK signaling pathway
FOXS1	2663.59562167163	45.9505663235454	5281.24067701971	114.933092224231	6.84465043696721	3.2980944707053e-35	1.71272582859473e-32	Up	0.349867	38.6277	GeneID:102167710,Genbank:XM_021077448.1	forkhead box S1		GO:0000978,GO:0000981,GO:0001078,GO:0001568,GO:0003677,GO:0003700,GO:0005634,GO:0006351,GO:0009653,GO:0030154,GO:0040018,GO:0043433,GO:0045892,GO:0050885	RNA polymerase II proximal promoter sequence-specific DNA binding|RNA polymerase II transcription factor activity, sequence-specific DNA binding|transcriptional repressor activity, RNA polymerase II proximal promoter sequence-specific DNA binding|blood vessel development|DNA binding|DNA binding transcription factor activity|nucleus|transcription, DNA-templated|anatomical structure morphogenesis|c…
FRY	19.3745757343701	2.18812220588312	36.5610292628571	16.7088607594937	4.06254146606871	0.000774538944396365	0.0459544945313719	Up	0.0100581	0.14669	GeneID:100155799,Genbank:XM_021065177.1	FRY microtubule binding protein		GO:0000902,GO:0000922,GO:0004857,GO:0005815,GO:0005938,GO:0030427,GO:0031175,GO:0090527,GO:1904428	cell morphogenesis|spindle pole|enzyme inhibitor activity|microtubule organizing center|cell cortex|site of polarized growth|neuron projection development|actin filament reorganization|negative regulation of tubulin deacetylation
FUNDC1	675.998197308035	300.866803308928	1051.12959130714	3.49367088607595	1.80474370860107	8.60587322449208e-06	0.000764450659717711	Up	8.52464	29.2105	GeneID:100518350,Genbank:XM_003135038.4	FUN14 domain containing 1		GO:0000422,GO:0001666,GO:0031307	autophagy of mitochondrion|response to hypoxia|integral component of mitochondrial outer membrane
GBP1	2902.48178616771	5.47030551470779	5799.49326682071	1060.17721518987	10.0500897250225	1.71809638794412e-48	5.79943435750539e-45	Up	0.0767493	75.7613	GeneID:100151938,Genbank:XM_021088503.1	guanylate binding protein 1, interferon-inducible		GO:0000139,GO:0003924,GO:0005525,GO:0048471,GO:0051607	Golgi membrane|GTPase activity|GTP binding|perinuclear region of cytoplasm|defense response to virus
GBP2	1277.10860456346	47.044627426487	2507.17258170043	53.2934942596408	5.73588752332753	4.25363837234177e-30	1.64093215152453e-27	Up	0.816555	41.6311	GeneID:100153137,Genbank:NM_001128474.1	guanylate binding protein 2, interferon-inducible		GO:0000139,GO:0003924,GO:0005525,GO:0005654,GO:0005829,GO:0006955,GO:0015629,GO:0048471,GO:0060333,GO:0060337	Golgi membrane|GTPase activity|GTP binding|nucleoplasm|cytosol|immune response|actin cytoskeleton|perinuclear region of cytoplasm|interferon-gamma-mediated signaling pathway|type I interferon signaling pathway
GGN	26.4928973408506	10.9406110294156	42.0451836522857	3.84303797468354	1.942247232351	0.0287975710377298	0.978059984466944	Up	0.269057	0.924659	GeneID:100515664,Genbank:XM_005664585.3	gametogenetin		GO:0005730,GO:0005737,GO:0006302,GO:0007276,GO:0007283,GO:0007566,GO:0008104,GO:0030154,GO:0031625,GO:0046983,GO:0048471	nucleolus|cytoplasm|double-strand break repair|gamete generation|spermatogenesis|embryo implantation|protein localization|cell differentiation|ubiquitin protein ligase binding|protein dimerization activity|perinuclear region of cytoplasm
GJD3	25.592720484	0	51.185440968	Inf	Inf	1.79583921194551e-06	0.000174441877983369	Up	0	0.896483	GeneID:100522209,Genbank:XM_013980984.2	gap junction protein delta 3		GO:0005216,GO:0005243,GO:0005887,GO:0005922,GO:0007154,GO:0009749,GO:0009986,GO:0016264	ion channel activity|gap junction channel activity|integral component of plasma membrane|connexin complex|cell communication|response to glucose|cell surface|gap junction assembly
GM2A	4075.16295089913	1966.02780198598	6184.29809981228	3.14558018638659	1.6533261394654	0.000172663548719555	0.0122057760984892	Up	42.6919	129.712	GeneID:100515283,Genbank:XM_013984919.2	GM2 ganglioside activator		GO:0004563,GO:0005319,GO:0005739,GO:0005764,GO:0005889,GO:0006689,GO:0007611,GO:0008047,GO:0009313,GO:0009898,GO:0016004,GO:0019915,GO:0032428,GO:0045179,GO:0050877,GO:0050885,GO:0051345	beta-N-acetylhexosaminidase activity|lipid transporter activity|mitochondrion|lysosome|hydrogen:potassium-exchanging ATPase complex|ganglioside catabolic process|learning or memory|enzyme activator activity|oligosaccharide catabolic process|cytoplasmic side of plasma membrane|phospholipase activator activity|lipid storage|beta-N-acetylgalactosaminidase activity|apical cortex|nervous system proces…	ko04142	Lysosome
GMPR	11.8823345104286	0	23.7646690208571	Inf	Inf	0.000763111188859746	0.0455908286370986	Up	0	0.0910899	GeneID:100154573,Genbank:XM_001929120.7	guanosine monophosphate reductase		GO:0003920,GO:0005829,GO:0006144,GO:0009117,GO:0009409,GO:0043101,GO:0046872,GO:1902560	GMP reductase activity|cytosol|purine nucleobase metabolic process|nucleotide metabolic process|response to cold|purine-containing compound salvage|metal ion binding|GMP reductase complex	ko00230	Purine metabolism
GNG11	11.5153393303279	1.09406110294156	21.9366175577143	20.0506329113924	4.32557587190251	0.00541931511548167	0.245542257346421	Up	0.0579269	0.993044	GeneID:100522202,Genbank:XM_005667613.3	G protein subunit gamma 11		GO:0004871,GO:0005834,GO:0007186	signal transducer activity|heterotrimeric G-protein complex|G-protein coupled receptor signaling pathway	ko04062,ko04725,ko04726,ko04723,ko04727,ko04728,ko04014,ko04151,ko04713,ko04724	Chemokine signaling pathway|Cholinergic synapse|Serotonergic synapse|Retrograde endocannabinoid signaling|GABAergic synapse|Dopaminergic synapse|Ras signaling pathway|PI3K-Akt signaling pathway|Circadian entrainment|Glutamatergic synapse
GOLGA7B	78.6477595393052	111.594232500039	45.7012865785714	0.409530900967982	-1.28795578101542	0.0310391723148412	1	Down	1.37533	0.562435	GeneID:102162220,Genbank:XM_021074427.1	golgin A7 family member B		GO:0000139,GO:0002178,GO:0006612,GO:0018230,GO:0072659	Golgi membrane|palmitoyltransferase complex|protein targeting to membrane|peptidyl-L-cysteine S-palmitoylation|protein localization to plasma membrane
GPR143	656.457435077016	357.757980661889	955.156889492142	2.66984090117292	1.41675377265151	0.000408772858266302	0.0266630489483653	Up	10.5797	27.796	GeneID:100624736,Genbank:XM_021080271.1	G protein-coupled receptor 143
GPR155	36.3602205794058	14.2227943382403	58.4976468205714	4.11295034079844	2.04017365304026	0.0103781708928529	0.428520071545259	Up	0.177524	0.757444	GeneID:100511231,Genbank:XM_013990589.2	G protein-coupled receptor 155		GO:0005622,GO:0016021,GO:0035556,GO:0055085	intracellular|integral component of membrane|intracellular signal transduction|transmembrane transport
GPR183	10.1235274208896	17.5049776470649	2.74207719471428	0.156645569620253	-2.67442412809749	0.045727265928899	1	Down	0.132002	0.0152796	GeneID:100522635,Genbank:XM_013980629.2	G protein-coupled receptor 183		GO:0002250,GO:0002312,GO:0002313,GO:0002407,GO:0004930,GO:0005886,GO:0006959,GO:0007186,GO:0008142,GO:0010818,GO:0016021,GO:0030316,GO:0030595,GO:0030890,GO:0036145,GO:0061470,GO:0070374,GO:2000458	adaptive immune response|B cell activation involved in immune response|mature B cell differentiation involved in immune response|dendritic cell chemotaxis|G-protein coupled receptor activity|plasma membrane|humoral immune response|G-protein coupled receptor signaling pathway|oxysterol binding|T cell chemotaxis|integral component of membrane|osteoclast differentiation|leukocyte chemotaxis|positive…
GPR62	80.1226646970681	29.5396497794221	130.705679614714	4.42475386779184	2.14559720579627	0.000550334148914417	0.0342424501319929	Up	0.356668	1.41117	GeneID:100625569,Genbank:XM_005669620.3	G protein-coupled receptor 62		GO:0004930,GO:0005886,GO:0016021,GO:0043235	G-protein coupled receptor activity|plasma membrane|integral component of membrane|receptor complex
GPR68	51.8224892051558	74.3961550000259	29.2488234102857	0.393149664929263	-1.34684947006899	0.0472660258505391	1	Down	1.00655	0.370418	GeneID:100153615,Genbank:XM_005666397.3	G protein-coupled receptor 68		GO:0004930,GO:0005886,GO:0016021,GO:0035774,GO:0045656,GO:0071467,GO:2001206	G-protein coupled receptor activity|plasma membrane|integral component of membrane|positive regulation of insulin secretion involved in cellular response to glucose stimulus|negative regulation of monocyte differentiation|cellular response to pH|positive regulation of osteoclast development
GREM1	3402.05224397038	5305.10228816362	1499.00219977714	0.282558585745201	-1.82337806770953	2.95770773923413e-05	0.00237708154137733	Down	71.7986	19.6324	GeneID:100156280,Genbank:XM_021098305.1	gremlin 1, DAN family BMP antagonist		GO:0000902,GO:0001658,GO:0002042,GO:0002092,GO:0003257,GO:0003337,GO:0005125,GO:0005615,GO:0006915,GO:0007165,GO:0007267,GO:0008284,GO:0009954,GO:0009986,GO:0010717,GO:0016015,GO:0030199,GO:0030297,GO:0030308,GO:0030326,GO:0030502,GO:0030514,GO:0032331,GO:0033689,GO:0036122,GO:0042346,GO:0042803,GO:0043066,GO:0043184,GO:0045668,GO:0045766,GO:0045892,GO:0045944,GO:0046851,GO:0048018,GO:0048263,GO:…	cell morphogenesis|branching involved in ureteric bud morphogenesis|cell migration involved in sprouting angiogenesis|positive regulation of receptor internalization|positive regulation of transcription from RNA polymerase II promoter involved in myocardial precursor cell differentiation|mesenchymal to epithelial transition involved in metanephros morphogenesis|cytokine activity|extracellular spa…
GUCA1A	31.990900605	0	63.98180121	Inf	Inf	1.46759820013975e-07	1.65129257485724e-05	Up	0	0.681667	GeneID:100739200,Genbank:XM_021098697.1	guanylate cyclase activator 1A		GO:0001750,GO:0005509,GO:0007601,GO:0007602,GO:0008048,GO:0016020,GO:0030249,GO:0031282,GO:0031284,GO:0071277	photoreceptor outer segment|calcium ion binding|visual perception|phototransduction|calcium sensitive guanylate cyclase activator activity|membrane|guanylate cyclase regulator activity|regulation of guanylate cyclase activity|positive regulation of guanylate cyclase activity|cellular response to calcium ion	ko04744	Phototransduction
GVIN1	61.6967368810714	0	123.393473762143	Inf	Inf	7.71255336560909e-12	1.30168619428067e-09	Up	0	0.890596	GeneID:100512797,Genbank:XM_003482521.4	GTPase, very large interferon inducible 1		GO:0005525,GO:0005634,GO:0005829	GTP binding|nucleus|cytosol
HABP2	547.59143089697	362.134225073656	733.048636720285	2.02424566905044	1.01738439082905	0.0109889389829112	0.450980711693821	Up	5.26398	10.0559	GeneID:100157966,Genbank:XM_021072029.1	hyaluronan binding protein 2		GO:0004252,GO:0005509,GO:0005576	serine-type endopeptidase activity|calcium ion binding|extracellular region
HECTD2	7.8592364040422	1.09406110294156	14.6244117051428	13.3670886075949	3.74061337118135	0.0304306340736362	1	Up	0	0.16265	GeneID:100156944,Genbank:XM_013983549.2	HECT domain E3 ubiquitin protein ligase 2		GO:0004842	ubiquitin-protein transferase activity
HERC5	877.27774249984	3.28218330882467	1751.27330169086	533.569620253164	9.05953271619637	1.7740674051826e-42	1.84257370036734e-39	Up	0.0227207	14.1881	GeneID:100518083,Genbank:XM_021100766.1	HECT and RLD domain containing E3 ubiquitin protein ligase 5		GO:0000079,GO:0000209,GO:0003723,GO:0004842,GO:0005737,GO:0005829,GO:0032020,GO:0032480,GO:0042296,GO:0045087,GO:0048471,GO:0050688,GO:0051607,GO:0061630	regulation of cyclin-dependent protein serine/threonine kinase activity|protein polyubiquitination|RNA binding|ubiquitin-protein transferase activity|cytoplasm|cytosol|ISG15-protein conjugation|negative regulation of type I interferon production|ISG15 transferase activity|innate immune response|perinuclear region of cytoplasm|regulation of defense response to virus|defense response to virus|ubiqu…
HERC6	3821.47233932654	54.7030551470779	7588.24162350599	138.716962025316	7.11600039801023	1.07898435262156e-35	6.6220212404983e-33	Up	0.554411	72.8172	GeneID:100626657,Genbank:XM_021100765.1	HECT and RLD domain containing E3 ubiquitin protein ligase family member 6		GO:0000209,GO:0002244,GO:0004842,GO:0005634,GO:0005737,GO:0005829,GO:0061630	protein polyubiquitination|hematopoietic progenitor cell differentiation|ubiquitin-protein transferase activity|nucleus|cytoplasm|cytosol|ubiquitin protein ligase activity
HES4	2254.59680454286	24.0693442647143	4485.124264821	186.341772151899	7.54180730861228	2.62937397114825e-39	1.97232263102465e-36	Up	0.284139	49.4526	GeneID:100739264,Genbank:XM_003481929.4	hes family bHLH transcription factor 4	bHLH	GO:0003677,GO:0005634,GO:0006351,GO:0006355,GO:0007399,GO:0008134,GO:0030154,GO:0046983	DNA binding|nucleus|transcription, DNA-templated|regulation of transcription, DNA-templated|nervous system development|transcription factor binding|cell differentiation|protein dimerization activity
HHLA2	4.57012865785714	0	9.14025731571428	Inf	Inf	0.040936565274935	1	Up	0	0.0634731	GeneID:102166962,Genbank:XM_005670246.3	HERV-H LTR-associating 2		GO:0001819,GO:0016021,GO:0031295,GO:0042104	positive regulation of cytokine production|integral component of membrane|T cell costimulation|positive regulation of activated T cell proliferation
HRH1	32.2471047873344	14.2227943382403	50.2714152364285	3.53456669912366	1.82153336656492	0.0265415218834068	0.916531019104241	Up	0.189974	0.6737	GeneID:100523996,Genbank:XM_021071109.1	histamine receptor H1		GO:0004969,GO:0005887,GO:0007186,GO:0043114,GO:0045907,GO:0048245,GO:0071420	histamine receptor activity|integral component of plasma membrane|G-protein coupled receptor signaling pathway|regulation of vascular permeability|positive regulation of vasoconstriction|eosinophil chemotaxis|cellular response to histamine	ko04080,ko04750,ko04020	Neuroactive ligand-receptor interaction|Inflammatory mediator regulation of TRP channels|Calcium signaling pathway
HS3ST1	95.7234220700259	52.5149329411948	138.931911198857	2.64556962025316	1.40357838390378	0.0136750566939569	0.547895001429692	Up	0.93514	2.40016	GeneID:100628223,Genbank:XM_021101019.1	heparan sulfate-glucosamine 3-sulfotransferase 1		GO:0005796,GO:0006024,GO:0008146,GO:0008467,GO:0016021	Golgi lumen|glycosaminoglycan biosynthetic process|sulfotransferase activity|[heparan sulfate]-glucosamine 3-sulfotransferase 1 activity|integral component of membrane	ko00534	Glycosaminoglycan biosynthesis - heparan sulfate / heparin
HSPA6	44.6695454118734	20.7871609558896	68.5519298678571	3.29780146568954	1.72150454823365	0.0182877115532915	0.689722573722185	Up	0.370707	1.13775	GeneID:396906,Genbank:NM_001123127.1	heat shock protein family A (Hsp70) member 6		GO:0005524	ATP binding	ko04010,ko04915,ko04141,ko03040,ko04612,ko04213,ko04144	MAPK signaling pathway|Estrogen signaling pathway|Protein processing in endoplasmic reticulum|Spliceosome|Antigen processing and presentation|Longevity regulating pathway - multiple species|Endocytosis
IDO1	10.0542830472857	0	20.1085660945714	Inf	Inf	0.00189436300338619	0.101903144508846	Up	0	0.825637	GeneID:100519877,Genbank:NM_001246240.1	indoleamine 2,3-dioxygenase 1				ko00380	Tryptophan metabolism
IFI30	1199.54798168973	592.981117794325	1806.11484558514	3.04582185062357	1.60683156141216	7.18616653997148e-05	0.00539042336792749	Up	25.6506	76.6909	GeneID:100174943,Genbank:NM_001131046.1	IFI30, lysosomal thiol reductase		GO:0005576,GO:0005764,GO:0005829,GO:0016667,GO:0030054,GO:0042590	extracellular region|lysosome|cytosol|oxidoreductase activity, acting on a sulfur group of donors|cell junction|antigen processing and presentation of exogenous peptide antigen via MHC class I	ko04612	Antigen processing and presentation
IFI35	388.121638487198	195.836937426539	580.406339547857	2.96372250901633	1.56741037557662	0.000179256317062028	0.0125405118806813	Up	7.33603	20.9319	GeneID:100624758,Genbank:XM_003358024.3	interferon induced protein 35		GO:0005634,GO:0005829,GO:0060337	nucleus|cytosol|type I interferon signaling pathway
IFI44	791.809412160551	8.75248882353246	1574.86633549757	179.933544303797	7.4913203574063	1.53271285104156e-37	1.03473444573816e-34	Up	0.283376	51.2518	GeneID:100525523,Genbank:NM_001246205.1	interferon induced protein 44		GO:0005737	cytoplasm
IFI44L	1486.53128809108	31.7277719853052	2941.33480419686	92.70536883457	6.53458098677722	1.18683820400508e-34	5.72310336802734e-32	Up	0.38226	33.0584	GeneID:100511267,Genbank:XM_003127919.4	interferon-induced protein 44-like		GO:0005525,GO:0005737,GO:0051607	GTP binding|cytoplasm|defense response to virus
IFI6	1329.32578669816	26.2574664705974	2632.39410692571	100.253164556962	6.64750396678987	2.55755724421247e-35	1.38128551645427e-32	Up	1.60227	131.497	GeneID:110261124,Genbank:XM_021095660.1	interferon alpha inducible protein 6		GO:0001836,GO:0005739,GO:0016021,GO:0043154,GO:0051902,GO:2001240	release of cytochrome c from mitochondria|mitochondrion|integral component of membrane|negative regulation of cysteine-type endopeptidase activity involved in apoptotic process|negative regulation of mitochondrial depolarization|negative regulation of extrinsic apoptotic signaling pathway in absence of ligand
IFIH1	466.333158472798	2.18812220588312	930.478194739714	425.240506329114	8.73213521725705	1.26395346097829e-35	7.4199563609256e-33	Up	0.0307744	11.3508	GeneID:100101927,Genbank:XM_005671881.3	interferon induced with helicase C domain 1		GO:0003677,GO:0003725,GO:0003727,GO:0004386,GO:0005524,GO:0005634,GO:0005829,GO:0008270,GO:0009597,GO:0009615,GO:0016032,GO:0016579,GO:0016925,GO:0032480,GO:0032727,GO:0032728,GO:0034344,GO:0035549,GO:0039528,GO:0039530,GO:0042802,GO:0043021,GO:0045087,GO:0051607,GO:0060760,GO:0071360,GO:1902741,GO:1904469,GO:2000778	DNA binding|double-stranded RNA binding|single-stranded RNA binding|helicase activity|ATP binding|nucleus|cytosol|zinc ion binding|detection of virus|response to virus|viral process|protein deubiquitination|protein sumoylation|negative regulation of type I interferon production|positive regulation of interferon-alpha production|positive regulation of interferon-beta production|regulation of type …	ko04622	RIG-I-like receptor signaling pathway
IFIT1	3477.95100187761	6.56436661764935	6949.33763713757	1058.64556962025	10.0480039461943	1.60106176332014e-48	5.79943435750539e-45	Up	0.151462	154.728	GeneID:100153038,Genbank:NM_001244363.1	interferon-induced protein with tetratricopeptide repeats 1		GO:0003723,GO:0005737,GO:0005829,GO:0009615,GO:0016032,GO:0019060,GO:0032091,GO:0043657,GO:0045070,GO:0045071,GO:0050689,GO:0051097,GO:0051607,GO:0060337,GO:0071357,GO:0071360	RNA binding|cytoplasm|cytosol|response to virus|viral process|intracellular transport of viral protein in host cell|negative regulation of protein binding|host cell|positive regulation of viral genome replication|negative regulation of viral genome replication|negative regulation of defense response to virus by host|negative regulation of helicase activity|defense response to virus|type I interfe…
IFIT2	3031.62946737634	8.75248882353246	6054.50644592914	691.746835443038	9.43410032868067	1.01908446569465e-46	1.96566835082988e-43	Up	0.12119	84.8541	GeneID:100155467,Genbank:XM_005671264.3	interferon induced protein with tetratricopeptide repeats 2		GO:0003723,GO:0005737,GO:0005783,GO:0005829,GO:0008637,GO:0009615,GO:0032091,GO:0035457,GO:0043065,GO:0051607,GO:0060337	RNA binding|cytoplasm|endoplasmic reticulum|cytosol|apoptotic mitochondrial changes|response to virus|negative regulation of protein binding|cellular response to interferon-alpha|positive regulation of apoptotic process|defense response to virus|type I interferon signaling pathway
IFIT3	11176.3119527259	22.9752831617727	22329.64862229	971.898734177215	9.92466219155721	3.92681653495262e-46	6.62748460686628e-43	Up	0.482989	425.437	GeneID:100154248,Genbank:XM_021071929.1	interferon induced protein with tetratricopeptide repeats 3		GO:0005737,GO:0005739,GO:0008285,GO:0009615,GO:0035457,GO:0043066,GO:0045087,GO:0051607	cytoplasm|mitochondrion|negative regulation of cell proliferation|response to virus|cellular response to interferon-alpha|negative regulation of apoptotic process|innate immune response|defense response to virus
IFITM1	208.577902169656	2.18812220588312	414.967682133428	189.645569620253	7.56716185847227	1.71140489109499e-23	5.50175924751535e-21	Up	0.145752	26.3411	GeneID:100127358,Genbank:XM_003124230.2	interferon-induced transmembrane protein 1		GO:0001503,GO:0005057,GO:0005886,GO:0007166,GO:0008285,GO:0009615,GO:0016020,GO:0016021,GO:0030336,GO:0034341,GO:0035455,GO:0035456,GO:0045071,GO:0045669,GO:0046597,GO:0050776,GO:0051607,GO:0060337	ossification|signal transducer activity, downstream of receptor|plasma membrane|cell surface receptor signaling pathway|negative regulation of cell proliferation|response to virus|membrane|integral component of membrane|negative regulation of cell migration|response to interferon-gamma|response to interferon-alpha|response to interferon-beta|negative regulation of viral genome replication|positiv…
IFITM3	1298.67822694107	48.1386885294286	2549.21776535271	52.9556962025316	5.72671397157236	4.96431598453736e-30	1.86189428953398e-27	Up	5.37312	187.667	GeneID:100518544,Genbank:NM_001201382.1	interferon induced transmembrane protein 3		GO:0005765,GO:0005886,GO:0006955,GO:0009615,GO:0016021,GO:0031902,GO:0032897,GO:0034341,GO:0035455,GO:0035456,GO:0045071,GO:0046597,GO:0051607,GO:0060337,GO:0070062	lysosomal membrane|plasma membrane|immune response|response to virus|integral component of membrane|late endosome membrane|negative regulation of viral transcription|response to interferon-gamma|response to interferon-alpha|response to interferon-beta|negative regulation of viral genome replication|negative regulation of viral entry into host cell|defense response to virus|type I interferon signa…
IFNAR1	1301.48954850939	787.723994117922	1815.25510290086	2.30443037974683	1.20441018238005	0.00272354682676718	0.140356218530574	Up	12.0566	26.4567	GeneID:396658,Genbank:XM_021068507.1	interferon alpha and beta receptor subunit 1		GO:0004905,GO:0004920,GO:0005764,GO:0005770,GO:0005886,GO:0005887,GO:0016021,GO:0019962,GO:0032496,GO:0035457,GO:0060337	type I interferon receptor activity|interleukin-10 receptor activity|lysosome|late endosome|plasma membrane|integral component of plasma membrane|integral component of membrane|type I interferon binding|response to lipopolysaccharide|cellular response to interferon-alpha|type I interferon signaling pathway	ko04060,ko04620,ko04650,ko04630,ko04380,ko04151	Cytokine-cytokine receptor interaction|Toll-like receptor signaling pathway|Natural killer cell mediated cytotoxicity|Jak-STAT signaling pathway|Osteoclast differentiation|PI3K-Akt signaling pathway
IL12RB1	9.59727018149999	0	19.194540363	Inf	Inf	0.00239458892590871	0.124352844913921	Up	0	0.181654	GeneID:100271900,Genbank:XM_013987467.2	interleukin 12 receptor subunit beta 1				ko04060,ko04630	Cytokine-cytokine receptor interaction|Jak-STAT signaling pathway
IL15RA	485.38228565123	44.8565052206039	925.908066081857	20.6415560358135	4.3674798253644	5.74943320598244e-20	1.36190959907324e-17	Up	0.826112	14.1766	GeneID:733692,Genbank:XM_021065032.1	interleukin 15 receptor subunit alpha				ko04060,ko04672,ko04630	Cytokine-cytokine receptor interaction|Intestinal immune network for IgA production|Jak-STAT signaling pathway
IL17RC	150.966583331214	96.2773770588571	205.655789603571	2.13607594936709	1.09496294376109	0.0274708415928664	0.941399246667213	Up	1.08035	2.64139	GeneID:100152641,Genbank:XM_021069809.1	interleukin 17 receptor C		GO:0005102,GO:0005886,GO:0005887,GO:0009986,GO:0030368,GO:0050832,GO:0071621,GO:0097400,GO:1900017,GO:2000778	receptor binding|plasma membrane|integral component of plasma membrane|cell surface|interleukin-17 receptor activity|defense response to fungus|granulocyte chemotaxis|interleukin-17-mediated signaling pathway|positive regulation of cytokine production involved in inflammatory response|positive regulation of interleukin-6 secretion
IL22RA1	635.594105310162	376.357019411896	894.831191208428	2.37761259935237	1.24951366608295	0.00175971626443432	0.0965841016357404	Up	4.93924	11.1692	GeneID:100623299,Genbank:XM_021095535.1	interleukin 22 receptor subunit alpha 1				ko04060,ko04630	Cytokine-cytokine receptor interaction|Jak-STAT signaling pathway
IL6	185.256397139864	85.3367660294415	285.176028250286	3.34177215189873	1.74061337118135	0.000304500515084895	0.0205568297733813	Up	3.51355	10.9761	GeneID:399500,Genbank:NM_214399.1	interleukin 6		GO:0005125,GO:0005138,GO:0005615,GO:0006953,GO:0008083,GO:0072540,GO:2000866	cytokine activity|interleukin-6 receptor binding|extracellular space|acute-phase response|growth factor activity|T-helper 17 cell lineage commitment|positive regulation of estradiol secretion	ko04066,ko04623,ko04640,ko04668,ko04672,ko04151,ko04060,ko04620,ko04621,ko04630,ko04068	HIF-1 signaling pathway|Cytosolic DNA-sensing pathway|Hematopoietic cell lineage|TNF signaling pathway|Intestinal immune network for IgA production|PI3K-Akt signaling pathway|Cytokine-cytokine receptor interaction|Toll-like receptor signaling pathway|NOD-like receptor signaling pathway|Jak-STAT signaling pathway|FoxO signaling pathway
IL7	10.0542830472857	0	20.1085660945714	Inf	Inf	0.00189436300338619	0.101903144508846	Up	0	0.147783	GeneID:397253,Genbank:XM_013996658.2	interleukin 7		GO:0005125,GO:0005139,GO:0005615,GO:0006955,GO:0008083	cytokine activity|interleukin-7 receptor binding|extracellular space|immune response|growth factor activity	ko04060,ko04151,ko04640,ko04630	Cytokine-cytokine receptor interaction|PI3K-Akt signaling pathway|Hematopoietic cell lineage|Jak-STAT signaling pathway
INPP1	400.405590364529	239.599381544201	561.211799184857	2.34229235304318	1.22792115695036	0.00292048781490057	0.147866479548358	Up	2.18825	5.3142	GeneID:100514878,Genbank:XM_005672032.3	inositol polyphosphate-1-phosphatase		GO:0004441,GO:0046854,GO:0046872	inositol-1,4-bisphosphate 1-phosphatase activity|phosphatidylinositol phosphorylation|metal ion binding	ko00562,ko04070	Inositol phosphate metabolism|Phosphatidylinositol signaling system
IRF1	2667.40406221984	575.47614014726	4759.33198429243	8.27025075804976	3.0479310732793	1.29493273234347e-11	2.13221728684166e-09	Up	8.4952	68.5305	GeneID:396611,Genbank:XM_021080244.1	interferon regulatory factor 1	IRF	GO:0000790,GO:0000978,GO:0001077,GO:0005634,GO:0005737,GO:0006915,GO:0007050,GO:0008285,GO:0032481,GO:0032728,GO:0034124,GO:0035458,GO:0043374,GO:0045084,GO:0045590,GO:0045892,GO:0045893,GO:0051607,GO:0060333,GO:0071260,GO:2000564	nuclear chromatin|RNA polymerase II proximal promoter sequence-specific DNA binding|transcriptional activator activity, RNA polymerase II proximal promoter sequence-specific DNA binding|nucleus|cytoplasm|apoptotic process|cell cycle arrest|negative regulation of cell proliferation|positive regulation of type I interferon production|positive regulation of interferon-beta production|regulation of M…	ko04917	Prolactin signaling pathway
IRF2	602.446823665977	206.777548455954	998.116098875999	4.82700421940928	2.27112808788013	4.47687203791012e-08	5.25623706572717e-06	Up	1.47791	7.26976	GeneID:100621620,Genbank:XM_021075622.1	interferon regulatory factor 2	IRF	GO:0000122,GO:0000977,GO:0001228,GO:0003677,GO:0003700,GO:0005654,GO:0005829,GO:0005925,GO:0006355,GO:0007596,GO:0008283,GO:0045944,GO:0051607,GO:0060333,GO:0060337	negative regulation of transcription from RNA polymerase II promoter|RNA polymerase II regulatory region sequence-specific DNA binding|transcriptional activator activity, RNA polymerase II transcription regulatory region sequence-specific DNA binding|DNA binding|DNA binding transcription factor activity|nucleoplasm|cytosol|focal adhesion|regulation of transcription, DNA-templated|blood coagulatio…
IRF7	939.708469741113	73.3020938970844	1806.11484558514	24.639334970716	4.62289141230826	4.9405965949265e-23	1.48239856054884e-20	Up	1.67212	36.2562	GeneID:100037289,Genbank:XM_021076250.1	interferon regulatory factor 7	IRF	GO:0000122,GO:0000979,GO:0000982,GO:0002819,GO:0003677,GO:0005634,GO:0005654,GO:0005737,GO:0005829,GO:0006366,GO:0006974,GO:0009615,GO:0010008,GO:0016064,GO:0019043,GO:0032479,GO:0032481,GO:0032607,GO:0032608,GO:0032727,GO:0032728,GO:0034124,GO:0034127,GO:0035666,GO:0039530,GO:0045087,GO:0045351,GO:0045655,GO:0045893,GO:0045944,GO:0050776,GO:0051607,GO:0060333,GO:0060337,GO:0060340,GO:2000110	negative regulation of transcription from RNA polymerase II promoter|RNA polymerase II core promoter sequence-specific DNA binding|transcription factor activity, RNA polymerase II proximal promoter sequence-specific DNA binding|regulation of adaptive immune response|DNA binding|nucleus|nucleoplasm|cytoplasm|cytosol|transcription from RNA polymerase II promoter|cellular response to DNA damage stim…	ko04620,ko04623,ko04622	Toll-like receptor signaling pathway|Cytosolic DNA-sensing pathway|RIG-I-like receptor signaling pathway
IRF9	866.711051087886	47.044627426487	1686.37747474928	35.8463350014719	5.16375371742701	2.14578796179885e-26	7.24310726505202e-24	Up	0.90121	37.8204	GeneID:780415,Genbank:NM_001078670.1	interferon regulatory factor 9	IRF	GO:0001047,GO:0003700,GO:0005634,GO:0005654,GO:0005737,GO:0005829,GO:0006366,GO:0007166,GO:0051607,GO:0060333,GO:0060337	core promoter binding|DNA binding transcription factor activity|nucleus|nucleoplasm|cytoplasm|cytosol|transcription from RNA polymerase II promoter|cell surface receptor signaling pathway|defense response to virus|interferon-gamma-mediated signaling pathway|type I interferon signaling pathway	ko04630,ko04380	Jak-STAT signaling pathway|Osteoclast differentiation
IRS1	31.0630259987078	10.9406110294156	51.185440968	4.67848101265823	2.22604019835159	0.00897360387744975	0.379816926499456	Up	0.0651349	0.411251	GeneID:100512686,Genbank:NM_001244489.1	insulin receptor substrate 1		GO:0000165,GO:0001784,GO:0004871,GO:0005068,GO:0005080,GO:0005088,GO:0005158,GO:0005159,GO:0005634,GO:0005737,GO:0005829,GO:0005886,GO:0005899,GO:0005901,GO:0007165,GO:0008284,GO:0008286,GO:0010907,GO:0014065,GO:0016303,GO:0032000,GO:0032868,GO:0032869,GO:0038111,GO:0042169,GO:0042593,GO:0043231,GO:0043434,GO:0043548,GO:0043552,GO:0045725,GO:0046326,GO:0046627,GO:0046628,GO:0046676,GO:0046934,GO:…	MAPK cascade|phosphotyrosine residue binding|signal transducer activity|transmembrane receptor protein tyrosine kinase adaptor activity|protein kinase C binding|Ras guanyl-nucleotide exchange factor activity|insulin receptor binding|insulin-like growth factor receptor binding|nucleus|cytoplasm|cytosol|plasma membrane|insulin receptor complex|caveola|signal transduction|positive regulation of cell…	ko04722,ko04960,ko04212,ko04920,ko04923,ko04211,ko04152,ko04910,ko04068,ko04151,ko04022,ko04213,ko04150	Neurotrophin signaling pathway|Aldosterone-regulated sodium reabsorption|Longevity regulating pathway - worm|Adipocytokine signaling pathway|Regulation of lipolysis in adipocytes|Longevity regulating pathway|AMPK signaling pathway|Insulin signaling pathway|FoxO signaling pathway|PI3K-Akt signaling pathway|cGMP-PKG signaling pathway|Longevity regulating pathway - multiple species|mTOR signaling pa…
ISG12(A)	35.8270389026558	2.18812220588312	69.4659555994285	31.746835443038	4.98854088462494	2.02086276358361e-06	0.000193358597726218	Up	0.117726	5.73316	GeneID:100153902,Genbank:NM_001198921.1	putative ISG12(a) protein
ISG15	28341.8606048219	269.139031323623	56414.5821783201	209.611299783884	7.71157268194949	1.3690006915553e-35	7.70176972390819e-33	Up	21.9917	4604.65	GeneID:100145895,Genbank:NM_001128469.2	ISG15 ubiquitin-like modifier		GO:0005576,GO:0005654,GO:0005829,GO:0016032,GO:0019985,GO:0030501,GO:0031397,GO:0032020,GO:0032480,GO:0032649,GO:0034340,GO:0042742,GO:0045071,GO:0051607,GO:0060337	extracellular region|nucleoplasm|cytosol|viral process|translesion synthesis|positive regulation of bone mineralization|negative regulation of protein ubiquitination|ISG15-protein conjugation|negative regulation of type I interferon production|regulation of interferon-gamma production|response to type I interferon|defense response to bacterium|negative regulation of viral genome replication|defen…	ko04622	RIG-I-like receptor signaling pathway
ISG20	481.393809731646	90.8070715441493	871.980547919142	9.60256214732347	3.26341939583994	2.01650908742966e-13	3.88955795692503e-11	Up	2.53766	26.5047	GeneID:448855,Genbank:XM_021062570.1	interferon stimulated exonuclease gene 20		GO:0000175,GO:0000738,GO:0004527,GO:0005634,GO:0005654,GO:0005730,GO:0005737,GO:0006364,GO:0006401,GO:0008283,GO:0008310,GO:0008859,GO:0009615,GO:0015030,GO:0016605,GO:0030619,GO:0030620,GO:0034511,GO:0045071,GO:0046872,GO:0051607,GO:0060337	3'-5'-exoribonuclease activity|DNA catabolic process, exonucleolytic|exonuclease activity|nucleus|nucleoplasm|nucleolus|cytoplasm|rRNA processing|RNA catabolic process|cell proliferation|single-stranded DNA 3'-5' exodeoxyribonuclease activity|exoribonuclease II activity|response to virus|Cajal body|PML body|U1 snRNA binding|U2 snRNA binding|U3 snoRNA binding|negative regulation of viral genome re…
KCNK5	2221.2002431537	1206.74939654454	3235.65108976286	2.68129497228502	1.42292994056033	0.000673157339177832	0.0409413080791851	Up	15.4814	40.5604	GeneID:100154866,Genbank:XM_001928254.4	potassium two pore domain channel subfamily K member 5		GO:0005249,GO:0005267,GO:0005887,GO:0006813,GO:0007588,GO:0022841,GO:0030322,GO:0034765	voltage-gated potassium channel activity|potassium channel activity|integral component of plasma membrane|potassium ion transport|excretion|potassium ion leak channel activity|stabilization of membrane potential|regulation of ion transmembrane transport	ko04974,ko04742	Protein digestion and absorption|Taste transduction
KHNYN	1321.2588171733	550.312734779604	2092.204899567	3.80184714497823	1.92670052893151	2.73149068206226e-06	0.000257906204120312	Up	4.22667	15.835	GeneID:100158093,Genbank:XM_021099195.1	KH and NYN domain containing		GO:0003723	RNA binding
KIAA0040	633.655262849253	247.257809264792	1020.05271643371	4.12546208132631	2.04455572059535	6.23811797040769e-07	6.42954723942325e-05	Up	1.99919	7.80038	GeneID:100519616,Genbank:XM_013989639.2	KIAA0040 ortholog
KLF8	42.2944633972597	19.693099852948	64.8958269415714	3.29535864978903	1.72043548924372	0.0205963249907011	0.759813060176083	Up	0.0856147	0.353141	GeneID:100154631,Genbank:XM_021079404.1	Kruppel like factor 8		GO:0000122,GO:0000978,GO:0001078,GO:0005654,GO:0005829,GO:0006351,GO:0016235,GO:0046872	negative regulation of transcription from RNA polymerase II promoter|RNA polymerase II proximal promoter sequence-specific DNA binding|transcriptional repressor activity, RNA polymerase II proximal promoter sequence-specific DNA binding|nucleoplasm|cytosol|transcription, DNA-templated|aggresome|metal ion binding
LGALS3BP	5941.8458500756	474.822518676636	11408.8691814746	24.0276497695852	4.58662363509108	3.65559127428652e-19	8.50996437679596e-17	Up	10.9116	251.42	GeneID:110255948,Genbank:XM_021066516.1	galectin 3 binding protein		GO:0005044,GO:0005578,GO:0005615,GO:0007155,GO:0016020	scavenger receptor activity|proteinaceous extracellular matrix|extracellular space|cell adhesion|membrane
LGALS8	2853.60910727808	1066.70957536802	4640.50863918814	4.35030185004868	2.121115507274	1.11615726671978e-06	0.00011246533891978	Up	6.27824	27.6594	GeneID:100156193,Genbank:XM_021071989.1	galectin 8
LGALS9	17935.8784595646	2782.19738478038	33089.5595343488	11.893318466677	3.57207940605574	3.65106264176819e-12	6.2400819986271e-10	Up	46.5163	534.786	GeneID:396972,Genbank:XM_021066200.1	galectin 9
LIPG	3562.01367143274	5227.42394985476	1896.60339301071	0.362817979028352	-1.46268214615333	0.000739427014489218	0.0445702837037206	Down	59.6906	21.0897	GeneID:100155736,Genbank:NM_001243029.1	lipase G, endothelial type		GO:0004465,GO:0004620,GO:0005576,GO:0005615,GO:0005769,GO:0005794,GO:0006629,GO:0007584,GO:0008201,GO:0008283,GO:0008970,GO:0009395,GO:0009986,GO:0010983,GO:0032376,GO:0034375,GO:0042632,GO:0043691,GO:0050746,GO:0055091	lipoprotein lipase activity|phospholipase activity|extracellular region|extracellular space|early endosome|Golgi apparatus|lipid metabolic process|response to nutrient|heparin binding|cell proliferation|phosphatidylcholine 1-acylhydrolase activity|phospholipid catabolic process|cell surface|positive regulation of high-density lipoprotein particle clearance|positive regulation of cholesterol trans…	ko00561	Glycerolipid metabolism
LLGL2	3148.51397001971	1901.47819691243	4395.549743127	2.3116487742349	1.20892221524265	0.00463414952356063	0.218014936819218	Up	18.057	41.8818	GeneID:110255967,Genbank:XM_021066626.1	LLGL2, scribble cell polarity complex component		GO:0005096,GO:0005737,GO:0005829,GO:0005886,GO:0006887,GO:0007049,GO:0017137,GO:0017157,GO:0030165,GO:0032878,GO:0043231,GO:0050708,GO:0051301	GTPase activator activity|cytoplasm|cytosol|plasma membrane|exocytosis|cell cycle|Rab GTPase binding|regulation of exocytosis|PDZ domain binding|regulation of establishment or maintenance of cell polarity|intracellular membrane-bounded organelle|regulation of protein secretion|cell division	ko04530,ko04390,ko04391	Tight junction|Hippo signaling pathway|Hippo signaling pathway - fly
LMO2	47.6193557273993	1.09406110294156	94.1446503518571	86.0506329113924	6.42711389836457	7.11446055025901e-09	8.81279324308231e-07	Up	0	2.11884	GeneID:100512825,Genbank:XM_005661026.2	LIM domain only 2
LOC100151816	1778.41017170622	368.698591691305	3188.12175172114	8.64695939601097	3.11219291477642	1.41570582623787e-12	2.45062308536715e-10	Up	11.6932	96.1587	GeneID:100151816,Genbank:NM_001315572.1	interferon-induced protein with tetratricopeptide repeats 5		GO:0000049,GO:0000339,GO:0003690,GO:0003723,GO:0003727,GO:0005886,GO:0008266,GO:0015629,GO:0032587,GO:0043123,GO:0043231,GO:0045071,GO:0045087,GO:0045177,GO:0051607	tRNA binding|RNA cap binding|double-stranded DNA binding|RNA binding|single-stranded RNA binding|plasma membrane|poly(U) RNA binding|actin cytoskeleton|ruffle membrane|positive regulation of I-kappaB kinase/NF-kappaB signaling|intracellular membrane-bounded organelle|negative regulation of viral genome replication|innate immune response|apical part of cell|defense response to virus
LOC100155195	1943.30872300654	1.09406110294156	3885.52338491014	3551.46835443038	11.7941999148205	1.99775464227802e-50	1.34868415900189e-46	Up	0.0158605	51.6482	GeneID:100155195,Genbank:XM_021090310.1	guanylate-binding protein 7		GO:0000139,GO:0003924,GO:0005525,GO:0005634,GO:0048471	Golgi membrane|GTPase activity|GTP binding|nucleus|perinuclear region of cytoplasm
LOC100156062	9.59727018149999	0	19.194540363	Inf	Inf	0.00239458892590871	0.124352844913921	Up	0	0.110547	GeneID:100156062,Genbank:XM_021091541.1	apolipoprotein L3		GO:0004871,GO:0005319,GO:0005576,GO:0005737,GO:0006954,GO:0008289,GO:0016020,GO:0042157,GO:0043123	signal transducer activity|lipid transporter activity|extracellular region|cytoplasm|inflammatory response|lipid binding|membrane|lipoprotein metabolic process|positive regulation of I-kappaB kinase/NF-kappaB signaling
LOC100517129	476.754436700185	217.71815948537	735.790713915	3.37955600788754	1.75683372363968	2.07304457105829e-05	0.00173852470797696	Up	2.74729	9.15121	GeneID:100517129,Genbank:XM_021075662.1	nuclear body protein SP140-like protein		GO:0003677,GO:0016604,GO:0046872	DNA binding|nuclear body|metal ion binding
LOC100517149	40.5702784945227	9.84654992647402	71.2940070625714	7.24050632911392	2.85609058860129	0.000428540113251715	0.027422505256515	Up	0.115308	0.597611	GeneID:100517149,Genbank:XM_021088107.1	zinc finger protein 75A	zf-C2H2	GO:0003677,GO:0003700,GO:0005634,GO:0006351,GO:0008270	DNA binding|DNA binding transcription factor activity|nucleus|transcription, DNA-templated|zinc ion binding
LOC100518644	437.105108374594	635.649500809045	238.560715940143	0.375302294167629	-1.41387498565329	0.000563140819110189	0.0348582309501177	Down	14.1689	5.2827	GeneID:100518644,Genbank:XM_003122706.6	glycine N-acyltransferase-like		GO:0005739,GO:0005759,GO:0006544,GO:0006637,GO:0006805,GO:0009636,GO:0016746,GO:0032787,GO:0047961,GO:0047962,GO:0070062,GO:1901787	mitochondrion|mitochondrial matrix|glycine metabolic process|acyl-CoA metabolic process|xenobiotic metabolic process|response to toxic substance|transferase activity, transferring acyl groups|monocarboxylic acid metabolic process|glycine N-acyltransferase activity|glycine N-benzoyltransferase activity|extracellular exosome|benzoyl-CoA metabolic process
LOC100519082	610.098326949207	10.9406110294156	1209.256042869	110.529113924051	6.78828262257266	3.07387283432546e-33	1.38344770030208e-30	Up	0.329432	34.8236	GeneID:100519082,Genbank:XM_003124235.5	interferon-induced transmembrane protein 1		GO:0001503,GO:0005057,GO:0005886,GO:0007166,GO:0008285,GO:0009615,GO:0016020,GO:0016021,GO:0030336,GO:0034341,GO:0035455,GO:0035456,GO:0045071,GO:0045669,GO:0046597,GO:0050776,GO:0051607,GO:0060337	ossification|signal transducer activity, downstream of receptor|plasma membrane|cell surface receptor signaling pathway|negative regulation of cell proliferation|response to virus|membrane|integral component of membrane|negative regulation of cell migration|response to interferon-gamma|response to interferon-alpha|response to interferon-beta|negative regulation of viral genome replication|positiv…
LOC100519098	1492.9086949	120.346721323571	2865.47066847643	23.8101265822785	4.57350338534609	2.27110359163709e-22	6.38842514464248e-20	Up	1.05765	25.4256	GeneID:100519098,Genbank:XM_021102382.1	sterile alpha motif domain-containing protein 9		GO:0005737,GO:0005769,GO:0005829,GO:0034058,GO:0043231	cytoplasm|early endosome|cytosol|endosomal vesicle fusion|intracellular membrane-bounded organelle
LOC100520273	5.94116725521428	0	11.8823345104286	Inf	Inf	0.0177925153035127	0.675588144260572	Up	0	0.0466622	GeneID:100520273,Genbank:XM_021069823.1	poly [ADP-ribose] polymerase 15		GO:0000122,GO:0001191,GO:0003950,GO:0005634,GO:0006351,GO:0070212,GO:0070403	negative regulation of transcription from RNA polymerase II promoter|transcriptional repressor activity, RNA polymerase II transcription factor binding|NAD+ ADP-ribosyltransferase activity|nucleus|transcription, DNA-templated|protein poly-ADP-ribosylation|NAD+ binding
LOC100521485	92.0673191437402	52.5149329411948	131.619705346286	2.50632911392405	1.32557587190251	0.0210122429145066	0.771954525088783	Up	1.77808	2.47373	GeneID:100521485,Genbank:XM_003135416.6	protein FAM127
LOC100521659	118.137825805607	180.520081985357	55.7555696258571	0.308860759493671	-1.69497150550158	0.00161797967372134	0.0914056968811113	Down	1.84349	0.504621	GeneID:100521659,Genbank:XM_003125033.5	cytochrome P450 26B1		GO:0001709,GO:0001768,GO:0001972,GO:0004497,GO:0005506,GO:0005789,GO:0006805,GO:0006954,GO:0007140,GO:0007283,GO:0008401,GO:0009954,GO:0010628,GO:0016125,GO:0016709,GO:0020037,GO:0030326,GO:0031090,GO:0034653,GO:0043587,GO:0045580,GO:0048384,GO:0048387,GO:0060349,GO:0061436,GO:0070268,GO:0071300,GO:2001037	cell fate determination|establishment of T cell polarity|retinoic acid binding|monooxygenase activity|iron ion binding|endoplasmic reticulum membrane|xenobiotic metabolic process|inflammatory response|male meiotic nuclear division|spermatogenesis|retinoic acid 4-hydroxylase activity|proximal/distal pattern formation|positive regulation of gene expression|sterol metabolic process|oxidoreductase ac…	ko00830	Retinol metabolism
LOC100522887	42.5021965180714	0	85.0043930361428	Inf	Inf	3.33962563472132e-09	4.42074758039287e-07	Up	0	1.34799	GeneID:100522887,Genbank:XM_003129812.6	caspase-13		GO:0004197,GO:0006915,GO:0035234,GO:0042981,GO:0050718,GO:0050727,GO:0070269,GO:0072557,GO:0072559,GO:0097153,GO:0097169	cysteine-type endopeptidase activity|apoptotic process|ectopic germ cell programmed cell death|regulation of apoptotic process|positive regulation of interleukin-1 beta secretion|regulation of inflammatory response|pyroptosis|IPAF inflammasome complex|NLRP3 inflammasome complex|cysteine-type endopeptidase activity involved in apoptotic process|AIM2 inflammasome complex
LOC100523310	119.737370835857	0	239.474741671714	Inf	Inf	2.23921516734073e-18	5.12438698126009e-16	Up	0	3.15255	GeneID:100523310,Genbank:XM_005663706.3	guanylate-binding protein 6		GO:0003924,GO:0005525,GO:0006955,GO:0042742,GO:0070062,GO:0071346	GTPase activity|GTP binding|immune response|defense response to bacterium|extracellular exosome|cellular response to interferon-gamma
LOC100523492	65.7129105500974	4.37624441176623	127.049576688428	29.0316455696202	4.85955444390486	5.21407705845745e-09	6.57948303208341e-07	Up	0.0408371	2.06972	GeneID:100523492,Genbank:XM_013997408.2	guanylate-binding protein 5		GO:0000139,GO:0003924,GO:0005525,GO:0006954,GO:0016020,GO:0031410,GO:0042802,GO:0045089,GO:0050702,GO:0051289,GO:0071346,GO:0072616,GO:1900017,GO:1900227	Golgi membrane|GTPase activity|GTP binding|inflammatory response|membrane|cytoplasmic vesicle|identical protein binding|positive regulation of innate immune response|interleukin-1 beta secretion|protein homotetramerization|cellular response to interferon-gamma|interleukin-18 secretion|positive regulation of cytokine production involved in inflammatory response|positive regulation of NLRP3 inflamm…
LOC100523668	68.7319652392272	2.18812220588312	135.275808272571	61.8227848101266	5.9500667368103	1.07657244276101e-10	1.57998707849556e-08	Up	0.028771	1.59158	GeneID:100523668,Genbank:XM_021090315.1	guanylate-binding protein 2-like		GO:0000139,GO:0003924,GO:0005525,GO:0005654,GO:0005829,GO:0006955,GO:0015629,GO:0048471,GO:0060333,GO:0060337	Golgi membrane|GTPase activity|GTP binding|nucleoplasm|cytosol|immune response|actin cytoskeleton|perinuclear region of cytoplasm|interferon-gamma-mediated signaling pathway|type I interferon signaling pathway
LOC100620827	142.290263318646	90.8070715441493	193.773455093143	2.13390269940522	1.09349439439762	0.0301867410209721	1	Up	1.85036	4.13448	GeneID:100620827,Genbank:XM_021091411.1	uncharacterized LOC100620827
LOC100623441	198.952934238714	24.0693442647143	373.836524212714	15.5316455696202	3.9571387854858	3.7671222244035e-13	7.06440059359668e-11	Up	0.329837	5.16778	GeneID:100623441,Genbank:XM_013995888.1	sulfotransferase 1C4
LOC100626247	67.270908956185	1.09406110294156	133.447756809428	121.974683544304	6.93043793006137	2.15600441091963e-11	3.46552042336154e-09	Up	0.092633	10.2146	GeneID:100626247,Genbank:XM_003354408.4	interferon-induced transmembrane protein 1-like		GO:0001503,GO:0005057,GO:0005886,GO:0007166,GO:0008285,GO:0009615,GO:0016020,GO:0016021,GO:0030336,GO:0034341,GO:0035455,GO:0035456,GO:0045071,GO:0045669,GO:0046597,GO:0050776,GO:0051607,GO:0060337	ossification|signal transducer activity, downstream of receptor|plasma membrane|cell surface receptor signaling pathway|negative regulation of cell proliferation|response to virus|membrane|integral component of membrane|negative regulation of cell migration|response to interferon-gamma|response to interferon-alpha|response to interferon-beta|negative regulation of viral genome replication|positiv…
LOC100626318	211.991649788328	49.2327496323701	374.750549944285	7.61181434599156	2.92824037435712	4.04283764064733e-09	5.2486917138481e-07	Up	0.336228	2.68399	GeneID:100626318,Genbank:XM_005664804.3	cationic amino acid transporter 3-like		GO:0005886,GO:0006865,GO:0015171,GO:0015181,GO:0015189,GO:0016021	plasma membrane|amino acid transport|amino acid transmembrane transporter activity|arginine transmembrane transporter activity|L-lysine transmembrane transporter activity|integral component of membrane
LOC100626407	21.292644883198	3.28218330882467	39.3031064575714	11.9746835443038	3.58191562516229	0.00118333547641686	0.0688680844938813	Up	0.107174	0.915858	GeneID:100626407,Genbank:XM_013998732.2	cationic amino acid transporter 3		GO:0005886,GO:0006865,GO:0015171,GO:0015181,GO:0015189,GO:0016021	plasma membrane|amino acid transport|amino acid transmembrane transporter activity|arginine transmembrane transporter activity|L-lysine transmembrane transporter activity|integral component of membrane
LOC100737977	399.685448879048	230.846892720669	568.524005037428	2.46277521147039	1.30028495260477	0.00166347037952693	0.0931655191247356	Up	3.5656	7.83935	GeneID:100737977,Genbank:XM_021073208.1	tumor necrosis factor receptor superfamily member 10B-like		GO:0002020,GO:0004872,GO:0005031,GO:0005035,GO:0005622,GO:0005886,GO:0005887,GO:0006915,GO:0006919,GO:0006954,GO:0006955,GO:0007165,GO:0007166,GO:0007250,GO:0007275,GO:0008134,GO:0008625,GO:0009986,GO:0032496,GO:0036462,GO:0042127,GO:0042981,GO:0043154,GO:0045569,GO:0050900,GO:0071260,GO:0097191,GO:0097296,GO:1902041,GO:1902042	protease binding|receptor activity|tumor necrosis factor-activated receptor activity|death receptor activity|intracellular|plasma membrane|integral component of plasma membrane|apoptotic process|activation of cysteine-type endopeptidase activity involved in apoptotic process|inflammatory response|immune response|signal transduction|cell surface receptor signaling pathway|activation of NF-kappaB-i…
LOC100738479	137.006917612669	4.37624441176623	269.637590813571	61.6139240506329	5.94518451543055	3.72445411564897e-16	7.73655068761422e-14	Up	0.031531	2.97377	GeneID:100738479,Genbank:XM_005667079.3	tripartite motif-containing protein 34		GO:0005737,GO:0005829,GO:0008270,GO:0051091,GO:0051607,GO:0060333,GO:0070206	cytoplasm|cytosol|zinc ion binding|positive regulation of DNA binding transcription factor activity|defense response to virus|interferon-gamma-mediated signaling pathway|protein trimerization
LOC100738906	22.3451593619773	38.2921386029545	6.398180121	0.167088607594937	-2.58131472370601	0.00765502137268156	0.337771563967145	Down	0.396937	0.0585653	GeneID:100738906,Genbank:XM_021083777.1	zinc finger protein 177-like		GO:0000122,GO:0003677,GO:0005634,GO:0006351,GO:0046872,GO:0072562	negative regulation of transcription from RNA polymerase II promoter|DNA binding|nucleus|transcription, DNA-templated|metal ion binding|blood microparticle
LOC102161784	172.750863267	0	345.501726534	Inf	Inf	3.48398449702645e-23	1.0939711320663e-20	Up	0	1.47491	GeneID:102161784,Genbank:XM_005663708.3	guanylate-binding protein 6-like		GO:0003924,GO:0005525,GO:0006955,GO:0042742,GO:0070062,GO:0071346	GTPase activity|GTP binding|immune response|defense response to bacterium|extracellular exosome|cellular response to interferon-gamma
LOC102167757	81.7499074767597	43.7624441176623	119.737370835857	2.73607594936709	1.45210827783144	0.0151090877808077	0.600008538871959	Up	1.36146	4.59129	GeneID:102167757,Genbank:XM_021091736.1	translation initiation factor IF-2
LOC106510284	1421.44157690342	40.4802608088376	2802.402892998	69.2288744440643	6.11330198721118	2.7862314464412e-32	1.21353861257578e-29	Up	0.232071	17.4952	GeneID:106510284,Genbank:XM_021091543.1	apolipoprotein L3-like		GO:0004871,GO:0005319,GO:0005576,GO:0005737,GO:0006954,GO:0008289,GO:0016020,GO:0042157,GO:0043123	signal transducer activity|lipid transporter activity|extracellular region|cytoplasm|inflammatory response|lipid binding|membrane|lipoprotein metabolic process|positive regulation of I-kappaB kinase/NF-kappaB signaling
LOC106510532	22.1651239906071	36.1040163970714	8.22623158414285	0.227848101265823	-2.13385574673479	0.0237435347285315	0.839228287708462	Down	1.04678	0.286245	GeneID:106510532,Genbank:XM_013998463.2	zinc finger protein 345		GO:0003677,GO:0003700,GO:0005634,GO:0006351,GO:0006355,GO:0046872	DNA binding|DNA binding transcription factor activity|nucleus|transcription, DNA-templated|regulation of transcription, DNA-templated|metal ion binding
LOC110255360	471.727295176542	1.09406110294156	942.360529250142	861.341772151898	9.75044198854946	5.89108653842065e-37	3.78768811627408e-34	Up	0.00534631	4.56264	GeneID:110255360,Genbank:XM_021062326.1	interferon-induced very large GTPase 1-like		GO:0005525,GO:0005634,GO:0005829	GTP binding|nucleus|cytosol
LOC110255361	43.8732351154285	0	87.7464702308571	Inf	Inf	2.09380256661782e-09	2.8556083085327e-07	Up	0	0.568627	GeneID:110255361,Genbank:XM_021062330.1	interferon-induced very large GTPase 1-like		GO:0005525,GO:0005634,GO:0005829	GTP binding|nucleus|cytosol
LOC110256626	1610.72799658703	263.668725808915	2957.78726736514	11.2178160617679	3.48771992738137	4.47295463708317e-15	9.01400500147716e-13	Up	2.26886	23.9596	GeneID:110256626,Genbank:XM_021072532.1	proline dehydrogenase 1, mitochondrial		GO:0004657,GO:0005739,GO:0005759,GO:0010133,GO:0071949	proline dehydrogenase activity|mitochondrion|mitochondrial matrix|proline catabolic process to glutamate|FAD binding	ko00330	Arginine and proline metabolism
LOC110257828	29.415009906935	13.1287332352987	45.7012865785714	3.48101265822785	1.79950706023492	0.0338922674416457	1	Up	0.134632	0.41578	GeneID:110257828,Genbank:XM_021080581.1	negative regulator of P-body association		GO:0000932,GO:0000956,GO:0006397,GO:0010607	P-body|nuclear-transcribed mRNA catabolic process|mRNA processing|negative regulation of cytoplasmic mRNA processing body assembly
LOC110260835	7.31220585257142	0	14.6244117051428	Inf	Inf	0.00813055887041572	0.349614031427876	Up	0	0.134012	GeneID:110260835,Genbank:XM_021093099.1	uncharacterized LOC110260835
LOC110261384	25.308818552224	7.65842772059091	42.9592093838571	5.60940325497287	2.48784730080138	0.00787993011386466	0.344319794166345	Up	0.0399322	0.0943965	GeneID:110261384,Genbank:XM_021097585.1	translation initiation factor IF-2-like
LOC733579	3300.74772538788	202.401304044188	6399.09414673157	31.61587410195	4.98257720195631	4.01104733389693e-23	1.23084457050628e-20	Up	4.23945	132.615	GeneID:733579,Genbank:NM_001044532.1	tripartite motif protein TRIM5		GO:0000932,GO:0002218,GO:0004842,GO:0005634,GO:0006914,GO:0008270,GO:0008329,GO:0031664,GO:0043123,GO:0043410,GO:0045087,GO:0051092,GO:0051607,GO:0070534	P-body|activation of innate immune response|ubiquitin-protein transferase activity|nucleus|autophagy|zinc ion binding|signaling pattern recognition receptor activity|regulation of lipopolysaccharide-mediated signaling pathway|positive regulation of I-kappaB kinase/NF-kappaB signaling|positive regulation of MAPK cascade|innate immune response|positive regulation of NF-kappaB transcription factor a…
LOC780435	31.4300211788084	9.84654992647402	53.0134924311428	5.38396624472574	2.42866936486661	0.00474234407805566	0.220362548558648	Up	0.0954761	1.54413	GeneID:780435,Genbank:XM_021088755.1	glutathione S-transferase mu 2		GO:0004364,GO:0005737,GO:0008152	glutathione transferase activity|cytoplasm|metabolic process	ko00982,ko00480,ko00980	Drug metabolism - cytochrome P450|Glutathione metabolism|Metabolism of xenobiotics by cytochrome P450
LRRN4CL	227.710122596412	123.628904632396	331.791340560428	2.68376834322841	1.42426014676191	0.00173233088196632	0.0958603752799562	Up	5.04007	12.9567	GeneID:100620756,Genbank:XM_003353820.4	LRRN4 C-terminal like		GO:0016021	integral component of membrane
LRRTM2	17.9135194513279	1.09406110294156	34.7329777997143	31.746835443038	4.98854088462494	0.000338403579689328	0.0225080055811099	Up	0.00986375	0.295109	GeneID:100524309,Genbank:XM_005661706.3	leucine rich repeat transmembrane neuronal 2		GO:0002091,GO:0016021,GO:0030054,GO:0042043,GO:0045211,GO:0050808,GO:0051965,GO:0060076,GO:0060291	negative regulation of receptor internalization|integral component of membrane|cell junction|neurexin family protein binding|postsynaptic membrane|synapse organization|positive regulation of synapse assembly|excitatory synapse|long-term synaptic potentiation
LY75	75.5317627271298	45.9505663235454	105.112959130714	2.2875226039783	1.19378599934697	0.0493529739517411	1	Up	0.4219	0.867583	GeneID:595126,Genbank:NM_001184946.1	lymphocyte antigen 75
MAK	114.890264683584	74.3961550000259	155.384374367143	2.08860759493671	1.06254146606871	0.0469871566795496	1	Up	0.520128	1.17832	GeneID:100155401,Genbank:XM_005665566.3	male germ cell associated kinase		GO:0001750,GO:0001917,GO:0003713,GO:0004672,GO:0004674,GO:0005524,GO:0005634,GO:0005737,GO:0005813,GO:0005929,GO:0006351,GO:0006355,GO:0006468,GO:0007275,GO:0007283,GO:0010468,GO:0030154,GO:0030496,GO:0035556,GO:0042073,GO:0045494,GO:0046777,GO:0046872,GO:0060271,GO:0072686	photoreceptor outer segment|photoreceptor inner segment|transcription coactivator activity|protein kinase activity|protein serine/threonine kinase activity|ATP binding|nucleus|cytoplasm|centrosome|cilium|transcription, DNA-templated|regulation of transcription, DNA-templated|protein phosphorylation|multicellular organism development|spermatogenesis|regulation of gene expression|cell differentiati…
MARCKSL1	4978.33116468947	1156.42258580923	8800.23974356971	7.60988227967857	2.92787413627316	4.01275536733216e-10	5.70318136523356e-08	Up	31.1463	228.725	GeneID:100628001,Genbank:XM_003356281.4	MARCKS like 1		GO:0003779,GO:0005516,GO:0005737,GO:0005886	actin binding|calmodulin binding|cytoplasm|plasma membrane	ko04666	Fc gamma R-mediated phagocytosis
MAST3	793.519748188568	462.787846544279	1124.25164983286	2.42930245084837	1.280542118288	0.00129263186291053	0.0745859633034956	Up	1.34284	3.43099	GeneID:100736673,Genbank:XM_021083495.1	microtubule associated serine/threonine kinase 3		GO:0000287,GO:0004674,GO:0005524,GO:0005622,GO:0007010,GO:0018105,GO:0035556	magnesium ion binding|protein serine/threonine kinase activity|ATP binding|intracellular|cytoskeleton organization|peptidyl-serine phosphorylation|intracellular signal transduction
MFSD12	5629.04824119472	2005.41400169188	9252.68248069757	4.61385154032609	2.20597158324041	1.53908750622153e-06	0.000150585213833356	Up	24.2244	106.97	GeneID:100519240,Genbank:XM_021084115.1	major facilitator superfamily domain containing 12		GO:0005765,GO:0016021	lysosomal membrane|integral component of membrane
MMD2	19.194540363	0	38.389080726	Inf	Inf	2.64756799008307e-05	0.00215346162663262	Up	0	0.219047	GeneID:100512096,Genbank:XM_003124274.5	monocyte to macrophage differentiation associated 2		GO:0000139,GO:0004672,GO:0016021,GO:0032880,GO:0045666,GO:0045860,GO:0046579,GO:0048471	Golgi membrane|protein kinase activity|integral component of membrane|regulation of protein localization|positive regulation of neuron differentiation|positive regulation of protein kinase activity|positive regulation of Ras protein signal transduction|perinuclear region of cytoplasm
MORC3	202.61596160236	90.8070715441493	314.424851660571	3.46255909714808	1.79183869453652	0.000151626085473036	0.0107750284529312	Up	0.685076	2.52861	GeneID:100513379,Genbank:XM_003132764.4	MORC family CW-type zinc finger 3		GO:0003723,GO:0005654,GO:0006468,GO:0007569,GO:0008270,GO:0009791,GO:0016032,GO:0016363,GO:0016605,GO:0018105,GO:0048147,GO:0050821,GO:0051457	RNA binding|nucleoplasm|protein phosphorylation|cell aging|zinc ion binding|post-embryonic development|viral process|nuclear matrix|PML body|peptidyl-serine phosphorylation|negative regulation of fibroblast proliferation|protein stabilization|maintenance of protein location in nucleus
MOV10	4075.83462132309	1363.20013426518	6788.469108381	4.97980372635471	2.31608888112972	2.67420168320439e-07	2.88856569013005e-05	Up	14.2875	68.4923	GeneID:100521086,Genbank:XM_005655442.3	Mov10 RISC complex RNA helicase		GO:0000932,GO:0003723,GO:0004386,GO:0005524,GO:0005615,GO:0005829,GO:0006351,GO:0006355,GO:0007223,GO:0035195,GO:0035279,GO:0045652	P-body|RNA binding|helicase activity|ATP binding|extracellular space|cytosol|transcription, DNA-templated|regulation of transcription, DNA-templated|Wnt signaling pathway, calcium modulating pathway|gene silencing by miRNA|mRNA cleavage involved in gene silencing by miRNA|regulation of megakaryocyte differentiation
MT1A	175.202114092578	85.3367660294415	265.067462155714	3.10613437195716	1.63512024233404	0.000776005388324158	0.0459544945313719	Up	23.366	75.4878	GeneID:397417,Genbank:NM_001001266.2	metallothionein 1A
MT1D	7.31220585257142	0	14.6244117051428	Inf	Inf	0.00813055887041572	0.349614031427876	Up	0	0	GeneID:100037920,Genbank:XM_021093893.1	metallothionein-1E
MUC1	18.8206207455389	6.56436661764935	31.0768748734286	4.73417721518987	2.24311371171053	0.0298070068501011	0.998623397499598	Up	0.0804677	0.336796	GeneID:397382,Genbank:XM_021089730.1	mucin 1, cell surface associated		GO:0005615,GO:0005634,GO:0005737,GO:0005886,GO:0007155,GO:0016021,GO:0016324	extracellular space|nucleus|cytoplasm|plasma membrane|cell adhesion|integral component of membrane|apical plasma membrane
MUC4	1915.86025330996	1033.88774227977	2797.83276434014	2.70612818967249	1.43623018159991	0.00052582895406722	0.0331763669991383	Up	3.11429	8.1892	GeneID:100157344,Genbank:XM_021068272.1	mucin 4, cell surface associated
MX1	21274.3020486304	82.0545827206168	42466.5495145401	517.540253164557	9.01552726645902	4.15983438705646e-42	4.01186313528831e-39	Up	1.20884	634.598	GeneID:397128,Genbank:NM_214061.2	MX dynamin like GTPase 1		GO:0000266,GO:0003374,GO:0003924,GO:0005525,GO:0005737,GO:0005789,GO:0008017,GO:0031966,GO:0032439,GO:0045071,GO:0048471,GO:0051607,GO:0061025,GO:0071357,GO:1901253	mitochondrial fission|dynamin family protein polymerization involved in mitochondrial fission|GTPase activity|GTP binding|cytoplasm|endoplasmic reticulum membrane|microtubule binding|mitochondrial membrane|endosome localization|negative regulation of viral genome replication|perinuclear region of cytoplasm|defense response to virus|membrane fusion|cellular response to type I interferon|negative r…
MX2	4413.18628508391	3.28218330882467	8823.09038685899	2688.17721518987	11.3924125340318	1.20571759256781e-51	1.62795989348506e-47	Up	0.0674274	138.336	GeneID:396893,Genbank:NM_001097416.1	myxovirus (influenza virus) resistance 2 (mouse)		GO:0000266,GO:0003374,GO:0003924,GO:0005525,GO:0005634,GO:0005643,GO:0008017,GO:0009615,GO:0031966,GO:0035455,GO:0045087,GO:0046822,GO:0051607,GO:0051726,GO:0061025	mitochondrial fission|dynamin family protein polymerization involved in mitochondrial fission|GTPase activity|GTP binding|nucleus|nuclear pore|microtubule binding|response to virus|mitochondrial membrane|response to interferon-alpha|innate immune response|regulation of nucleocytoplasmic transport|defense response to virus|regulation of cell cycle|membrane fusion
MXD1	229.967489175899	73.3020938970844	386.632884454714	5.27451350840733	2.39903803384353	4.09271035550543e-07	4.3511634031523e-05	Up	0.780197	3.9471	GeneID:100625349,Genbank:XM_003354782.5	MAX dimerization protein 1	bHLH	GO:0000122,GO:0000790,GO:0000978,GO:0001078,GO:0003700,GO:0003712,GO:0003714,GO:0005634,GO:0005654,GO:0005739,GO:0005829,GO:0006351,GO:0007275,GO:0008283,GO:0046983	negative regulation of transcription from RNA polymerase II promoter|nuclear chromatin|RNA polymerase II proximal promoter sequence-specific DNA binding|transcriptional repressor activity, RNA polymerase II proximal promoter sequence-specific DNA binding|DNA binding transcription factor activity|transcription cofactor activity|transcription corepressor activity|nucleus|nucleoplasm|mitochondrion|c…
MYO1G	63.1577931641136	1.09406110294156	125.221525225286	114.455696202532	6.83864545414188	6.81859699188171e-11	1.034434793083e-08	Up	0.0115815	0.803138	GeneID:100512998,Genbank:XM_021079179.1	myosin IG		GO:0001891,GO:0002456,GO:0003774,GO:0003779,GO:0005516,GO:0005524,GO:0005546,GO:0005547,GO:0005886,GO:0005902,GO:0006887,GO:0016020,GO:0016459,GO:0030027,GO:0030175,GO:0031256,GO:0031589,GO:0038096,GO:0043325,GO:0070062,GO:0071976,GO:0072678	phagocytic cup|T cell mediated immunity|motor activity|actin binding|calmodulin binding|ATP binding|phosphatidylinositol-4,5-bisphosphate binding|phosphatidylinositol-3,4,5-trisphosphate binding|plasma membrane|microvillus|exocytosis|membrane|myosin complex|lamellipodium|filopodium|leading edge membrane|cell-substrate adhesion|Fc-gamma receptor signaling pathway involved in phagocytosis|phosphati…
N4BP1	1715.30084960363	762.560588750266	2668.041110457	3.49879229246499	1.80685702081519	1.3767308242904e-05	0.00119157817881852	Up	6.06656	20.5175	GeneID:100520431,Genbank:XM_003126990.5	NEDD4 binding protein 1		GO:0005730,GO:0016605,GO:0031397,GO:0032435,GO:0034644	nucleolus|PML body|negative regulation of protein ubiquitination|negative regulation of proteasomal ubiquitin-dependent protein catabolic process|cellular response to UV
NAMPT	1400.7998291321	678.317883823766	2123.28177444043	3.13021641486321	1.64626240471592	5.517235894516e-05	0.004256783945586	Up	7.7205	23.7793	GeneID:595123,Genbank:XM_021102257.1	nicotinamide phosphoribosyltransferase		GO:0004514,GO:0005125,GO:0005615,GO:0005634,GO:0005737,GO:0009435,GO:0032922,GO:0047280	nicotinate-nucleotide diphosphorylase (carboxylating) activity|cytokine activity|extracellular space|nucleus|cytoplasm|NAD biosynthetic process|circadian regulation of gene expression|nicotinamide phosphoribosyltransferase activity	ko00760	Nicotinate and nicotinamide metabolism
NBN	566.945233319259	308.525231029519	825.365235608999	2.67519525989766	1.41964419626341	0.000432399321010038	0.0275389416616865	Up	4.21494	10.7995	GeneID:100153233,Genbank:XM_021089137.1	nibrin				ko03440	Homologous recombination
NEMP2	146.327210299753	78.7723994117922	213.882021187714	2.71518987341772	1.44105308932244	0.00438153387793924	0.208307994436393	Up	0.665322	1.84798	GeneID:100515587,Genbank:XM_021076065.1	nuclear envelope integral membrane protein 2		GO:0005635,GO:0005637,GO:0016021	nuclear envelope|nuclear inner membrane|integral component of membrane
NEURL3	441.799876904938	31.7277719853052	851.871981824571	26.8494107376691	4.74681852070806	1.18449185708193e-21	3.26387939884087e-19	Up	0.520488	13.7723	GeneID:100524797,Genbank:XM_003124839.5	neuralized E3 ubiquitin protein ligase 3		GO:0046872,GO:0061630	metal ion binding|ubiquitin protein ligase activity
NLRC5	946.196667547798	2.18812220588312	1890.20521288971	863.848101265822	9.75463384149628	2.97774837209531e-44	4.46728428000342e-41	Up	0.00721528	10.5136	GeneID:100135667,Genbank:XM_021093211.1	NLR family CARD domain containing 5		GO:0000979,GO:0005524,GO:0005634,GO:0005737,GO:0005813,GO:0005829,GO:0032088,GO:0032480,GO:0043549,GO:0045087,GO:0045345,GO:0045944,GO:0051607,GO:0060335,GO:0060339,GO:0060340	RNA polymerase II core promoter sequence-specific DNA binding|ATP binding|nucleus|cytoplasm|centrosome|cytosol|negative regulation of NF-kappaB transcription factor activity|negative regulation of type I interferon production|regulation of kinase activity|innate immune response|positive regulation of MHC class I biosynthetic process|positive regulation of transcription from RNA polymerase II prom…
NMI	390.808320183029	167.391348750058	614.225291616	3.66939687267312	1.87554295126746	9.19266458242207e-06	0.000805969851895213	Up	3.78082	14.0384	GeneID:100621233,Genbank:XM_003359414.4	N-myc and STAT interactor		GO:0003712,GO:0005737,GO:0006366,GO:0060333	transcription cofactor activity|cytoplasm|transcription from RNA polymerase II promoter|interferon-gamma-mediated signaling pathway
NOD2	11.695374701698	3.28218330882467	20.1085660945714	6.12658227848101	2.61508248909749	0.0426423378495942	1	Up	0.0402377	0.194932	GeneID:100125838,Genbank:NM_001105295.1	nucleotide binding oligomerization domain containing 2		GO:0002374,GO:0002830,GO:0003779,GO:0005524,GO:0005737,GO:0005794,GO:0005829,GO:0005856,GO:0008180,GO:0009986,GO:0016045,GO:0016323,GO:0019901,GO:0030277,GO:0030544,GO:0031982,GO:0032495,GO:0032498,GO:0032500,GO:0032740,GO:0032755,GO:0032757,GO:0032760,GO:0042742,GO:0042834,GO:0042981,GO:0043123,GO:0043234,GO:0045087,GO:0045944,GO:0046330,GO:0046645,GO:0050700,GO:0050718,GO:0050871,GO:0051092,GO:…	cytokine secretion involved in immune response|positive regulation of type 2 immune response|actin binding|ATP binding|cytoplasm|Golgi apparatus|cytosol|cytoskeleton|COP9 signalosome|cell surface|detection of bacterium|basolateral plasma membrane|protein kinase binding|maintenance of gastrointestinal epithelium|Hsp70 protein binding|vesicle|response to muramyl dipeptide|detection of muramyl dipep…	ko04621,ko04668	NOD-like receptor signaling pathway|TNF signaling pathway
NOS2	21.5626979402532	6.56436661764935	36.5610292628571	5.56962025316456	2.47757896534756	0.0127761802659749	0.518029987841422	Up	0.039494	0.160071	GeneID:396859,Genbank:XM_021066186.1	nitric oxide synthase 2		GO:0003958,GO:0004517,GO:0005506,GO:0005516,GO:0005622,GO:0006809,GO:0006954,GO:0007263,GO:0010181,GO:0018119,GO:0020037,GO:0031284,GO:0032310,GO:0042742,GO:0045776,GO:0050660,GO:0050661,GO:0072604,GO:0072606,GO:0097755,GO:1900015	NADPH-hemoprotein reductase activity|nitric-oxide synthase activity|iron ion binding|calmodulin binding|intracellular|nitric oxide biosynthetic process|inflammatory response|nitric oxide mediated signal transduction|FMN binding|peptidyl-cysteine S-nitrosylation|heme binding|positive regulation of guanylate cyclase activity|prostaglandin secretion|defense response to bacterium|negative regulation …	ko04066,ko04146,ko00330,ko04020,ko00220	HIF-1 signaling pathway|Peroxisome|Arginine and proline metabolism|Calcium signaling pathway|Arginine biosynthesis
NRAP	131.52276322324	76.5842772059091	186.461249240571	2.43471971066908	1.28375569620788	0.0131834267864672	0.532942001409822	Up	0.306811	0.830049	GeneID:733691,Genbank:XM_021072190.1	nebulin related anchoring protein		GO:0003779,GO:0005916,GO:0005927,GO:0046872,GO:0051371	actin binding|fascia adherens|muscle tendon junction|metal ion binding|muscle alpha-actinin binding
NUAK2	264.167285298863	133.47545455887	394.859116038857	2.95829010168085	1.56476353578193	0.000419048028722217	0.0270717056641501	Up	1.74622	5.11296	GeneID:100625699,Genbank:XM_003357391.4	NUAK family kinase 2		GO:0000287,GO:0004674,GO:0005524,GO:0005634,GO:0005737,GO:0006468,GO:0006915,GO:0030036,GO:0035556,GO:0042149,GO:0043066	magnesium ion binding|protein serine/threonine kinase activity|ATP binding|nucleus|cytoplasm|protein phosphorylation|apoptotic process|actin cytoskeleton organization|intracellular signal transduction|cellular response to glucose starvation|negative regulation of apoptotic process
NUB1	4499.1254771637	1142.19979147099	7856.05116285642	6.87800087298123	2.78198929897689	1.71509976793593e-09	2.36298745578275e-07	Up	14.7563	102.735	GeneID:100517250,Genbank:XM_013990737.2	negative regulator of ubiquitin like proteins 1		GO:0005634,GO:0005829,GO:0006511,GO:0016567,GO:0032436,GO:0034341,GO:0034612,GO:0043687	nucleus|cytosol|ubiquitin-dependent protein catabolic process|protein ubiquitination|positive regulation of proteasomal ubiquitin-dependent protein catabolic process|response to interferon-gamma|response to tumor necrosis factor|post-translational protein modification
NXPE3	215.322304158675	89.7130104412078	340.931597876143	3.80024698981167	1.9260931868185	4.06005486677551e-05	0.00316872027810421	Up	1.35363	4.98476	GeneID:100520806,Genbank:XM_003132693.4	neurexophilin and PC-esterase domain family member 3		GO:0005576	extracellular region
OAS1	5550.58744146415	13.1287332352987	11088.046149693	844.56329113924	9.72206173167797	5.80060783230718e-47	1.30533011586353e-43	Up	0.276238	221.508	GeneID:397570,Genbank:XM_021073680.1	2'-5'-oligoadenylate synthetase 1		GO:0001730,GO:0003725,GO:0005524,GO:0005576,GO:0005634,GO:0005737,GO:0005739,GO:0005783,GO:0006164,GO:0045071,GO:0045087,GO:0046872,GO:0051607	2'-5'-oligoadenylate synthetase activity|double-stranded RNA binding|ATP binding|extracellular region|nucleus|cytoplasm|mitochondrion|endoplasmic reticulum|purine nucleotide biosynthetic process|negative regulation of viral genome replication|innate immune response|metal ion binding|defense response to virus
OAS2	25734.3875479562	294.302436691279	51174.4726592211	173.883958401957	7.44198103327925	7.7640759246287e-34	3.61484665980471e-31	Up	2.90543	506.609	GeneID:595128,Genbank:XM_021072182.1	2'-5'-oligoadenylate synthetase 2		GO:0001730,GO:0003725,GO:0005524,GO:0005654,GO:0005739,GO:0005783,GO:0005829,GO:0006401,GO:0006486,GO:0009615,GO:0018377,GO:0045087,GO:0046872,GO:0048471,GO:0051607	2'-5'-oligoadenylate synthetase activity|double-stranded RNA binding|ATP binding|nucleoplasm|mitochondrion|endoplasmic reticulum|cytosol|RNA catabolic process|protein glycosylation|response to virus|protein myristoylation|innate immune response|metal ion binding|perinuclear region of cytoplasm|defense response to virus
OASL	1722.82771301438	15.3168554411818	3430.33857058757	223.958408679928	7.80708702401072	7.60707903529837e-41	6.41942382091241e-38	Up	0.484216	109.076	GeneID:595119,Genbank:NM_001031790.1	2'-5'-oligoadenylate synthetase like		GO:0003677,GO:0003723,GO:0003725,GO:0005524,GO:0005654,GO:0005730,GO:0005737,GO:0005829,GO:0009615,GO:0016020,GO:0016740,GO:0045071,GO:0046966,GO:0051607,GO:0060333,GO:0060337	DNA binding|RNA binding|double-stranded RNA binding|ATP binding|nucleoplasm|nucleolus|cytoplasm|cytosol|response to virus|membrane|transferase activity|negative regulation of viral genome replication|thyroid hormone receptor binding|defense response to virus|interferon-gamma-mediated signaling pathway|type I interferon signaling pathway
OGFR	5790.83772012022	2577.60795853031	9004.06748171014	3.49318733747394	1.80454401564926	6.97887065009657e-05	0.00532365601794372	Up	42.3553	141.788	GeneID:106508728,Genbank:XM_021078228.1	opioid growth factor receptor
OLR1	98.7147790097142	0	197.429558019428	Inf	Inf	3.49870576463079e-16	7.38117581781953e-14	Up	0	6.07841	GeneID:396724,Genbank:NM_213805.1	oxidized low density lipoprotein receptor 1		GO:0002376,GO:0005576,GO:0005886,GO:0006954,GO:0007155,GO:0016021,GO:0030246,GO:0032930,GO:0045121,GO:0097756	immune system process|extracellular region|plasma membrane|inflammatory response|cell adhesion|integral component of membrane|carbohydrate binding|positive regulation of superoxide anion generation|membrane raft|negative regulation of blood vessel diameter	ko03320,ko04145	PPAR signaling pathway|Phagosome
OTUD3	273.986137475896	391.673874853078	156.298400098714	0.39905240082031	-1.32534989119701	0.00234192930351932	0.123448518717148	Down	3.99022	1.54984	GeneID:110261108,Genbank:XM_021095472.1	OTU deubiquitinase 3		GO:0004843,GO:0005737,GO:0005829,GO:0016579,GO:0035871,GO:0036459,GO:0044313,GO:0050821,GO:0051898,GO:0071108,GO:1990167	thiol-dependent ubiquitin-specific protease activity|cytoplasm|cytosol|protein deubiquitination|protein K11-linked deubiquitination|thiol-dependent ubiquitinyl hydrolase activity|protein K6-linked deubiquitination|protein stabilization|negative regulation of protein kinase B signaling|protein K48-linked deubiquitination|protein K27-linked deubiquitination
PAMR1	27.4069230724221	10.9406110294156	43.8732351154285	4.01012658227848	2.00364777701514	0.0228208120426863	0.819485649469018	Up	0.0854322	0.426139	GeneID:100626770,Genbank:XM_005660990.3	peptidase domain containing associated with muscle regeneration 1		GO:0005509,GO:0005576	calcium ion binding|extracellular region
PAQR8	18.6405853741688	4.37624441176623	32.9049263365714	7.51898734177215	2.91053837262366	0.00769203401743167	0.338299163854601	Up	0.0945734	0.631621	GeneID:396559,Genbank:NM_213740.1	progestin and adipoQ receptor family member 8		GO:0003707,GO:0005496,GO:0005886,GO:0007275,GO:0016021,GO:0048477,GO:0048545	steroid hormone receptor activity|steroid binding|plasma membrane|multicellular organism development|integral component of membrane|oogenesis|response to steroid hormone
PARP10	566.799820134691	206.777548455954	926.822091813428	4.48221820373719	2.16421288396362	1.77940401361805e-07	1.98557958610503e-05	Up	2.73649	11.7522	GeneID:100516730,Genbank:XM_003125470.6	poly(ADP-ribose) polymerase family member 10		GO:0003950,GO:0005634,GO:0005730,GO:0005737,GO:0005829,GO:0006471,GO:0010629,GO:0010847,GO:0032088,GO:0033159,GO:0034356,GO:0043231,GO:0045071,GO:0048147,GO:0070212,GO:0070213,GO:0070530,GO:1900045	NAD+ ADP-ribosyltransferase activity|nucleus|nucleolus|cytoplasm|cytosol|protein ADP-ribosylation|negative regulation of gene expression|regulation of chromatin assembly|negative regulation of NF-kappaB transcription factor activity|negative regulation of protein import into nucleus, translocation|NAD biosynthesis via nicotinamide riboside salvage pathway|intracellular membrane-bounded organelle|…
PARP11	181.309467844441	98.4654992647402	264.153436424143	2.68270042194093	1.42368595735235	0.00293952769932731	0.147866479548358	Up	0.946548	2.87779	GeneID:100524437,Genbank:XM_003126559.5	poly(ADP-ribose) polymerase family member 11		GO:0003950,GO:0005635,GO:0005643,GO:0006998,GO:0007283,GO:0015031,GO:0030154,GO:0051028	NAD+ ADP-ribosyltransferase activity|nuclear envelope|nuclear pore|nuclear envelope organization|spermatogenesis|protein transport|cell differentiation|mRNA transport
PARP12	26.0497333497857	0	52.0994666995714	Inf	Inf	1.49303676770796e-06	0.000147145857208707	Up	0	0.602288	GeneID:100515805,Genbank:XM_003134615.4	poly(ADP-ribose) polymerase family member 12		GO:0003723,GO:0003950,GO:0005634,GO:0046872	RNA binding|NAD+ ADP-ribosyltransferase activity|nucleus|metal ion binding
PARP14	2138.98639837379	13.1287332352987	4264.84406351228	324.848101265823	8.34362146244439	5.84939944738919e-43	6.58154927822074e-40	Up	0.0966289	30.4207	GeneID:100153948,Genbank:XM_021070260.1	poly(ADP-ribose) polymerase family member 14		GO:0003723,GO:0003950,GO:0005634,GO:0005737,GO:0005829,GO:0006351,GO:0006355,GO:0006471,GO:0010629,GO:0016020,GO:0019899,GO:0042531,GO:0042532,GO:0045087,GO:0060336,GO:0070212,GO:0070403,GO:1902216	RNA binding|NAD+ ADP-ribosyltransferase activity|nucleus|cytoplasm|cytosol|transcription, DNA-templated|regulation of transcription, DNA-templated|protein ADP-ribosylation|negative regulation of gene expression|membrane|enzyme binding|positive regulation of tyrosine phosphorylation of STAT protein|negative regulation of tyrosine phosphorylation of STAT protein|innate immune response|negative regu…
PARP3	1429.84784385893	836.956743750292	2022.73894396757	2.41677835691238	1.27308516940235	0.00164813436941601	0.0927212927327289	Up	7.18305	17.2519	GeneID:100620838,Genbank:XM_013981754.2	poly(ADP-ribose) polymerase family member 3		GO:0000723,GO:0003824,GO:0003910,GO:0003950,GO:0005634,GO:0005737,GO:0005814,GO:0006273,GO:0006281,GO:0006302,GO:0006471,GO:0035861,GO:0051103,GO:0051106,GO:0060236,GO:1990166	telomere maintenance|catalytic activity|DNA ligase (ATP) activity|NAD+ ADP-ribosyltransferase activity|nucleus|cytoplasm|centriole|lagging strand elongation|DNA repair|double-strand break repair|protein ADP-ribosylation|site of double-strand break|DNA ligation involved in DNA repair|positive regulation of DNA ligation|regulation of mitotic spindle organization|protein localization to site of doub…	ko04214,ko04212,ko04210,ko03410	Apoptosis - fly|Longevity regulating pathway - worm|Apoptosis|Base excision repair
PARP9	1280.16228143939	161.921043235351	2398.40351964343	14.8121792678755	3.88871201017048	5.09221252969972e-18	1.14591755960009e-15	Up	1.81472	26.8473	GeneID:100519390,Genbank:XM_021070264.1	poly(ADP-ribose) polymerase family member 9		GO:0000122,GO:0001191,GO:0002230,GO:0003950,GO:0004857,GO:0005634,GO:0005654,GO:0005737,GO:0005739,GO:0005829,GO:0006302,GO:0006471,GO:0010608,GO:0010629,GO:0016020,GO:0016477,GO:0019899,GO:0034356,GO:0035563,GO:0042393,GO:0042531,GO:0043086,GO:0043234,GO:0044389,GO:0045087,GO:0045893,GO:0051607,GO:0060330,GO:0060335,GO:0072570,GO:0090734,GO:0097677,GO:1900182,GO:2001034	negative regulation of transcription from RNA polymerase II promoter|transcriptional repressor activity, RNA polymerase II transcription factor binding|positive regulation of defense response to virus by host|NAD+ ADP-ribosyltransferase activity|enzyme inhibitor activity|nucleus|nucleoplasm|cytoplasm|mitochondrion|cytosol|double-strand break repair|protein ADP-ribosylation|posttranscriptional reg…
PDCD1	94.2277436001818	6.56436661764935	181.891120582714	27.7088607594937	4.79227549100384	6.15952749582288e-11	9.45067502825006e-09	Up	0.171234	3.9512	GeneID:100533201,Genbank:XM_021074630.1	programmed cell death 1		GO:0002644,GO:0004871,GO:0005886,GO:0006915,GO:0006959,GO:0007275,GO:0009897,GO:0016021,GO:0031295,GO:0043066,GO:0070234	negative regulation of tolerance induction|signal transducer activity|plasma membrane|apoptotic process|humoral immune response|multicellular organism development|external side of plasma membrane|integral component of membrane|T cell costimulation|negative regulation of apoptotic process|positive regulation of T cell apoptotic process	ko04514,ko04660	Cell adhesion molecules (CAMs)|T cell receptor signaling pathway
PDE12	997.24361976859	544.842429264896	1449.64481027228	2.66066798840933	1.41178849481725	0.000418252515388943	0.0270717056641501	Up	6.48978	16.7119	GeneID:100157651,Genbank:XM_001926462.5	phosphodiesterase 12		GO:0000175,GO:0000288,GO:0000958,GO:0004527,GO:0004535,GO:0005759,GO:0006397,GO:0035457,GO:0044528,GO:0045070,GO:0046872,GO:0060548,GO:0071346,GO:0071359,GO:0090305,GO:0090324,GO:0090503	3'-5'-exoribonuclease activity|nuclear-transcribed mRNA catabolic process, deadenylation-dependent decay|mitochondrial mRNA catabolic process|exonuclease activity|poly(A)-specific ribonuclease activity|mitochondrial matrix|mRNA processing|cellular response to interferon-alpha|regulation of mitochondrial mRNA stability|positive regulation of viral genome replication|metal ion binding|negative regu…
PHLDA1	348.437687974805	496.703740735467	200.171635214143	0.403000055763118	-1.31114805650839	0.0017691705259744	0.096709880330795	Down	3.5022	1.35343	GeneID:100523904,Genbank:XM_021092050.1	pleckstrin homology like domain family A member 1		GO:0000086,GO:0005634,GO:0005730,GO:0005829,GO:0006915,GO:0031410,GO:0045210	G2/M transition of mitotic cell cycle|nucleus|nucleolus|cytosol|apoptotic process|cytoplasmic vesicle|FasL biosynthetic process
PHLDA2	4884.98974907142	6515.13386801698	3254.84563012585	0.499582310365717	-1.00120570120706	0.0225853188238121	0.813191932690962	Down	467.366	217.035	GeneID:100379631,Genbank:NM_001174057.1	pleckstrin homology like domain family A member 2		GO:0001890,GO:0005737,GO:0006915,GO:0009887,GO:0010468,GO:0016020,GO:0030334,GO:0060721,GO:0070873,GO:1903547	placenta development|cytoplasm|apoptotic process|animal organ morphogenesis|regulation of gene expression|membrane|regulation of cell migration|regulation of spongiotrophoblast cell proliferation|regulation of glycogen metabolic process|regulation of growth hormone activity
PI4K2B	311.634303404334	182.70820419124	440.560402617428	2.41127870840597	1.26979841493726	0.00294594008284019	0.147866479548358	Up	2.58144	6.03836	GeneID:100623115,Genbank:XM_021101073.1	phosphatidylinositol 4-kinase type 2 beta		GO:0004430,GO:0005524,GO:0005768,GO:0005802,GO:0005829,GO:0005886,GO:0006661,GO:0007030,GO:0007032,GO:0016020,GO:0046854	1-phosphatidylinositol 4-kinase activity|ATP binding|endosome|trans-Golgi network|cytosol|plasma membrane|phosphatidylinositol biosynthetic process|Golgi organization|endosome organization|membrane|phosphatidylinositol phosphorylation	ko00562,ko04070	Inositol phosphate metabolism|Phosphatidylinositol signaling system
PIEZO2	5.02714152364285	0	10.0542830472857	Inf	Inf	0.0308074044800328	1	Up	0	0.0247761	GeneID:100626687,Genbank:XM_021096049.1	piezo type mechanosensitive ion channel component 2		GO:0005261,GO:0005886,GO:0006812,GO:0008381,GO:0009612,GO:0016021,GO:0042391,GO:0050974,GO:0050982,GO:0071260	cation channel activity|plasma membrane|cation transport|mechanosensitive ion channel activity|response to mechanical stimulus|integral component of membrane|regulation of membrane potential|detection of mechanical stimulus involved in sensory perception|detection of mechanical stimulus|cellular response to mechanical stimulus
PIGR	371.766117441958	191.460693014773	552.071541869142	2.88347197106691	1.5278069986741	0.00027483188711147	0.018741313837268	Up	1.80565	4.96862	GeneID:397315,Genbank:XM_021102216.1	polymeric immunoglobulin receptor		GO:0005576,GO:0005886,GO:0016021	extracellular region|plasma membrane|integral component of membrane	ko04672	Intestinal immune network for IgA production
PIK3AP1	4700.03110273805	2728.58839073625	6671.47381473985	2.44502755981444	1.28985072701127	0.0034132833859792	0.167586008281786	Up	21.3718	51.4112	GeneID:100155165,Genbank:XM_013983580.2	phosphoinositide-3-kinase adaptor protein 1		GO:0005829,GO:0005886,GO:0014068,GO:0016020,GO:0034134,GO:0034142,GO:0034154,GO:0034162,GO:0036312,GO:0042802,GO:0046934,GO:0050727,GO:0051897	cytosol|plasma membrane|positive regulation of phosphatidylinositol 3-kinase signaling|membrane|toll-like receptor 2 signaling pathway|toll-like receptor 4 signaling pathway|toll-like receptor 7 signaling pathway|toll-like receptor 9 signaling pathway|phosphatidylinositol 3-kinase regulatory subunit binding|identical protein binding|phosphatidylinositol-4,5-bisphosphate 3-kinase activity|regulati…	ko04151,ko04662	PI3K-Akt signaling pathway|B cell receptor signaling pathway
PLAC8	414.386029395156	170.673532058883	658.098526731428	3.85589094449854	1.94706424864878	3.81482918086815e-06	0.000350393357823685	Up	7.1646	44.882	GeneID:100525175,Genbank:XM_003129352.4	placenta specific 8		GO:0003682,GO:0005576,GO:0008284,GO:0009409,GO:0035578,GO:0040015,GO:0042742,GO:0043066,GO:0043312,GO:0045944,GO:0050873	chromatin binding|extracellular region|positive regulation of cell proliferation|response to cold|azurophil granule lumen|negative regulation of multicellular organism growth|defense response to bacterium|negative regulation of apoptotic process|neutrophil degranulation|positive regulation of transcription from RNA polymerase II promoter|brown fat cell differentiation
PLEKHA4	502.818018924691	62.3614828676688	943.274554981714	15.1259160559627	3.91895061243986	1.91321081643476e-17	4.16647942637131e-15	Up	0.59915	8.31612	GeneID:100522871,Genbank:XM_013998606.2	pleckstrin homology domain containing A4		GO:0005737,GO:0005886,GO:0006661,GO:0032266	cytoplasm|plasma membrane|phosphatidylinositol biosynthetic process|phosphatidylinositol-3-phosphate binding
PLEKHA6	901.347086764555	556.877101397253	1245.81707213186	2.23714903882022	1.16166137191086	0.00342876368745181	0.16773611343469	Up	2.74586	5.31023	GeneID:100512182,Genbank:XM_021063215.1	pleckstrin homology domain containing A6
PLEKHA7	1626.66112695328	457.317541029571	2796.004712877	6.11392405063291	2.61209863065867	9.57901187040136e-10	1.33335895127999e-07	Up	1.75266	10.5799	GeneID:100514820,Genbank:XM_021083278.1	pleckstrin homology domain containing A7		GO:0005634,GO:0005813,GO:0005829,GO:0005915,GO:0030054,GO:0045218,GO:0070062,GO:0070097,GO:0090136	nucleus|centrosome|cytosol|zonula adherens|cell junction|zonula adherens maintenance|extracellular exosome|delta-catenin binding|epithelial cell-cell adhesion
PLEKHN1	1156.14560831481	582.040506764909	1730.25070986471	2.97273246407157	1.57178963138387	9.89589949327404e-05	0.00726165407381446	Up	7.85264	22.8969	GeneID:100739230,Genbank:XM_021095175.1	pleckstrin homology domain containing N1		GO:0005886	plasma membrane
PLSCR1	743.636101444321	300.866803308928	1186.40539957971	3.94329113924051	1.97940023076847	1.18006434930304e-06	0.000118023917365108	Up	4.1506	16.6628	GeneID:100620055,Genbank:XM_021068460.1	phospholipid scramblase 1		GO:0005886,GO:0016021,GO:0017128,GO:0046872	plasma membrane|integral component of membrane|phospholipid scramblase activity|metal ion binding
PMAIP1	126.315586328227	74.3961550000259	178.235017656428	2.39575577066269	1.26048084368062	0.0160195341924703	0.628766717054458	Up	5.22328	11.7399	GeneID:397278,Genbank:NM_214147.2	phorbol-12-myristate-13-acetate-induced protein 1		GO:0001836,GO:0005634,GO:0005739,GO:0005829,GO:0006919,GO:0006974,GO:0010498,GO:0010907,GO:0032461,GO:0042149,GO:0043331,GO:0043517,GO:0046902,GO:0051607,GO:0071456,GO:0072332,GO:0072593,GO:0090200,GO:1902043,GO:2001244	release of cytochrome c from mitochondria|nucleus|mitochondrion|cytosol|activation of cysteine-type endopeptidase activity involved in apoptotic process|cellular response to DNA damage stimulus|proteasomal protein catabolic process|positive regulation of glucose metabolic process|positive regulation of protein oligomerization|cellular response to glucose starvation|response to dsRNA|positive regu…	ko04215,ko04115,ko04210	Apoptosis - multiple species|p53 signaling pathway|Apoptosis
PML	2484.86204452525	223.188465000078	4746.53562405043	21.2669396872673	4.41054053929765	3.60086554427644e-20	8.68194403193223e-18	Up	1.28916	28.1512	GeneID:100157336,Genbank:XM_001925572.5	promyelocytic leukemia				ko04144,ko04120	Endocytosis|Ubiquitin mediated proteolysis
PPARG	180.118464618454	245.069687058909	115.167242178	0.469936708860759	-1.08946162737634	0.0212749109914269	0.778465713296059	Down	3.29148	1.59106	GeneID:397671,Genbank:XM_005669783.3	peroxisome proliferator activated receptor gamma	THR-like	GO:0000122,GO:0001046,GO:0003677,GO:0003682,GO:0003700,GO:0003707,GO:0004879,GO:0005634,GO:0005737,GO:0006919,GO:0008022,GO:0008144,GO:0008217,GO:0008270,GO:0010629,GO:0010742,GO:0010745,GO:0010871,GO:0010875,GO:0010887,GO:0010891,GO:0016525,GO:0019899,GO:0030224,GO:0030374,GO:0031394,GO:0032385,GO:0032526,GO:0032869,GO:0033613,GO:0035357,GO:0042277,GO:0042593,GO:0042752,GO:0042802,GO:0042953,GO:…	negative regulation of transcription from RNA polymerase II promoter|core promoter sequence-specific DNA binding|DNA binding|chromatin binding|DNA binding transcription factor activity|steroid hormone receptor activity|nuclear receptor activity|nucleus|cytoplasm|activation of cysteine-type endopeptidase activity involved in apoptotic process|protein C-terminus binding|drug binding|regulation of b…	ko04380,ko04211,ko04152,ko03320	Osteoclast differentiation|Longevity regulating pathway|AMPK signaling pathway|PPAR signaling pathway
PPM1K	161.283994998195	105.02986588239	217.538124114	2.07120253164557	1.05046863376814	0.0312620024234497	1	Up	0.741187	1.41114	GeneID:110262190,Genbank:XM_021101768.1	protein phosphatase, Mg2+/Mn2+ dependent 1K		GO:0004722,GO:0005739,GO:0005759,GO:0009083,GO:0046872	protein serine/threonine phosphatase activity|mitochondrion|mitochondrial matrix|branched-chain amino acid catabolic process|metal ion binding
PPP4R4	19.2845580486851	1.09406110294156	37.4750549944285	34.253164556962	5.09816537579943	0.0001917459801128	0.0132244319886137	Up	0.0111784	0.263808	GeneID:100737576,Genbank:XM_021099663.1	protein phosphatase 4 regulatory subunit 4		GO:0005737,GO:0005829,GO:0008287,GO:0019888,GO:0032515,GO:0080163	cytoplasm|cytosol|protein serine/threonine phosphatase complex|protein phosphatase regulator activity|negative regulation of phosphoprotein phosphatase activity|regulation of protein serine/threonine phosphatase activity
PRAM1	7.8592364040422	1.09406110294156	14.6244117051428	13.3670886075949	3.74061337118135	0.0304306340736362	1	Up	0.0113913	0.10938	GeneID:100514337,Genbank:XM_021083887.1	PML-RARA regulated adaptor molecule 1		GO:0007165,GO:0007229,GO:0008289,GO:0019901,GO:0043234,GO:0043313	signal transduction|integrin-mediated signaling pathway|lipid binding|protein kinase binding|protein complex|regulation of neutrophil degranulation
PRDM1	195.85771073862	86.4308271323831	305.284594344857	3.53212626181702	1.8205369154783	0.000136554853317259	0.00977153709959525	Up	0.431596	1.45602	GeneID:100154284,Genbank:XM_005659341.3	PR/SET domain 1	zf-C2H2
PRICKLE1	79.8387627652922	37.198077500013	122.479448030571	3.29262844378258	1.71923972038878	0.00471341741736887	0.220362548558648	Up	0.204926	0.680674	GeneID:100157209,Genbank:XM_021092560.1	prickle planar cell polarity protein 1		GO:0001843,GO:0005634,GO:0005829,GO:0006606,GO:0008270,GO:0031398,GO:0031965,GO:0032436,GO:0035904,GO:0045892,GO:0060071,GO:0060976,GO:0090090,GO:2000691	neural tube closure|nucleus|cytosol|protein import into nucleus|zinc ion binding|positive regulation of protein ubiquitination|nuclear membrane|positive regulation of proteasomal ubiquitin-dependent protein catabolic process|aorta development|negative regulation of transcription, DNA-templated|Wnt signaling pathway, planar cell polarity pathway|coronary vasculature development|negative regulation…	ko04310	Wnt signaling pathway
PRKD2	425.430506984977	254.916236985383	595.944776984571	2.33780626935405	1.22515538075815	0.00280491618791612	0.143454463519861	Up	2.38167	5.44177	GeneID:100517036,Genbank:XM_021094608.1	protein kinase D2		GO:0001525,GO:0001938,GO:0002250,GO:0004672,GO:0004674,GO:0004697,GO:0005080,GO:0005524,GO:0005634,GO:0005654,GO:0005737,GO:0005794,GO:0005829,GO:0005886,GO:0006468,GO:0007155,GO:0008219,GO:0010595,GO:0018105,GO:0018107,GO:0030148,GO:0030949,GO:0032743,GO:0032757,GO:0032793,GO:0033138,GO:0035556,GO:0035924,GO:0038033,GO:0043536,GO:0045743,GO:0045766,GO:0045785,GO:0045944,GO:0046777,GO:0046872,GO:…	angiogenesis|positive regulation of endothelial cell proliferation|adaptive immune response|protein kinase activity|protein serine/threonine kinase activity|protein kinase C activity|protein kinase C binding|ATP binding|nucleus|nucleoplasm|cytoplasm|Golgi apparatus|cytosol|plasma membrane|protein phosphorylation|cell adhesion|cell death|positive regulation of endothelial cell migration|peptidyl-s…	ko04015,ko04925	Rap1 signaling pathway|Aldosterone synthesis and secretion
PROKR2	60.3810937825974	28.4455886764805	92.3165988887142	3.24537487828627	1.69838513579205	0.0102429330636808	0.426852105635242	Up	0.317194	1.00237	GeneID:100625714,Genbank:XM_003359888.4	prokineticin receptor 2		GO:0001602,GO:0005886,GO:0007218,GO:0007268,GO:0007623,GO:0007631,GO:0008015,GO:0016021	pancreatic polypeptide receptor activity|plasma membrane|neuropeptide signaling pathway|chemical synaptic transmission|circadian rhythm|feeding behavior|blood circulation|integral component of membrane
PRRG1	2908.0074871813	1705.64125948589	4110.37371487671	2.40987000755109	1.26895532715258	0.00283381961005835	0.144385782547199	Up	17.6325	40.5533	GeneID:100623926,Genbank:XM_021079580.1	proline rich and Gla domain 1		GO:0005509,GO:0005576,GO:0016021	calcium ion binding|extracellular region|integral component of membrane
PRRG4	413.298892729574	90.8070715441493	735.790713915	8.10279091047735	3.0184189128364	1.15430368639196e-11	1.92412449057584e-09	Up	1.192	9.33204	GeneID:100513583,Genbank:XM_013994445.2	proline rich and Gla domain 4		GO:0005509,GO:0005576,GO:0016021	calcium ion binding|extracellular region|integral component of membrane
PSMB10	39.7601193233571	0	79.5202386467142	Inf	Inf	8.64545684290749e-09	1.06119052993579e-06	Up	0	3.61388	GeneID:733626,Genbank:NM_001044565.1	proteasome subunit beta 10		GO:0000902,GO:0004298,GO:0005634,GO:0005737,GO:0005839,GO:0019774,GO:0042098,GO:0051603,GO:1990111	cell morphogenesis|threonine-type endopeptidase activity|nucleus|cytoplasm|proteasome core complex|proteasome core complex, beta-subunit complex|T cell proliferation|proteolysis involved in cellular protein catabolic process|spermatoproteasome complex	ko03050	Proteasome
PSMB8	1311.25300518754	512.020596176649	2110.48541419843	4.12187601428108	2.04330110937206	7.24201664772092e-07	7.40770521041878e-05	Up	20.5076	81.9831	GeneID:396975,Genbank:NM_213935.2	proteasome subunit beta 8		GO:0004298,GO:0005634,GO:0005737,GO:0005839,GO:0019774,GO:0019882,GO:0045444,GO:0051603,GO:0052548,GO:1990111	threonine-type endopeptidase activity|nucleus|cytoplasm|proteasome core complex|proteasome core complex, beta-subunit complex|antigen processing and presentation|fat cell differentiation|proteolysis involved in cellular protein catabolic process|regulation of endopeptidase activity|spermatoproteasome complex	ko03050	Proteasome
PSMB9	619.785614816392	156.450737720643	1083.12049191214	6.92307692307692	2.79141337818858	5.11409422943732e-11	7.93683911331755e-09	Up	8.13636	54.0964	GeneID:654294,Genbank:NM_001037961.1	proteasome subunit beta 9		GO:0000165,GO:0000209,GO:0000502,GO:0002223,GO:0002479,GO:0004298,GO:0005654,GO:0005829,GO:0005839,GO:0006521,GO:0010972,GO:0016032,GO:0016579,GO:0019774,GO:0031145,GO:0031146,GO:0033209,GO:0038061,GO:0038095,GO:0043161,GO:0043488,GO:0043687,GO:0050852,GO:0051436,GO:0051437,GO:0055085,GO:0060071,GO:0061418,GO:0070062,GO:0070498,GO:0090090,GO:0090263,GO:1902036,GO:1990111,GO:2000116	MAPK cascade|protein polyubiquitination|proteasome complex|stimulatory C-type lectin receptor signaling pathway|antigen processing and presentation of exogenous peptide antigen via MHC class I, TAP-dependent|threonine-type endopeptidase activity|nucleoplasm|cytosol|proteasome core complex|regulation of cellular amino acid metabolic process|negative regulation of G2/M transition of mitotic cell cy…	ko03050	Proteasome
PSME1	1962.52403668162	1140.0116692651	2785.03640409814	2.44298938263806	1.28864759358933	0.00182465459848361	0.0993406709222813	Up	48.5951	114.028	GeneID:397572,Genbank:NM_214304.1	proteasome activator subunit 1		GO:0000502,GO:0005737,GO:0008537,GO:0010950,GO:0061133,GO:0061136,GO:2000045	proteasome complex|cytoplasm|proteasome activator complex|positive regulation of endopeptidase activity|endopeptidase activator activity|regulation of proteasomal protein catabolic process|regulation of G1/S transition of mitotic cell cycle	ko04612,ko03050	Antigen processing and presentation|Proteasome
PSME2	2190.46266571093	1227.53655750043	3153.38877392143	2.56887565152643	1.36113705712545	0.00110983513139004	0.0648701036538023	Up	54.0799	129.051	GeneID:397522,Genbank:XM_013978159.2	proteasome activator subunit 2		GO:0000502,GO:0005737,GO:0008537,GO:0010950,GO:0061133,GO:0061136,GO:2000045	proteasome complex|cytoplasm|proteasome activator complex|positive regulation of endopeptidase activity|endopeptidase activator activity|regulation of proteasomal protein catabolic process|regulation of G1/S transition of mitotic cell cycle	ko04612,ko03050	Antigen processing and presentation|Proteasome
PSMF1	2629.36812779922	1379.6110508093	3879.12520478914	2.8117527780845	1.49146975176789	0.000440592098350952	0.0279289883189416	Up	45.9092	120.394	GeneID:100152620,Genbank:NM_001243340.1	proteasome inhibitor subunit 1		GO:0000502,GO:0005783,GO:0005829,GO:0006511,GO:0042803,GO:0046982,GO:0048471,GO:0070628,GO:1901799	proteasome complex|endoplasmic reticulum|cytosol|ubiquitin-dependent protein catabolic process|protein homodimerization activity|protein heterodimerization activity|perinuclear region of cytoplasm|proteasome binding|negative regulation of proteasomal protein catabolic process	ko03050	Proteasome
PTGDR2	320.62222309812	447.470991103097	193.773455093143	0.433041379096902	-1.2074232071972	0.00432985019103404	0.206578223601914	Down	6.32767	2.69174	GeneID:100510947,Genbank:XM_021082964.1	prostaglandin D2 receptor 2		GO:0001785,GO:0004930,GO:0004956,GO:0004958,GO:0005622,GO:0005886,GO:0005887,GO:0006935,GO:0006955,GO:0007186,GO:0007187,GO:0007193,GO:0007218,GO:0007268,GO:0019722,GO:0042923,GO:0043005,GO:0045745,GO:2000255	prostaglandin J receptor activity|G-protein coupled receptor activity|prostaglandin D receptor activity|prostaglandin F receptor activity|intracellular|plasma membrane|integral component of plasma membrane|chemotaxis|immune response|G-protein coupled receptor signaling pathway|G-protein coupled receptor signaling pathway, coupled to cyclic nucleotide second messenger|adenylate cyclase-inhibiting …
PTK2B	250.06913083311	150.980432205935	349.157829460285	2.31260319207485	1.20951774243893	0.00635607647571353	0.28606581525028	Up	0.28189	0.674493	GeneID:100157507,Genbank:XM_021073170.1	protein tyrosine kinase 2 beta		GO:0000165,GO:0001525,GO:0001556,GO:0001666,GO:0001954,GO:0002040,GO:0002250,GO:0002315,GO:0004683,GO:0004713,GO:0004715,GO:0004871,GO:0004972,GO:0005102,GO:0005524,GO:0005634,GO:0005737,GO:0005829,GO:0005856,GO:0005925,GO:0005938,GO:0006461,GO:0006468,GO:0006915,GO:0006950,GO:0006968,GO:0006970,GO:0007165,GO:0007166,GO:0007172,GO:0007173,GO:0007204,GO:0007229,GO:0008284,GO:0008285,GO:0008360,GO:…	MAPK cascade|angiogenesis|oocyte maturation|response to hypoxia|positive regulation of cell-matrix adhesion|sprouting angiogenesis|adaptive immune response|marginal zone B cell differentiation|calmodulin-dependent protein kinase activity|protein tyrosine kinase activity|non-membrane spanning protein tyrosine kinase activity|signal transducer activity|NMDA glutamate receptor activity|receptor bind…	ko04062,ko04650,ko04670,ko04020,ko04912,ko04072	Chemokine signaling pathway|Natural killer cell mediated cytotoxicity|Leukocyte transendothelial migration|Calcium signaling pathway|GnRH signaling pathway|Phospholipase D signaling pathway
PTPN22	50.1744731133831	76.5842772059091	23.7646690208571	0.310307414104882	-1.68822992762252	0.0148995712512674	0.595189381759208	Down	1.18565	0.237511	GeneID:100517760,Genbank:XM_021090718.1	protein tyrosine phosphatase, non-receptor type 22		GO:0004725,GO:0005634,GO:0005737,GO:0005829,GO:0006470,GO:0006914,GO:0009898,GO:0010507,GO:0010628,GO:0010629,GO:0016791,GO:0017124,GO:0019900,GO:0030217,GO:0031625,GO:0031663,GO:0032481,GO:0032496,GO:0032720,GO:0032817,GO:0034141,GO:0034145,GO:0035644,GO:0043508,GO:0045088,GO:0048471,GO:0050852,GO:0050855,GO:0050860,GO:0050868,GO:0070374,GO:0070433,GO:0071225,GO:1900165,GO:1901222,GO:1902523,GO:…	protein tyrosine phosphatase activity|nucleus|cytoplasm|cytosol|protein dephosphorylation|autophagy|cytoplasmic side of plasma membrane|negative regulation of autophagy|positive regulation of gene expression|negative regulation of gene expression|phosphatase activity|SH3 domain binding|kinase binding|T cell differentiation|ubiquitin protein ligase binding|lipopolysaccharide-mediated signaling pat…
PXK	574.271288046552	297.584620000104	850.957956092999	2.85954951600893	1.5157878874898	0.000177309791724697	0.0124689417076399	Up	4.07354	11.3659	GeneID:100515860,Genbank:XM_005669678.3	PX domain containing serine/threonine kinase like		GO:0003779,GO:0005634,GO:0005737,GO:0005815,GO:0005829,GO:0005886,GO:0006954,GO:0008022,GO:0032780,GO:0035091,GO:0043271,GO:0050804	actin binding|nucleus|cytoplasm|microtubule organizing center|cytosol|plasma membrane|inflammatory response|protein C-terminus binding|negative regulation of ATPase activity|phosphatidylinositol binding|negative regulation of ion transport|modulation of chemical synaptic transmission
RBCK1	1237.66008492132	739.585305588493	1735.73486425414	2.34690285371882	1.23075812504866	0.00215357390883892	0.114478562665918	Up	8.86371	20.892	GeneID:100519985,Genbank:XM_021078286.1	RANBP2-type and C3HC4-type zinc finger containing 1		GO:0000209,GO:0004842,GO:0005829,GO:0007249,GO:0010803,GO:0016032,GO:0032088,GO:0042346,GO:0043123,GO:0043130,GO:0043161,GO:0046872,GO:0050852,GO:0051092,GO:0060546,GO:0071797,GO:0097039,GO:2001238	protein polyubiquitination|ubiquitin-protein transferase activity|cytosol|I-kappaB kinase/NF-kappaB signaling|regulation of tumor necrosis factor-mediated signaling pathway|viral process|negative regulation of NF-kappaB transcription factor activity|positive regulation of NF-kappaB import into nucleus|positive regulation of I-kappaB kinase/NF-kappaB signaling|ubiquitin binding|proteasome-mediated…
REC8	8.22623158414285	0	16.4524631682857	Inf	Inf	0.00493156272964497	0.22648285706009	Up	0	0.139869	GeneID:100152822,Genbank:XM_005666240.3	REC8 meiotic recombination protein		GO:0000724,GO:0000778,GO:0000798,GO:0000800,GO:0001556,GO:0001673,GO:0003682,GO:0005634,GO:0006302,GO:0007062,GO:0007130,GO:0007131,GO:0007141,GO:0007283,GO:0007286,GO:0009566,GO:0030893,GO:0034991,GO:0051321,GO:0072520	double-strand break repair via homologous recombination|condensed nuclear chromosome kinetochore|nuclear cohesin complex|lateral element|oocyte maturation|male germ cell nucleus|chromatin binding|nucleus|double-strand break repair|sister chromatid cohesion|synaptonemal complex assembly|reciprocal meiotic recombination|male meiosis I|spermatogenesis|spermatid development|fertilization|meiotic cohe…	ko04114	Oocyte meiosis
RFX5	1221.19377287831	533.90181823548	1908.48572752114	3.57460053953102	1.83778203018835	6.68645884920143e-06	0.00060590984820079	Up	3.05453	11.0031	GeneID:100517711,Genbank:XM_003125766.4	regulatory factor X5	RFX			ko04612	Antigen processing and presentation
RGL1	143.176591300776	40.4802608088376	245.872921792714	6.07389668149162	2.60262236810902	1.36123425411864e-06	0.000135142536022867	Up	0.254281	1.79849	GeneID:100515847,Genbank:XM_003357576.5	ral guanine nucleotide dissociation stimulator like 1		GO:0005829,GO:0007264,GO:0008321,GO:0019216	cytosol|small GTPase mediated signal transduction|Ral guanyl-nucleotide exchange factor activity|regulation of lipid metabolic process	ko04014	Ras signaling pathway
RHBDD1	865.53389673662	399.332302573669	1331.73549089957	3.33490549679209	1.73764587947848	1.65417882273773e-05	0.00141359002940537	Up	3.64646	12.2542	GeneID:100512869,Genbank:XM_021075277.1	rhomboid domain containing 1		GO:0004175,GO:0004252,GO:0005739,GO:0005783,GO:0005789,GO:0006915,GO:0010954,GO:0030176,GO:0031293,GO:0033619,GO:0034620,GO:0034644,GO:0036503,GO:0043066,GO:0043687,GO:0044322,GO:0045732,GO:0048515,GO:0051047,GO:1904211	endopeptidase activity|serine-type endopeptidase activity|mitochondrion|endoplasmic reticulum|endoplasmic reticulum membrane|apoptotic process|positive regulation of protein processing|integral component of endoplasmic reticulum membrane|membrane protein intracellular domain proteolysis|membrane protein proteolysis|cellular response to unfolded protein|cellular response to UV|ERAD pathway|negativ…
RIPOR2	115.298806487847	184.896326397123	45.7012865785714	0.247172496442214	-2.01640987532611	0.000238617386835371	0.0163543754165034	Down	0.318003	0.0867272	GeneID:100154661,Genbank:XM_005665637.3	RHO family interacting cell polarization regulator 2		GO:0005737,GO:0005856,GO:0006935,GO:0007155,GO:0007162,GO:0007605,GO:0016324,GO:0030175,GO:0032420,GO:0035024,GO:0045663,GO:0048741,GO:0051491,GO:0060171,GO:0071889,GO:0090023,GO:1901741,GO:1903904,GO:1905872,GO:1990869,GO:2000114,GO:2000391,GO:2000405,GO:2001107	cytoplasm|cytoskeleton|chemotaxis|cell adhesion|negative regulation of cell adhesion|sensory perception of sound|apical plasma membrane|filopodium|stereocilium|negative regulation of Rho protein signal transduction|positive regulation of myoblast differentiation|skeletal muscle fiber development|positive regulation of filopodium assembly|stereocilium membrane|14-3-3 protein binding|positive regul…
RNASEL	1149.71973044437	170.673532058883	2128.76592882986	12.4727361246349	3.64070607652997	1.77208289220569e-16	3.79788304929544e-14	Up	2.21993	26.8975	GeneID:100048946,Genbank:NM_001097512.1	ribonuclease L		GO:0003723,GO:0004521,GO:0004672,GO:0005524,GO:0005759,GO:0005829,GO:0006364,GO:0006397,GO:0006468,GO:0016363,GO:0019843,GO:0042802,GO:0043021,GO:0043488,GO:0045071,GO:0045444,GO:0045944,GO:0046872,GO:0051607,GO:0060337,GO:0060338,GO:2001275	RNA binding|endoribonuclease activity|protein kinase activity|ATP binding|mitochondrial matrix|cytosol|rRNA processing|mRNA processing|protein phosphorylation|nuclear matrix|rRNA binding|identical protein binding|ribonucleoprotein complex binding|regulation of mRNA stability|negative regulation of viral genome replication|fat cell differentiation|positive regulation of transcription from RNA poly…
RNF19B	651.492613489616	308.525231029519	994.459995949714	3.22326959332076	1.6885248600329	2.97692896643884e-05	0.00237837247957735	Up	1.69263	5.36318	GeneID:100621544,Genbank:XM_005665197.3	ring finger protein 19B		GO:0000151,GO:0000209,GO:0002250,GO:0004842,GO:0005789,GO:0005829,GO:0016021,GO:0031624,GO:0032436,GO:0042787,GO:0044194,GO:0046872,GO:0061630	ubiquitin ligase complex|protein polyubiquitination|adaptive immune response|ubiquitin-protein transferase activity|endoplasmic reticulum membrane|cytosol|integral component of membrane|ubiquitin conjugating enzyme binding|positive regulation of proteasomal ubiquitin-dependent protein catabolic process|protein ubiquitination involved in ubiquitin-dependent protein catabolic process|cytolytic gran…
RNF24	362.39042925599	160.826982132409	563.953876379571	3.50658744510462	1.8100677054944	2.11984493378126e-05	0.00175595989545488	Up	1.26404	4.20725	GeneID:100519342,Genbank:XM_021078063.1	ring finger protein 24		GO:0000139,GO:0000209,GO:0005794,GO:0008270,GO:0016021,GO:0042787,GO:0043161,GO:0061630	Golgi membrane|protein polyubiquitination|Golgi apparatus|zinc ion binding|integral component of membrane|protein ubiquitination involved in ubiquitin-dependent protein catabolic process|proteasome-mediated ubiquitin-dependent protein catabolic process|ubiquitin protein ligase activity
RSAD2	3974.90402235805	8.75248882353246	7941.05555589257	907.291139240506	9.82542175898571	8.50430833146799e-48	2.29650342182962e-44	Up	0.13364	138.27	GeneID:396752,Genbank:NM_213817.1	radical S-adenosyl methionine domain containing 2		GO:0003824,GO:0005783,GO:0005789,GO:0005811,GO:0009615,GO:0034157,GO:0034165,GO:0035710,GO:0043367,GO:0043621,GO:0045087,GO:0046872,GO:0050709,GO:0051539,GO:0051607,GO:2000553	catalytic activity|endoplasmic reticulum|endoplasmic reticulum membrane|lipid droplet|response to virus|positive regulation of toll-like receptor 7 signaling pathway|positive regulation of toll-like receptor 9 signaling pathway|CD4-positive, alpha-beta T cell activation|CD4-positive, alpha-beta T cell differentiation|protein self-association|innate immune response|metal ion binding|negative regul…
RTKN2	316.661444927977	182.70820419124	450.614685664714	2.46630789054802	1.30235291508521	0.00225582791408036	0.119443876454561	Up	1.53055	3.57393	GeneID:100157770,Genbank:XM_021073058.1	rhotekin 2		GO:0007165,GO:0030097	signal transduction|hemopoiesis
RTP4	678.110150702954	4.37624441176623	1351.84405699414	308.905063291139	8.27101970828042	1.13384622856362e-38	8.05746935687684e-36	Up	0.0349148	10.1015	GeneID:110256385,Genbank:XM_021070039.1	receptor transporter protein 4		GO:0001580,GO:0005737,GO:0006612,GO:0009986,GO:0016021,GO:0031849,GO:0051205,GO:0051607	detection of chemical stimulus involved in sensory perception of bitter taste|cytoplasm|protein targeting to membrane|cell surface|integral component of membrane|olfactory receptor binding|protein insertion into membrane|defense response to virus
S100A14	46.3314103783669	7.65842772059091	85.0043930361428	11.0994575045208	3.47241726023178	2.11805998270255e-05	0.00175595989545488	Up	0.288323	2.95483	GeneID:100153930,Genbank:NM_001190168.1	S100 calcium binding protein A14		GO:0005509,GO:0005829,GO:0005886,GO:0006915,GO:0016604,GO:0030054,GO:0032496,GO:0034142,GO:0042379,GO:0042742,GO:0048471,GO:0055074,GO:0070062,GO:0071624,GO:0090026	calcium ion binding|cytosol|plasma membrane|apoptotic process|nuclear body|cell junction|response to lipopolysaccharide|toll-like receptor 4 signaling pathway|chemokine receptor binding|defense response to bacterium|perinuclear region of cytoplasm|calcium ion homeostasis|extracellular exosome|positive regulation of granulocyte chemotaxis|positive regulation of monocyte chemotaxis
SDS	47.5985824153182	17.5049776470649	77.6921871835714	4.4382911392405	2.15000430731905	0.00325842423341293	0.16115473992506	Up	0.450222	2.09987	GeneID:100155595,Genbank:XM_001928302.5	serine dehydratase		GO:0003941,GO:0004794,GO:0005737,GO:0006094,GO:0006565,GO:0030170,GO:0042803,GO:0042866	L-serine ammonia-lyase activity|L-threonine ammonia-lyase activity|cytoplasm|gluconeogenesis|L-serine catabolic process|pyridoxal phosphate binding|protein homodimerization activity|pyruvate biosynthetic process	ko00260,ko01200,ko00290,ko00270,ko01230	Glycine, serine and threonine metabolism|Carbon metabolism|Valine, leucine and isoleucine biosynthesis|Cysteine and methionine metabolism|Biosynthesis of amino acids
SEMA4B	3978.73323621835	1821.61173639769	6135.854736039	3.36836583418862	1.75204883629846	7.02567505546142e-05	0.00532925082015956	Up	17.5867	58.9928	GeneID:110261555,Genbank:XM_021098977.1	semaphorin 4B		GO:0005615,GO:0007399,GO:0016021,GO:0030154,GO:0050919	extracellular space|nervous system development|integral component of membrane|cell differentiation|negative chemotaxis	ko04360	Axon guidance
SERPING1	346.907387318159	44.8565052206039	648.958269415714	14.467428218586	3.85473658095531	1.13179387088518e-15	2.31537588555934e-13	Up	0.908413	12.8473	GeneID:100144304,Genbank:XM_005660873.3	serpin family G member 1				ko04610	Complement and coagulation cascades
SERTAD1	1908.65191401779	951.833159559156	2865.47066847643	3.01047577477084	1.58999150813466	0.000131883493184283	0.00952241136349831	Up	26.7979	77.0243	GeneID:100624989,Genbank:XM_003355914.3	SERTA domain containing 1
SESN2	331.085047949669	196.93099852948	465.239097369857	2.36244725738397	1.24028212092737	0.00335457809955633	0.165304793796385	Up	1.29295	2.93603	GeneID:100620966,Genbank:XM_021095666.1	sestrin 2		GO:0001932,GO:0005092,GO:0005634,GO:0005737,GO:0005739,GO:0006635,GO:0009749,GO:0016239,GO:0016684,GO:0030308,GO:0030330,GO:0031588,GO:0031932,GO:0032042,GO:0032542,GO:0032868,GO:0034599,GO:0036091,GO:0042149,GO:0043491,GO:0046323,GO:0051920,GO:0061700,GO:0070328,GO:0070728,GO:0071233,GO:0072593,GO:0090526,GO:1900182,GO:1901031,GO:1902010,GO:1904262,GO:1904504,GO:1990253,GO:1990316,GO:2000479	regulation of protein phosphorylation|GDP-dissociation inhibitor activity|nucleus|cytoplasm|mitochondrion|fatty acid beta-oxidation|response to glucose|positive regulation of macroautophagy|oxidoreductase activity, acting on peroxide as acceptor|negative regulation of cell growth|DNA damage response, signal transduction by p53 class mediator|nucleotide-activated protein kinase complex|TORC2 compl…	ko04115,ko04211,ko04150	p53 signaling pathway|Longevity regulating pathway|mTOR signaling pathway
SETX	1753.45449945938	876.342943456188	2630.56605546257	3.00175413644337	1.58580581551294	0.000124983379702573	0.00907271824055988	Up	2.47721	7.52264	GeneID:100511239,Genbank:XM_021070661.1	senataxin		GO:0000165,GO:0000228,GO:0000781,GO:0001147,GO:0003677,GO:0003678,GO:0005524,GO:0005634,GO:0005654,GO:0005730,GO:0005737,GO:0006302,GO:0006310,GO:0006353,GO:0006369,GO:0006376,GO:0006396,GO:0006974,GO:0007283,GO:0007623,GO:0008543,GO:0010976,GO:0016604,GO:0030424,GO:0030426,GO:0033120,GO:0034599,GO:0042802,GO:0043066,GO:0043491,GO:0044344,GO:0045171,GO:0045944,GO:0060566,GO:0070301,GO:0071300,GO:…	MAPK cascade|nuclear chromosome|chromosome, telomeric region|transcription termination site sequence-specific DNA binding|DNA binding|DNA helicase activity|ATP binding|nucleus|nucleoplasm|nucleolus|cytoplasm|double-strand break repair|DNA recombination|DNA-templated transcription, termination|termination of RNA polymerase II transcription|mRNA splice site selection|RNA processing|cellular respons…
SH2D4B	9.32029268708441	2.18812220588312	16.4524631682857	7.51898734177215	2.91053837262366	0.0465231192311287	1	Up	0.0187513	0.129356	GeneID:100153283,Genbank:XM_021072860.1	SH2 domain containing 4B
SHF	389.416508273591	544.842429264896	233.990587282286	0.429464694219918	-1.21938856088673	0.00313176082643247	0.156033338297016	Down	8.60948	3.71097	GeneID:100157418,Genbank:XM_005659641.3	Src homology 2 domain containing F		GO:0005070,GO:0006915,GO:0007165	SH3/SH2 adaptor activity|apoptotic process|signal transduction
SIPA1L2	841.845396526727	1133.44730264745	550.243490406	0.485460143687992	-1.0425752397455	0.00835544042271372	0.357009989200888	Down	6.09916	2.73444	GeneID:100158048,Genbank:XM_021073824.1	signal induced proliferation associated 1 like 2		GO:0005096,GO:0051056	GTPase activator activity|regulation of small GTPase mediated signal transduction	ko04015	Rap1 signaling pathway
SLA-2	53.8236516023084	9.84654992647402	97.8007532781428	9.93248945147679	3.31215535614018	1.50209850975729e-05	0.00129180471839127	Up	0.262615	2.61423	GeneID:100135031,Genbank:XM_021097872.1	MHC class I antigen 2		GO:0002474,GO:0006955,GO:0016021,GO:0042612	antigen processing and presentation of peptide antigen via MHC class I|immune response|integral component of membrane|MHC class I protein complex	ko04650,ko04144,ko04145,ko04514,ko04612	Natural killer cell mediated cytotoxicity|Endocytosis|Phagosome|Cell adhesion molecules (CAMs)|Antigen processing and presentation
SLA-7	610.832317309409	225.376587205961	996.288047412856	4.42054811355536	2.14422526366242	2.02472658524099e-07	2.22259011007511e-05	Up	2.91038	11.9206	GeneID:396650,Genbank:XM_021098282.1	MHC class I antigen 7		GO:0002474,GO:0006955,GO:0016021,GO:0042612	antigen processing and presentation of peptide antigen via MHC class I|immune response|integral component of membrane|MHC class I protein complex	ko04650,ko04144,ko04145,ko04514,ko04612	Natural killer cell mediated cytotoxicity|Endocytosis|Phagosome|Cell adhesion molecules (CAMs)|Antigen processing and presentation
SLC12A7	2751.59829608482	1720.95811492707	3782.23847724257	2.19775161547313	1.13602834562567	0.00711710053613106	0.316102274469873	Up	13.1023	27.4012	GeneID:110257347,Genbank:XM_021077138.1	solute carrier family 12 member 7		GO:0005886,GO:0005887,GO:0006884,GO:0007268,GO:0015377,GO:0015379,GO:0019901,GO:0022820,GO:1902476	plasma membrane|integral component of plasma membrane|cell volume homeostasis|chemical synaptic transmission|cation:chloride symporter activity|potassium:chloride symporter activity|protein kinase binding|potassium ion symporter activity|chloride transmembrane transport	ko04966	Collecting duct acid secretion
SLC15A3	221.27732028861	6.56436661764935	435.990273959571	66.4177215189873	6.05349632646571	3.34652251228145e-21	8.85975430604396e-19	Up	0.105214	7.33706	GeneID:100513135,Genbank:XM_003122678.6	solute carrier family 15 member 3		GO:0005765,GO:0006811,GO:0015031,GO:0015333,GO:0016021,GO:0043231	lysosomal membrane|ion transport|protein transport|peptide:proton symporter activity|integral component of membrane|intracellular membrane-bounded organelle
SLC25A28	2405.0163573226	841.332988162058	3968.69972648314	4.71715691922767	2.23791759383467	2.23222603442986e-07	2.43060612232838e-05	Up	22.5754	105.195	GeneID:100526017,Genbank:XM_003133165.4	solute carrier family 25 member 28		GO:0005381,GO:0005743,GO:0006839,GO:0016021,GO:0048250,GO:0055072	iron ion transmembrane transporter activity|mitochondrial inner membrane|mitochondrial transport|integral component of membrane|mitochondrial iron ion transport|iron ion homeostasis
SLC28A1	4.57012865785714	0	9.14025731571428	Inf	Inf	0.040936565274935	1	Up	0	0.155624	GeneID:397200,Genbank:NM_214112.1	solute carrier family 28 member 1		GO:0005887,GO:0015389	integral component of plasma membrane|pyrimidine- and adenine-specific:sodium symporter activity
SLC2A12	371.99462387485	83.1486438235584	660.840603926142	7.94770153231179	2.99053769468888	3.02657851455942e-11	4.80763095336251e-09	Up	0.663994	5.13968	GeneID:100517381,Genbank:XM_005652670.3	solute carrier family 2 member 12		GO:0005351,GO:0005355,GO:0012505,GO:0016021,GO:0035428,GO:0046323	sugar:proton symporter activity|glucose transmembrane transporter activity|endomembrane system|integral component of membrane|hexose transmembrane transport|glucose import
SLC2A3	683.338100910048	1001.06590919153	365.610292628571	0.365221000207512	-1.45315837221533	0.00028094005555755	0.0190615710057188	Down	13.3401	4.73288	GeneID:100626468,Genbank:XM_021092391.1	solute carrier family 2 member 3		GO:0002080,GO:0005355,GO:0005536,GO:0005887,GO:0016021,GO:0033300,GO:0055056,GO:1904659	acrosomal membrane|glucose transmembrane transporter activity|glucose binding|integral component of plasma membrane|integral component of membrane|dehydroascorbic acid transmembrane transporter activity|D-glucose transmembrane transporter activity|glucose transmembrane transport
SLC2A6	74.077630881448	39.3861997058961	108.769062057	2.76160337552743	1.46550613304698	0.0173472269541652	0.665404142997552	Up	0.247301	0.643867	GeneID:100627201,Genbank:XM_003353701.4	solute carrier family 2 member 6		GO:0005351,GO:0005355,GO:0005886,GO:0008645,GO:0016020,GO:0016021,GO:0035428,GO:0046323,GO:0055056	sugar:proton symporter activity|glucose transmembrane transporter activity|plasma membrane|hexose transport|membrane|integral component of membrane|hexose transmembrane transport|glucose import|D-glucose transmembrane transporter activity
SLC41A2	4.57012865785714	0	9.14025731571428	Inf	Inf	0.040936565274935	1	Up	0	0.102369	GeneID:100519603,Genbank:XM_005664183.3	solute carrier family 41 member 2		GO:0008324,GO:0016021	cation transmembrane transporter activity|integral component of membrane
SLC7A9	8.22623158414285	0	16.4524631682857	Inf	Inf	0.00493156272964497	0.22648285706009	Up	0	0.346921	GeneID:100037973,Genbank:XM_021093176.1	solute carrier family 7 member 9		GO:0005886,GO:0005887,GO:0006461,GO:0006865,GO:0015175,GO:0015184,GO:0015297,GO:0015804,GO:0015811,GO:0016324,GO:0031526,GO:0042605,GO:0050900	plasma membrane|integral component of plasma membrane|protein complex assembly|amino acid transport|neutral amino acid transmembrane transporter activity|L-cystine transmembrane transporter activity|antiporter activity|neutral amino acid transport|L-cystine transport|apical plasma membrane|brush border membrane|peptide antigen binding|leukocyte migration	ko04974	Protein digestion and absorption
SLFN11	2579.06209037599	179.426020882416	4978.69815986957	27.747916023464	4.79430751840371	1.45859364394056e-22	4.28128943054031e-20	Up	1.63692	44.0724	GeneID:100625890,Genbank:XM_021067412.1	schlafen family member 11		GO:0000049,GO:0005524,GO:0005634,GO:0005654,GO:0005829,GO:0016235,GO:0051607,GO:2000134	tRNA binding|ATP binding|nucleus|nucleoplasm|cytosol|aggresome|defense response to virus|negative regulation of G1/S transition of mitotic cell cycle
SMCHD1	733.630289458558	479.198763088402	988.061815828714	2.06190393618866	1.04397711931483	0.00839994033918377	0.35777916233331	Up	2.96701	5.70545	GeneID:100627122,Genbank:XM_021096138.1	structural maintenance of chromosomes flexible hinge domain containing 1		GO:0001740,GO:0005524,GO:0016887,GO:0043584,GO:0051276,GO:0060821	Barr body|ATP binding|ATPase activity|nose development|chromosome organization|inactivation of X chromosome by DNA methylation
SNX10	139.852861367789	66.737727279435	212.967995456143	3.19111848931313	1.67406217827274	0.00118932042036692	0.0689193318274428	Up	1.602	5.21087	GeneID:100520876,Genbank:XM_021079049.1	sorting nexin 10		GO:0005545,GO:0005634,GO:0005768,GO:0005783,GO:0005813,GO:0006897,GO:0007032,GO:0015031,GO:0016050,GO:0019898,GO:0030316,GO:0031313,GO:0035091,GO:0051117,GO:0060271,GO:0061512,GO:0071539,GO:1990830	1-phosphatidylinositol binding|nucleus|endosome|endoplasmic reticulum|centrosome|endocytosis|endosome organization|protein transport|vesicle organization|extrinsic component of membrane|osteoclast differentiation|extrinsic component of endosome membrane|phosphatidylinositol binding|ATPase binding|cilium assembly|protein localization to cilium|protein localization to centrosome|cellular response t…
SOCS1	588.978793000019	15.3168554411818	1162.64073055886	75.9059674502712	6.2461414044081	9.44999335975664e-31	3.98730657323232e-28	Up	0.244749	15.6751	GeneID:100307052,Genbank:XM_005662126.3	suppressor of cytokine signaling 1				ko04630,ko04380,ko04910,ko04120,ko04917	Jak-STAT signaling pathway|Osteoclast differentiation|Insulin signaling pathway|Ubiquitin mediated proteolysis|Prolactin signaling pathway
SP110	824.998240428899	145.510126691227	1504.48635416657	10.3393927857619	3.37007955610179	8.86826203863452e-15	1.76087167714181e-12	Up	1.30472	13.9839	GeneID:100519278,Genbank:XM_021075650.1	SP110 nuclear body protein
SP140	1510.04667736696	300.866803308928	2719.226551425	9.0379746835443	3.175999515852	3.37524492543064e-13	6.41866999762881e-11	Up	2.74207	24.899	GeneID:100516764,Genbank:XM_021075644.1	SP140 nuclear body protein		GO:0001650,GO:0003677,GO:0003700,GO:0005634,GO:0005635,GO:0005654,GO:0005739,GO:0006952,GO:0016605,GO:0046872	fibrillar center|DNA binding|DNA binding transcription factor activity|nucleus|nuclear envelope|nucleoplasm|mitochondrion|defense response|PML body|metal ion binding
SPATA13	221.602768844549	110.500171397097	332.705366292	3.01090362200777	1.59019652862825	0.000545700094672151	0.0341113086956638	Up	0.632168	1.82839	GeneID:100522756,Genbank:XM_021065472.1	spermatogenesis associated 13		GO:0005085,GO:0005654,GO:0005737,GO:0005829,GO:0016477,GO:0030027,GO:0030032,GO:0030175,GO:0030334,GO:0030676,GO:0032587,GO:0035023,GO:0035556,GO:0042802,GO:0046847	guanyl-nucleotide exchange factor activity|nucleoplasm|cytoplasm|cytosol|cell migration|lamellipodium|lamellipodium assembly|filopodium|regulation of cell migration|Rac guanyl-nucleotide exchange factor activity|ruffle membrane|regulation of Rho protein signal transduction|intracellular signal transduction|identical protein binding|filopodium assembly
SRPX2	82.9409107027467	41.5743219117792	124.307499493714	2.99000666222518	1.5801486989881	0.00822341576479442	0.352484316369061	Up	0.671395	1.95851	GeneID:100153130,Genbank:XM_001924519.5	sushi repeat containing protein, X-linked 2		GO:0001525,GO:0005102,GO:0005615,GO:0005737,GO:0009986,GO:0030054,GO:0036458,GO:0042325,GO:0042802,GO:0048870,GO:0051965,GO:0060076,GO:0071625,GO:0090050,GO:0097060,GO:0098609	angiogenesis|receptor binding|extracellular space|cytoplasm|cell surface|cell junction|hepatocyte growth factor binding|regulation of phosphorylation|identical protein binding|cell motility|positive regulation of synapse assembly|excitatory synapse|vocalization behavior|positive regulation of cell migration involved in sprouting angiogenesis|synaptic membrane|cell-cell adhesion
STAT1	6878.67375387479	1740.65121478002	12016.6962929696	6.90356355767012	2.78734126041956	4.89319041219621e-09	6.23281669296918e-07	Up	13.3813	91.5801	GeneID:396655,Genbank:XM_021074657.1	signal transducer and activator of transcription 1	STAT	GO:0000979,GO:0000983,GO:0001937,GO:0004871,GO:0005634,GO:0005730,GO:0005737,GO:0006351,GO:0006919,GO:0007259,GO:0007584,GO:0008015,GO:0008284,GO:0010742,GO:0016525,GO:0032727,GO:0032869,GO:0033209,GO:0034097,GO:0042803,GO:0043124,GO:0043434,GO:0045648,GO:0045893,GO:0048661,GO:0051591,GO:0051607,GO:0060333,GO:0060337,GO:0072136,GO:0072162,GO:0072308	RNA polymerase II core promoter sequence-specific DNA binding|transcription factor activity, RNA polymerase II core promoter sequence-specific DNA binding|negative regulation of endothelial cell proliferation|signal transducer activity|nucleus|nucleolus|cytoplasm|transcription, DNA-templated|activation of cysteine-type endopeptidase activity involved in apoptotic process|JAK-STAT cascade|response…	ko04062,ko04620,ko04630,ko04380,ko04919,ko04917	Chemokine signaling pathway|Toll-like receptor signaling pathway|Jak-STAT signaling pathway|Osteoclast differentiation|Thyroid hormone signaling pathway|Prolactin signaling pathway
STAT2	4173.4137926057	743.96155000026	7602.86603521114	10.219434102755	3.35324340469	1.10576662959035e-12	1.93896896528947e-10	Up	6.31336	62.5113	GeneID:396923,Genbank:NM_213889.1	signal transducer and activator of transcription 2	STAT	GO:0001932,GO:0003677,GO:0003700,GO:0004871,GO:0005634,GO:0005829,GO:0005886,GO:0006351,GO:0042802,GO:0044389,GO:0051607,GO:0060337,GO:0090140	regulation of protein phosphorylation|DNA binding|DNA binding transcription factor activity|signal transducer activity|nucleus|cytosol|plasma membrane|transcription, DNA-templated|identical protein binding|ubiquitin-like protein ligase binding|defense response to virus|type I interferon signaling pathway|regulation of mitochondrial fission	ko04062,ko04630,ko04380	Chemokine signaling pathway|Jak-STAT signaling pathway|Osteoclast differentiation
STN1	440.498082681185	265.856848014799	615.139317347571	2.31379903109861	1.21026356218589	0.00304606378154976	0.152325752512907	Up	0.76822	1.73997	GeneID:100157838,Genbank:XM_013983705.2	STN1, CST complex subunit		GO:0000723,GO:0000784,GO:0001650,GO:0005634,GO:0005654,GO:0010833,GO:0016233,GO:0032211,GO:0043047,GO:0045111,GO:0045740,GO:1990879	telomere maintenance|nuclear chromosome, telomeric region|fibrillar center|nucleus|nucleoplasm|telomere maintenance via telomere lengthening|telomere capping|negative regulation of telomere maintenance via telomerase|single-stranded telomeric DNA binding|intermediate filament cytoskeleton|positive regulation of DNA replication|CST complex
STOML1	111.61500581212	62.3614828676688	160.868528756571	2.57961359093937	1.36715497565391	0.0119214706647142	0.487768778530217	Up	0.213948	0.716871	GeneID:100156113,Genbank:XM_021099067.1	stomatin like 1		GO:0005886,GO:0006869,GO:0016021,GO:0031902,GO:0045121	plasma membrane|lipid transport|integral component of membrane|late endosome membrane|membrane raft
STX11	48.0486708437435	22.9752831617727	73.1220585257142	3.18264014466546	1.67022404328995	0.0187284280520413	0.698539324747682	Up	0.413892	1.34454	GeneID:100152253,Genbank:XM_021087115.1	syntaxin 11				ko04130	SNARE interactions in vesicular transport
TACSTD2	949.298815485253	295.396497794221	1603.20113317628	5.42728551336146	2.44023080657525	4.08934659001492e-09	5.25851025317918e-07	Up	7.51923	39.2026	GeneID:100510966,Genbank:XM_003127967.4	tumor associated calcium signal transducer 2		GO:0004872,GO:0005615,GO:0005634,GO:0005829,GO:0005887,GO:0007166,GO:0007601,GO:0008283,GO:0009925,GO:0010633,GO:0016020,GO:0016328,GO:0050678,GO:0051497,GO:0060675,GO:0070062,GO:0090191,GO:0098609,GO:1900025,GO:1900028,GO:2000146,GO:2000738	receptor activity|extracellular space|nucleus|cytosol|integral component of plasma membrane|cell surface receptor signaling pathway|visual perception|cell proliferation|basal plasma membrane|negative regulation of epithelial cell migration|membrane|lateral plasma membrane|regulation of epithelial cell proliferation|negative regulation of stress fiber assembly|ureteric bud morphogenesis|extracellu…
TAGAP	33.3619392023571	0	66.7238784047142	Inf	Inf	8.76546424298966e-08	1.01154955734057e-05	Up	0	0.943091	GeneID:100155114,Genbank:NM_001243543.1	T-cell activation RhoGTPase activating protein		GO:0005085,GO:0005096,GO:0005829,GO:0007165,GO:0051056	guanyl-nucleotide exchange factor activity|GTPase activator activity|cytosol|signal transduction|regulation of small GTPase mediated signal transduction
TAP1	3834.25485069382	787.723994117922	6880.78570726971	8.73502109704641	3.12681118758021	1.52662137256887e-11	2.48342671956927e-09	Up	14.8695	124.378	GeneID:733649,Genbank:XM_021098370.1	transporter 1, ATP binding cassette subfamily B member				ko04145,ko04612,ko02010	Phagosome|Antigen processing and presentation|ABC transporters
TAP2	2189.63865766504	1012.00652022094	3367.27079510914	3.32732124529593	1.73436116186901	3.93001121239243e-05	0.00308505880172806	Up	13.975	45.3312	GeneID:733650,Genbank:XM_021098372.1	transporter 2, ATP binding cassette subfamily B member				ko04145,ko04612,ko02010	Phagosome|Antigen processing and presentation|ABC transporters
TAPBP	3371.77167939339	1498.86371102993	5244.67964775685	3.49910376051002	1.80698544610213	3.43044417392424e-05	0.00270864662200731	Up	23.1946	77.0731	GeneID:100155428,Genbank:XM_005665884.3	TAP binding protein				ko04612	Antigen processing and presentation
TAPBPL	1926.30230484942	871.966699044422	2980.63791065443	3.41829328335689	1.77327618293934	2.26632208575368e-05	0.00186584639035647	Up	11.2578	37.0378	GeneID:100520908,Genbank:XM_005653157.3	TAP binding protein like		GO:0000139,GO:0002376,GO:0005789,GO:0005886,GO:0016021	Golgi membrane|immune system process|endoplasmic reticulum membrane|plasma membrane|integral component of membrane
TBC1D22B	592.080940937474	308.525231029519	875.636650845428	2.83813627794236	1.50494386451874	0.000191970720616818	0.0132244319886137	Up	3.81219	10.6062	GeneID:100512665,Genbank:XM_003128372.4	TBC1 domain family member 22B		GO:0005096,GO:0071889	GTPase activator activity|14-3-3 protein binding
TBC1D30	58.2760648250389	30.6337108823636	85.9184187677142	2.80470162748644	1.48784730080138	0.0248482289336457	0.86977898139302	Up	0.236498	0.619709	GeneID:100623817,Genbank:XM_021091949.1	TBC1 domain family member 30		GO:0005096,GO:0005829,GO:0005886,GO:0005929,GO:0006886,GO:0012505,GO:0017137,GO:0031338,GO:0036064,GO:0043547,GO:0090630,GO:1902018	GTPase activator activity|cytosol|plasma membrane|cilium|intracellular protein transport|endomembrane system|Rab GTPase binding|regulation of vesicle fusion|ciliary basal body|positive regulation of GTPase activity|activation of GTPase activity|negative regulation of cilium assembly
TCIRG1	1442.42954654276	356.663919558948	2528.19517352657	7.08845227925759	2.82547065810077	4.11628826312465e-11	6.4625725731057e-09	Up	2.22652	15.3264	GeneID:100521769,Genbank:XM_005660613.3	T-cell immune regulator 1, ATPase H+ transporting V0 subunit a3				ko04966,ko04145,ko00190,ko04142,ko04721	Collecting duct acid secretion|Phagosome|Oxidative phosphorylation|Lysosome|Synaptic vesicle cycle
TCP11L2	41.9343926545195	15.3168554411818	68.5519298678571	4.4755877034358	2.16207713961963	0.00460707053561207	0.217498833467952	Up	0.191755	0.803393	GeneID:100620963,Genbank:XM_021091578.1	t-complex 11 like 2
TDRD7	723.977623778175	234.129076029493	1213.82617152686	5.18443156275878	2.37418581612713	1.00364808232826e-08	1.22083391059425e-06	Up	2.59268	13.9457	GeneID:100152652,Genbank:XM_001924680.5	tudor domain containing 7		GO:0002089,GO:0003729,GO:0005737,GO:0007283,GO:0010608,GO:0035770,GO:0070306	lens morphogenesis in camera-type eye|mRNA binding|cytoplasm|spermatogenesis|posttranscriptional regulation of gene expression|ribonucleoprotein granule|lens fiber cell differentiation
THBS4	5.48415438942857	0	10.9683087788571	Inf	Inf	0.0233415240944595	0.830932821963962	Up	0	0.127726	GeneID:100513005,Genbank:XM_021084490.1	thrombospondin 4		GO:0001938,GO:0005178,GO:0005509,GO:0005604,GO:0005615,GO:0005783,GO:0006986,GO:0008083,GO:0008201,GO:0016525,GO:0016529,GO:0030198,GO:0031012,GO:0034103,GO:0034976,GO:0048266,GO:0048771,GO:0050731,GO:0051451,GO:0051781,GO:0071603,GO:0090023	positive regulation of endothelial cell proliferation|integrin binding|calcium ion binding|basement membrane|extracellular space|endoplasmic reticulum|response to unfolded protein|growth factor activity|heparin binding|negative regulation of angiogenesis|sarcoplasmic reticulum|extracellular matrix organization|extracellular matrix|regulation of tissue remodeling|response to endoplasmic reticulum …	ko04151,ko04512,ko04510,ko04145	PI3K-Akt signaling pathway|ECM-receptor interaction|Focal adhesion|Phagosome
TIGAR	1077.01313816028	708.95159470613	1445.07468161443	2.03832630098453	1.0273850206551	0.00970652947875923	0.407011059075177	Up	13.7861	27.2932	GeneID:100154112,Genbank:XM_005655710.3	TP53 induced glycolysis regulatory phosphatase		GO:0002931,GO:0004083,GO:0004331,GO:0005634,GO:0005737,GO:0005739,GO:0005741,GO:0005829,GO:0006003,GO:0006914,GO:0006915,GO:0006974,GO:0009410,GO:0010332,GO:0010666,GO:0016791,GO:0030388,GO:0043069,GO:0043456,GO:0045739,GO:0045820,GO:0060576,GO:0071279,GO:0071456,GO:1901215,GO:1901525,GO:1902153,GO:1903301,GO:1904024,GO:2000378	response to ischemia|bisphosphoglycerate 2-phosphatase activity|fructose-2,6-bisphosphate 2-phosphatase activity|nucleus|cytoplasm|mitochondrion|mitochondrial outer membrane|cytosol|fructose 2,6-bisphosphate metabolic process|autophagy|apoptotic process|cellular response to DNA damage stimulus|response to xenobiotic stimulus|response to gamma radiation|positive regulation of cardiac muscle cell a…	ko00051	Fructose and mannose metabolism
TIMP4	123.995899812497	173.955715367708	74.0360842572857	0.425603057081442	-1.23241958121838	0.0184060068132502	0.69225042894848	Down	1.51823	0.601406	GeneID:396774,Genbank:XM_021069344.1	TIMP metallopeptidase inhibitor 4		GO:0002020,GO:0005578,GO:0005615,GO:0008191,GO:0009725,GO:0034097,GO:0043086,GO:0046872,GO:0051045	protease binding|proteinaceous extracellular matrix|extracellular space|metalloendopeptidase inhibitor activity|response to hormone|response to cytokine|negative regulation of catalytic activity|metal ion binding|negative regulation of membrane protein ectodomain proteolysis
TMEM106A	197.81732651161	54.7030551470779	340.931597876143	6.23240506329114	2.63978900166186	1.08366770468971e-07	1.23997299565428e-05	Up	0.922406	5.77907	GeneID:100624959,Genbank:XM_005656948.3	transmembrane protein 106A		GO:0016020,GO:0016021	membrane|integral component of membrane
TMEM140	685.214623434714	24.0693442647143	1346.35990260471	55.9367088607595	5.8057234675799	2.06729311694015e-29	7.54394369322323e-27	Up	0.579749	31.8728	GeneID:100523705,Genbank:XM_003134650.4	transmembrane protein 140		GO:0016021	integral component of membrane
TMEM173	121.018391747529	71.1139716912013	170.922811803857	2.40350535540409	1.26514001804053	0.0169267918354296	0.654858290435444	Up	1.37393	3.50088	GeneID:100217389,Genbank:XM_021077058.1	transmembrane protein 173		GO:0002218,GO:0005737,GO:0005741,GO:0005789,GO:0005886,GO:0006915,GO:0016021,GO:0032481,GO:0032608,GO:0035438,GO:0042803,GO:0045087,GO:0048471,GO:0051607,GO:0061507	activation of innate immune response|cytoplasm|mitochondrial outer membrane|endoplasmic reticulum membrane|plasma membrane|apoptotic process|integral component of membrane|positive regulation of type I interferon production|interferon-beta production|cyclic-di-GMP binding|protein homodimerization activity|innate immune response|perinuclear region of cytoplasm|defense response to virus|cyclic-GMP-…	ko04622,ko04623	RIG-I-like receptor signaling pathway|Cytosolic DNA-sensing pathway
TMEM229B	13.7103859735714	0	27.4207719471428	Inf	Inf	0.000318436528489446	0.0213906965555448	Up	0	0.270635	GeneID:100153043,Genbank:XM_005656338.3	transmembrane protein 229B		GO:0016021	integral component of membrane
TMEM268	328.709965935055	195.836937426539	461.582994443571	2.35697616858779	1.23693717155625	0.00347214616245273	0.169245189478111	Up	2.06954	4.71575	GeneID:100519408,Genbank:XM_013993790.2	transmembrane protein 268		GO:0016021	integral component of membrane
TMEM45B	20.2886014659415	2.18812220588312	38.389080726	17.5443037974683	4.13293079396011	0.000544193470998915	0.0341113086956638	Up	0.0217279	0.26423	GeneID:100516991,Genbank:XM_021063152.1	transmembrane protein 45B		GO:0016021	integral component of membrane
TMTC1	1220.86832432237	791.006177426746	1650.730471218	2.08687431062556	1.06134371171109	0.0078741652772961	0.344319794166345	Up	4.41892	8.98086	GeneID:100624475,Genbank:XM_021092123.1	transmembrane and tetratricopeptide repeat containing 1		GO:0005739,GO:0006396,GO:0016021	mitochondrion|RNA processing|integral component of membrane
TNFAIP3	106.795597409289	42.6683830147208	170.922811803857	4.00584225900681	2.00210561220674	0.000400952746165064	0.0262799222267995	Up	0.285516	1.10136	GeneID:100622156,Genbank:XM_005659182.3	TNF alpha induced protein 3				ko04621,ko04668,ko04064	NOD-like receptor signaling pathway|TNF signaling pathway|NF-kappa B signaling pathway
TNFRSF19	7.31220585257142	0	14.6244117051428	Inf	Inf	0.00813055887041572	0.349614031427876	Up	0	0.102804	GeneID:100521146,Genbank:XM_021065470.1	TNF receptor superfamily member 19		GO:0001942,GO:0004872,GO:0005031,GO:0005622,GO:0005886,GO:0006915,GO:0007254,GO:0009888,GO:0016021,GO:0043123,GO:0046330	hair follicle development|receptor activity|tumor necrosis factor-activated receptor activity|intracellular|plasma membrane|apoptotic process|JNK cascade|tissue development|integral component of membrane|positive regulation of I-kappaB kinase/NF-kappaB signaling|positive regulation of JNK cascade	ko04060	Cytokine-cytokine receptor interaction
TNFSF10	376.938672150169	4.37624441176623	749.501099888571	171.26582278481	7.4200934706868	1.24045625929933e-30	5.075345579715e-28	Up	0.0449204	9.62981	GeneID:406191,Genbank:XM_021068572.1	TNF superfamily member 10				ko04060,ko04650,ko04210,ko04068	Cytokine-cytokine receptor interaction|Natural killer cell mediated cytotoxicity|Apoptosis|FoxO signaling pathway
TNFSF13B	53.0065679937824	5.47030551470779	100.542830472857	18.379746835443	4.20004498981865	5.10198766039849e-07	5.29900287620772e-05	Up	0.111214	1.78831	GeneID:100038026,Genbank:XM_005668532.3	TNF superfamily member 13b				ko04060,ko04672,ko04064	Cytokine-cytokine receptor interaction|Intestinal immune network for IgA production|NF-kappa B signaling pathway
TNS4	156.381493347039	223.188465000078	89.5745216939999	0.401340282948622	-1.31710212667494	0.0074912793118888	0.331630338587287	Down	2.14344	0.79315	GeneID:100521862,Genbank:XM_003131470.4	tensin 4		GO:0003779,GO:0005737,GO:0005856,GO:0005925,GO:0006915	actin binding|cytoplasm|cytoskeleton|focal adhesion|apoptotic process
TOR3A	1326.58370950344	676.129761617883	1977.037657389	2.92405063291139	1.54796829323895	0.000136781255504629	0.00977153709959525	Up	14.9306	42.6588	GeneID:100196908,Genbank:XM_003130340.5	torsin family 3 member A		GO:0005524,GO:0005783,GO:0005788,GO:0016887,GO:0070062	ATP binding|endoplasmic reticulum|endoplasmic reticulum lumen|ATPase activity|extracellular exosome
TP53INP1	217.247297744864	301.96086441187	132.533731077857	0.438910291689598	-1.18800199558188	0.00891842140462488	0.37866832014228	Down	3.85398	1.61538	GeneID:100157451,Genbank:XM_001925224.6	tumor protein p53 inducible nuclear protein 1
TRANK1	2765.27405987159	231.94095382361	5298.60716591957	22.8446381657511	4.51378368689266	1.39535582477283e-20	3.55473478227976e-18	Up	0.913371	20.2437	GeneID:102163142,Genbank:XM_021071655.1	tetratricopeptide repeat and ankyrin repeat containing 1
TREX1	154.657308444302	68.9258494853182	240.388767403286	3.48764315852923	1.80225243697374	0.00036461139009937	0.0241322695545181	Up	0.968464	3.30402	GeneID:100155669,Genbank:XM_021070629.1	three prime repair exonuclease 1		GO:0003676,GO:0005634,GO:0005789,GO:0005829,GO:0006259,GO:0007049,GO:0008296,GO:0008408,GO:0008853,GO:0046872	nucleic acid binding|nucleus|endoplasmic reticulum membrane|cytosol|DNA metabolic process|cell cycle|3'-5'-exodeoxyribonuclease activity|3'-5' exonuclease activity|exodeoxyribonuclease III activity|metal ion binding	ko04623	Cytosolic DNA-sensing pathway
TRIM14	1132.9141209707	377.451080514838	1888.37716142657	5.00297193175564	2.32278535838088	2.09751118337151e-08	2.52862464266805e-06	Up	2.25927	10.8163	GeneID:100151834,Genbank:XM_003122031.4	tripartite motif containing 14		GO:0005737,GO:0005741,GO:0008270,GO:0032897,GO:0045087,GO:0051091,GO:0051092	cytoplasm|mitochondrial outer membrane|zinc ion binding|negative regulation of viral transcription|innate immune response|positive regulation of DNA binding transcription factor activity|positive regulation of NF-kappaB transcription factor activity
TRIM21	1470.52891335122	398.238241470727	2542.81958523171	6.38517179023508	2.67472543552489	3.30674010853367e-10	4.74974520695975e-08	Up	6.1752	38.7003	GeneID:100302538,Genbank:XM_005656620.3	tripartite motif containing 21		GO:0000209,GO:0000932,GO:0003677,GO:0003723,GO:0004842,GO:0005634,GO:0005737,GO:0005776,GO:0006513,GO:0007049,GO:0008270,GO:0010508,GO:0016567,GO:0031410,GO:0031648,GO:0032088,GO:0034341,GO:0045787,GO:0051865,GO:0090086	protein polyubiquitination|P-body|DNA binding|RNA binding|ubiquitin-protein transferase activity|nucleus|cytoplasm|autophagosome|protein monoubiquitination|cell cycle|zinc ion binding|positive regulation of autophagy|protein ubiquitination|cytoplasmic vesicle|protein destabilization|negative regulation of NF-kappaB transcription factor activity|response to interferon-gamma|positive regulation of …
TRIM25	3013.66055242612	340.253003014825	5687.06810183742	16.7142333835321	4.06300528058513	1.5772444832095e-17	3.49114016594994e-15	Up	2.99287	48.2552	GeneID:100622285,Genbank:XM_005656971.3	tripartite motif containing 25				ko04622,ko04064	RIG-I-like receptor signaling pathway|NF-kappa B signaling pathway
TRIM26	743.746892442087	213.341915073604	1274.15186981057	5.97234664070107	2.57829790330016	6.90159950176167e-10	9.70681213258188e-08	Up	3.15883	18.6103	GeneID:100144460,Genbank:NM_001123209.1	tripartite motif containing 26		GO:0005634,GO:0005737,GO:0008270,GO:0016740,GO:0045087	nucleus|cytoplasm|zinc ion binding|transferase activity|innate immune response
TRIM38	792.50185589659	328.218330882467	1256.78538091071	3.82911392405063	1.93701058398485	1.87618268753109e-06	0.000180944418907462	Up	7.22192	27.7669	GeneID:100154512,Genbank:XM_021098422.1	tripartite motif containing 38		GO:0005622,GO:0008270,GO:0016567,GO:0016740,GO:0043123,GO:0045087,GO:0046598,GO:0051092	intracellular|zinc ion binding|protein ubiquitination|transferase activity|positive regulation of I-kappaB kinase/NF-kappaB signaling|innate immune response|positive regulation of viral entry into host cell|positive regulation of NF-kappaB transcription factor activity
TRIM39	170.07803044589	89.7130104412078	250.443050450571	2.79160234640321	1.48109344952379	0.00236780894538215	0.123915334808333	Up	1.09871	3.05652	GeneID:100151742,Genbank:XM_013996585.2	tripartite motif containing 39		GO:0005739,GO:0005829,GO:0006915,GO:0008270,GO:0016567,GO:0016740,GO:0042802,GO:2000059,GO:2001235	mitochondrion|cytosol|apoptotic process|zinc ion binding|protein ubiquitination|transferase activity|identical protein binding|negative regulation of protein ubiquitination involved in ubiquitin-dependent protein catabolic process|positive regulation of apoptotic signaling pathway
TRIM56	4072.91943319436	2655.28629683916	5490.55256954957	2.06778175900862	1.04808392655669	0.0156544689448661	0.618031110215154	Up	16.6399	33.4978	GeneID:110259886,Genbank:XM_021086256.1	tripartite motif containing 56		GO:0004842,GO:0005737,GO:0008270,GO:0032608,GO:0034340,GO:0051607,GO:0070534	ubiquitin-protein transferase activity|cytoplasm|zinc ion binding|interferon-beta production|response to type I interferon|defense response to virus|protein K63-linked ubiquitination
TTC31	614.142198367675	282.267764558922	946.016632176428	3.35148660582867	1.74480116814478	1.73687296902693e-05	0.0014657036767376	Up	2.60941	8.65269	GeneID:100518904,Genbank:XM_021087337.1	tetratricopeptide repeat domain 31
TXNIP	1119.28682824546	528.431512720773	1710.14214377014	3.23626071232015	1.69432783558636	2.8470898980514e-05	0.00230188070679581	Up	12.4384	39.5355	GeneID:733688,Genbank:NM_001044614.2	thioredoxin interacting protein		GO:0000122,GO:0004857,GO:0005737,GO:0006351,GO:0006606,GO:0006979,GO:0007049,GO:0030216,GO:0031625,GO:0048008,GO:0051782,GO:0071228	negative regulation of transcription from RNA polymerase II promoter|enzyme inhibitor activity|cytoplasm|transcription, DNA-templated|protein import into nucleus|response to oxidative stress|cell cycle|keratinocyte differentiation|ubiquitin protein ligase binding|platelet-derived growth factor receptor signaling pathway|negative regulation of cell division|cellular response to tumor cell
UBA7	805.630589131889	65.6436661764935	1545.61751208728	23.5455696202532	4.55738371998281	1.79310668928847e-22	5.15117585505807e-20	Up	0.878787	16.9702	GeneID:100512631,Genbank:XM_003132214.4	ubiquitin like modifier activating enzyme 7		GO:0004839,GO:0004842,GO:0005524,GO:0005654,GO:0005737,GO:0005829,GO:0006464,GO:0006511,GO:0006974,GO:0019782,GO:0019985,GO:0032020,GO:0032480	ubiquitin activating enzyme activity|ubiquitin-protein transferase activity|ATP binding|nucleoplasm|cytoplasm|cytosol|cellular protein modification process|ubiquitin-dependent protein catabolic process|cellular response to DNA damage stimulus|ISG15 activating enzyme activity|translesion synthesis|ISG15-protein conjugation|negative regulation of type I interferon production	ko04120	Ubiquitin mediated proteolysis
UBD	8.68324444992857	0	17.3664888998571	Inf	Inf	0.0038628443026352	0.185671766901222	Up	0	0.851195	GeneID:100294688,Genbank:NM_001160088.1	ubiquitin D
UBE2L6	4306.06523911868	289.926192279513	8322.20428595785	28.7045617387151	4.84320812359499	1.54856244243166e-21	4.18173801954247e-19	Up	17.1143	498.552	GeneID:100514753,Genbank:NM_001246215.1	ubiquitin conjugating enzyme E2 L6		GO:0005524,GO:0016567,GO:0019941,GO:0032020,GO:0042296	ATP binding|protein ubiquitination|modification-dependent protein catabolic process|ISG15-protein conjugation|ISG15 transferase activity	ko04120	Ubiquitin mediated proteolysis
USP18	536.076091566643	0	1072.15218313329	Inf	Inf	3.37276965711052e-40	2.67877270060625e-37	Up	0	31.3444	GeneID:396777,Genbank:NM_213826.1	ubiquitin specific peptidase 18		GO:0004843,GO:0005634,GO:0005829,GO:0006511,GO:0016579,GO:0019785,GO:0036459,GO:0050727,GO:0060338	thiol-dependent ubiquitin-specific protease activity|nucleus|cytosol|ubiquitin-dependent protein catabolic process|protein deubiquitination|ISG15-specific protease activity|thiol-dependent ubiquitinyl hydrolase activity|regulation of inflammatory response|regulation of type I interferon-mediated signaling pathway
USP25	542.121125382263	351.19361404424	733.048636720285	2.08730628179345	1.06164231051397	0.00805730749705843	0.349614031427876	Up	3.12539	6.45128	GeneID:100628105,Genbank:XM_021070825.1	ubiquitin specific peptidase 25		GO:0004843,GO:0005634,GO:0005783,GO:0005829,GO:0006464,GO:0006508,GO:0006511,GO:0008233,GO:0016579,GO:0031625,GO:0036459,GO:0043130,GO:0051117,GO:0070536,GO:0071108,GO:1904293,GO:1904455	thiol-dependent ubiquitin-specific protease activity|nucleus|endoplasmic reticulum|cytosol|cellular protein modification process|proteolysis|ubiquitin-dependent protein catabolic process|peptidase activity|protein deubiquitination|ubiquitin protein ligase binding|thiol-dependent ubiquitinyl hydrolase activity|ubiquitin binding|ATPase binding|protein K63-linked deubiquitination|protein K48-linked …
VCAM1	9887.00941397078	6576.40128978171	13197.6175381598	2.00681451094933	1.00490727514576	0.0295780139559513	0.998623397499598	Up	128.939	249.625	GeneID:396925,Genbank:NM_213891.1	vascular cell adhesion molecule 1				ko04514,ko04670,ko04668,ko04064	Cell adhesion molecules (CAMs)|Leukocyte transendothelial migration|TNF signaling pathway|NF-kappa B signaling pathway
VWA5A	132.173660335117	67.8317883823766	196.515532287857	2.89710085749285	1.53460991038394	0.0032583546283232	0.16115473992506	Up	0.435829	1.27386	GeneID:100515913,Genbank:XM_021063046.1	von Willebrand factor A domain containing 5A		GO:0005634,GO:0005654	nucleus|nucleoplasm
WARS	3087.71740999549	1768.00274235356	4407.43207763743	2.49288757989723	1.31781782403208	0.00204926078581849	0.109364107233681	Up	19.4153	46.5518	GeneID:100515390,Genbank:XM_003128728.6	tryptophanyl-tRNA synthetase		GO:0004830,GO:0005524,GO:0005634,GO:0005737,GO:0005829,GO:0006436,GO:0006469,GO:0010628,GO:0010835,GO:0019210,GO:0019901,GO:0019904,GO:0031334,GO:0042803,GO:0043234,GO:0045765	tryptophan-tRNA ligase activity|ATP binding|nucleus|cytoplasm|cytosol|tryptophanyl-tRNA aminoacylation|negative regulation of protein kinase activity|positive regulation of gene expression|regulation of protein ADP-ribosylation|kinase inhibitor activity|protein kinase binding|protein domain specific binding|positive regulation of protein complex assembly|protein homodimerization activity|protein …	ko00970	Aminoacyl-tRNA biosynthesis
WDFY4	7.76921871835714	0	15.5384374367143	Inf	Inf	0.00631952653082431	0.285372064278227	Up	0	0.0580361	GeneID:100157904,Genbank:XM_021073024.1	WDFY family member 4		GO:0016021	integral component of membrane
WDR76	872.859951463912	532.807757132539	1212.91214579528	2.27645361682219	1.1867880644692	0.00280085950580003	0.143454463519861	Up	4.91623	10.7473	GeneID:100519285,Genbank:XM_021096581.1	WD repeat domain 76		GO:0003677,GO:0005634,GO:0006974,GO:2000001	DNA binding|nucleus|cellular response to DNA damage stimulus|regulation of DNA damage checkpoint
WNT7B	955.274604927269	1351.16546213282	559.383747721714	0.414000922461948	-1.27229411259804	0.00138499172247785	0.0785720934323358	Down	15.9185	6.32247	GeneID:100626947,Genbank:XM_021091384.1	Wnt family member 7B		GO:0001701,GO:0003338,GO:0005109,GO:0005576,GO:0005578,GO:0005615,GO:0005788,GO:0005796,GO:0005886,GO:0007257,GO:0016055,GO:0016332,GO:0021871,GO:0022009,GO:0030182,GO:0030324,GO:0030666,GO:0032364,GO:0032536,GO:0042592,GO:0044237,GO:0045165,GO:0045669,GO:0048018,GO:0048144,GO:0048568,GO:0048812,GO:0050808,GO:0051384,GO:0060070,GO:0060425,GO:0060428,GO:0060482,GO:0060535,GO:0060560,GO:0060669,GO:…	in utero embryonic development|metanephros morphogenesis|frizzled binding|extracellular region|proteinaceous extracellular matrix|extracellular space|endoplasmic reticulum lumen|Golgi lumen|plasma membrane|activation of JUN kinase activity|Wnt signaling pathway|establishment or maintenance of polarity of embryonic epithelium|forebrain regionalization|central nervous system vasculogenesis|neuron d…	ko04390,ko04916,ko04150,ko04310,ko04550	Hippo signaling pathway|Melanogenesis|mTOR signaling pathway|Wnt signaling pathway|Signaling pathways regulating pluripotency of stem cells
XKR9	12.3393473762143	0	24.6786947524286	Inf	Inf	0.000611810578781647	0.0375484837941354	Up	0	0.553502	GeneID:100154419,Genbank:XM_021089254.1	XK related 9		GO:0016021	integral component of membrane
YPEL2	669.967012367136	371.98077500013	967.953249734142	2.60215934475056	1.37970930903598	0.000565394206641666	0.0348582309501177	Up	3.38318	8.42051	GeneID:100524105,Genbank:XM_003131686.6	yippee like 2		GO:0005730,GO:0046872	nucleolus|metal ion binding
ZBP1	3564.81114412633	56.891177352961	7072.73111089971	124.32035053554	6.95791866648347	5.17608470446144e-35	2.58842576591253e-32	Up	0.664769	131.104	GeneID:100144524,Genbank:NM_001123216.1	Z-DNA binding protein 1		GO:0003677,GO:0003692,GO:0003723,GO:0003726,GO:0005634,GO:0005737,GO:0005829,GO:0032479,GO:0032481,GO:0042802,GO:0045087	DNA binding|left-handed Z-DNA binding|RNA binding|double-stranded RNA adenosine deaminase activity|nucleus|cytoplasm|cytosol|regulation of type I interferon production|positive regulation of type I interferon production|identical protein binding|innate immune response	ko04623	Cytosolic DNA-sensing pathway
ZBTB5	359.869934056808	130.193271250045	589.546596863571	4.5282416764174	2.17895095818402	4.83173518529574e-07	5.05721616060954e-05	Up	0.790396	3.46279	GeneID:110255881,Genbank:XM_021066137.1	zinc finger and BTB domain containing 5		GO:0000122,GO:0000977,GO:0001227,GO:0005634,GO:0006351,GO:0046872	negative regulation of transcription from RNA polymerase II promoter|RNA polymerase II regulatory region sequence-specific DNA binding|transcriptional repressor activity, RNA polymerase II transcription regulatory region sequence-specific DNA binding|nucleus|transcription, DNA-templated|metal ion binding
ZC3HAV1	5591.25466208171	812.887399485578	10369.6219246779	12.7565292945125	3.67316395920245	5.38015508599138e-14	1.05279498508776e-11	Up	4.37912	54.8383	GeneID:100415778,Genbank:XM_013990770.2	zinc finger CCCH-type containing, antiviral 1		GO:0003723,GO:0005634,GO:0005737,GO:0005829,GO:0009615,GO:0032727,GO:0032728,GO:0043123,GO:0045071,GO:0045087,GO:0045296,GO:0046872,GO:0051607,GO:0061014,GO:1900246	RNA binding|nucleus|cytoplasm|cytosol|response to virus|positive regulation of interferon-alpha production|positive regulation of interferon-beta production|positive regulation of I-kappaB kinase/NF-kappaB signaling|negative regulation of viral genome replication|innate immune response|cadherin binding|metal ion binding|defense response to virus|positive regulation of mRNA catabolic process|posit…
ZCWPW1	95.7857420062694	3.28218330882467	188.289300703714	57.3670886075949	5.84215139764341	6.38431725065437e-13	1.18083632216898e-10	Up	0	1.02621	GeneID:100513075,Genbank:XM_005661906.3	zinc finger CW-type and PWWP domain containing 1		GO:0008270	zinc ion binding
ZFP36	1000.24190114564	270.233092426565	1730.25070986471	6.40280838415415	2.67870483530038	1.75290218122007e-10	2.54491239256273e-08	Up	7.77216	49.5319	GeneID:100316849,Genbank:NM_001168419.1	ZFP36 ring finger protein		GO:0000165,GO:0000932,GO:0003677,GO:0003729,GO:0003730,GO:0005634,GO:0005737,GO:0006402,GO:0007275,GO:0009611,GO:0010494,GO:0010837,GO:0017091,GO:0030529,GO:0031072,GO:0031086,GO:0032680,GO:0032897,GO:0035278,GO:0035925,GO:0038066,GO:0042594,GO:0043488,GO:0044344,GO:0045085,GO:0045600,GO:0045616,GO:0045647,GO:0046872,GO:0051028,GO:0060213,GO:0061014,GO:0061158,GO:0070063,GO:0070935,GO:0071222,GO:…	MAPK cascade|P-body|DNA binding|mRNA binding|mRNA 3'-UTR binding|nucleus|cytoplasm|mRNA catabolic process|multicellular organism development|response to wounding|cytoplasmic stress granule|regulation of keratinocyte proliferation|AU-rich element binding|intracellular ribonucleoprotein complex|heat shock protein binding|nuclear-transcribed mRNA catabolic process, deadenylation-independent decay|re…
ZFYVE19	223.936304235	144.416065588286	303.456542881714	2.10126582278481	1.07125868316982	0.0177307011226023	0.675588144260572	Up	1.96464	3.49811	GeneID:100154961,Genbank:XM_001929402.5	zinc finger FYVE-type containing 19		GO:0005737,GO:0005813,GO:0009838,GO:0030496,GO:0032154,GO:0032266,GO:0032466,GO:0044878,GO:0046872,GO:0051301,GO:0090543	cytoplasm|centrosome|abscission|midbody|cleavage furrow|phosphatidylinositol-3-phosphate binding|negative regulation of cytokinesis|mitotic cytokinesis checkpoint|metal ion binding|cell division|Flemming body
ZNF618	52.0786933874902	16.4109165441234	87.7464702308571	5.34683544303797	2.41868527629399	0.00080499373571576	0.0474629930988393	Up	0.0604238	0.398778	GeneID:100157179,Genbank:XM_021067808.1	zinc finger protein 618	zf-C2H2	GO:0003677,GO:0005634,GO:0006351,GO:0006355,GO:0046872	DNA binding|nucleus|transcription, DNA-templated|regulation of transcription, DNA-templated|metal ion binding
ZNF658	115.998174661247	65.6436661764935	166.352683146	2.53417721518987	1.34151741577153	0.0125388440593656	0.509938170149261	Up	0.547393	1.50529	GeneID:110255680,Genbank:XM_021064707.1	zinc finger protein 658		GO:0000976,GO:0003700,GO:0005634,GO:0006351,GO:0042254,GO:0045892,GO:0046872,GO:0071294	transcription regulatory region sequence-specific DNA binding|DNA binding transcription factor activity|nucleus|transcription, DNA-templated|ribosome biogenesis|negative regulation of transcription, DNA-templated|metal ion binding|cellular response to zinc ion
ZNFX1	12018.7390019909	1780.03741448591	22257.4405894958	12.5039172819432	3.64430823440563	1.08765096429455e-12	1.93229780525065e-10	Up	9.84959	118.555	GeneID:100624243,Genbank:XM_021077518.1	zinc finger NFX1-type containing 1		GO:0003700,GO:0003723,GO:0005634,GO:0008270	DNA binding transcription factor activity|RNA binding|nucleus|zinc ion binding
