# Supplementary material for: Establishment of a CRISPR/Cas9 knockout library for screening type I interferon-inducible antiviral effectors in pig cells
Source: Front Immunol. 2022 Nov 24;13:1016545. doi: 10.3389/fimmu.2022.1016545 (PMC9732717; doi:10.3389/fimmu.2022.1016545)
Supplement: Supplementary file 9 [file Table_4.xls]

gene_id	baseMean	baseMean_control_NC	baseMean_case_b_10_16	foldChange	log2FoldChange	pval	padj	up_down	expression_NC	expression_b_10_16	Dbxref	product	Family	GO_id	GO_term	pathway	pathway_description
ACSM2B	54.681213107018	29.9823251390321	79.3801010750039	2.64756321288985	1.40466513023612	0.0277556591076921	1	Up	0.239502	0.69195	GeneID:100510957,Genbank:XM_003124561.6	acyl-CoA synthetase medium-chain family member 2B		GO:0003996,GO:0004321,GO:0005524,GO:0005739,GO:0005759,GO:0006633,GO:0006637,GO:0006805,GO:0015645,GO:0016405,GO:0046872,GO:0047760	acyl-CoA ligase activity|fatty-acyl-CoA synthase activity|ATP binding|mitochondrion|mitochondrial matrix|fatty acid biosynthetic process|acyl-CoA metabolic process|xenobiotic metabolic process|fatty acid ligase activity|CoA-ligase activity|metal ion binding|butyrate-CoA ligase activity	ko00650	Butanoate metabolism
ADAM28	253.246856014513	141.345247084009	365.148464945018	2.58337986227434	1.36925979410492	0.00208093209215465	0.150438671158282	Up	2.24684	5.19628	GeneID:100152711,Genbank:XM_005670435.3	ADAM metallopeptidase domain 28		GO:0004222,GO:0005576,GO:0005739,GO:0005886,GO:0007283,GO:0008237,GO:0016021,GO:0046872	metalloendopeptidase activity|extracellular region|mitochondrion|plasma membrane|spermatogenesis|metallopeptidase activity|integral component of membrane|metal ion binding
ADAMTS12	3.74779064237901	7.49558128475803	0	0	-Inf	0.0443548282245969	1	Down	0.0261783	0	GeneID:100511353,Genbank:XM_021076980.1	ADAM metallopeptidase with thrombospondin type 1 motif 12		GO:0004222,GO:0005578,GO:0007160,GO:0016477,GO:0030167,GO:0031012,GO:0032331,GO:0046872,GO:0050727,GO:0051603,GO:0071347,GO:0071356,GO:0071773,GO:1901509,GO:1902203,GO:1902548,GO:2001113	metalloendopeptidase activity|proteinaceous extracellular matrix|cell-matrix adhesion|cell migration|proteoglycan catabolic process|extracellular matrix|negative regulation of chondrocyte differentiation|metal ion binding|regulation of inflammatory response|proteolysis involved in cellular protein catabolic process|cellular response to interleukin-1|cellular response to tumor necrosis factor|cell…
ADAMTS4	87.5408202858442	54.6106636460942	120.470976925594	2.20599730679542	1.14143102960778	0.0398871156884869	1	Up	0.693319	1.5157	GeneID:100157276,Genbank:XM_003481414.4	ADAM metallopeptidase with thrombospondin type 1 motif 4		GO:0004222,GO:0005578,GO:0008237,GO:0046872	metalloendopeptidase activity|proteinaceous extracellular matrix|metallopeptidase activity|metal ion binding
ADAMTSL4	187.153669726286	108.150529965794	266.156809486778	2.46098479194653	1.29923574245633	0.00574565656890857	0.345718474626077	Up	0.983497	2.19219	GeneID:100514576,Genbank:XM_005663500.3	ADAMTS like 4		GO:0002020,GO:0002064,GO:0005614,GO:0005615,GO:0005788,GO:0006915,GO:0008233,GO:0030198,GO:0036066,GO:0043065	protease binding|epithelial cell development|interstitial matrix|extracellular space|endoplasmic reticulum lumen|apoptotic process|peptidase activity|extracellular matrix organization|protein O-linked fucosylation|positive regulation of apoptotic process
ADAR	1721.86302652912	968.00078306018	2475.72526999806	2.55756535875049	1.35477110860809	6.76376880358181e-05	0.00750051651293064	Up	6.61839	16.1597	GeneID:100523784,Genbank:XM_021089756.1	adenosine deaminase, RNA specific		GO:0001649,GO:0001701,GO:0002244,GO:0002566,GO:0003677,GO:0003723,GO:0003726,GO:0005634,GO:0005654,GO:0005730,GO:0005737,GO:0006382,GO:0006397,GO:0006606,GO:0006611,GO:0009615,GO:0016020,GO:0016553,GO:0030218,GO:0031054,GO:0035280,GO:0035455,GO:0043066,GO:0044387,GO:0044530,GO:0045070,GO:0045071,GO:0045087,GO:0046872,GO:0051607,GO:0060216,GO:0060337,GO:0060339,GO:0061484,GO:0098586,GO:1900369	osteoblast differentiation|in utero embryonic development|hematopoietic progenitor cell differentiation|somatic diversification of immune receptors via somatic mutation|DNA binding|RNA binding|double-stranded RNA adenosine deaminase activity|nucleus|nucleoplasm|nucleolus|cytoplasm|adenosine to inosine editing|mRNA processing|protein import into nucleus|protein export from nucleus|response to viru…	ko04623	Cytosolic DNA-sensing pathway
AGRN	12627.5959954671	7071.545543506	18183.6464474283	2.57138221560728	1.36254407130614	0.00042496113765194	0.0367879260968627	Up	43.5137	108.246	GeneID:100621139,Genbank:XM_021095177.1	agrin				ko04512	ECM-receptor interaction
AKT3	16.7537033390356	6.42478395836402	27.0826227197072	4.21533593895403	2.07564761056244	0.0384906075750504	1	Up	0.0308975	0.179557	GeneID:100513811,Genbank:XM_021063994.1	AKT serine/threonine kinase 3				ko04066,ko04910,ko04530,ko04620,ko04922,ko04015,ko04722,ko04211,ko04611,ko04071,ko04660,ko04550,ko04914,ko04923,ko04973,ko04728,ko04668,ko04380,ko04261,ko04014,ko04151,ko04510,ko04024,ko04010,ko04725,ko04630,ko04072,ko04152,ko04370,ko04666,ko04068,ko04919,ko04022,ko04917,ko04062,ko04915,ko04212,ko04210,ko04662,ko04012,ko04920,ko04664,ko04213,ko04150	HIF-1 signaling pathway|Insulin signaling pathway|Tight junction|Toll-like receptor signaling pathway|Glucagon signaling pathway|Rap1 signaling pathway|Neurotrophin signaling pathway|Longevity regulating pathway|Platelet activation|Sphingolipid signaling pathway|T cell receptor signaling pathway|Signaling pathways regulating pluripotency of stem cells|Progesterone-mediated oocyte maturation|Regul…
ANGPT1	237.769320678374	140.274449757615	335.264191599134	2.39005886088628	1.25704614844162	0.0050739258482135	0.310876424800588	Up	1.41242	3.22901	GeneID:397009,Genbank:XM_021088688.1	angiopoietin 1		GO:0001525,GO:0005576,GO:0030154,GO:0030971,GO:0048014	angiogenesis|extracellular region|cell differentiation|receptor tyrosine kinase binding|Tie signaling pathway	ko04014,ko04151,ko04066,ko04015	Ras signaling pathway|PI3K-Akt signaling pathway|HIF-1 signaling pathway|Rap1 signaling pathway
ANKDD1B	11.5049430216638	19.2743518750921	3.73553416823548	0.193808548917427	-2.36729588528629	0.0430597839679456	1	Down	0.252551	0.0485507	GeneID:100518825,Genbank:XM_013994918.2	ankyrin repeat and death domain containing 1B		GO:0007165	signal transduction
AREG	189.102150176715	116.716908576946	261.487391776483	2.24035570308218	1.16372780832406	0.0128361109514441	0.642667674427154	Up	5.08386	10.1957	GeneID:397668,Genbank:NM_214376.1	amphiregulin				ko04390,ko04012	Hippo signaling pathway|ErbB signaling pathway
ARHGAP24	255.582461684842	345.867536425263	165.29738694442	0.477921081153964	-1.06515568845491	0.0153402952886817	0.729915185047983	Down	0.966725	0.434306	GeneID:100522450,Genbank:XM_021100782.1	Rho GTPase activating protein 24		GO:0001525,GO:0005096,GO:0005829,GO:0005856,GO:0005925,GO:0007165,GO:0030154,GO:0042995,GO:0051056	angiogenesis|GTPase activator activity|cytosol|cytoskeleton|focal adhesion|signal transduction|cell differentiation|cell projection|regulation of small GTPase mediated signal transduction
ARL4C	78.30212922716	34.2655144446081	122.338744009712	3.57031686208822	1.83605211769347	0.00175360319833464	0.132190155703676	Up	0.488613	1.82615	GeneID:100514255,Genbank:NM_001244315.1	ADP ribosylation factor like GTPase 4C		GO:0003924,GO:0005525,GO:0005634,GO:0005737,GO:0005829,GO:0005886,GO:0007264,GO:0030175,GO:0032456,GO:0043014	GTPase activity|GTP binding|nucleus|cytoplasm|cytosol|plasma membrane|small GTPase mediated signal transduction|filopodium|endocytic recycling|alpha-tubulin binding
ASAH2	7.8940661636199	13.9203652431221	1.86776708411774	0.134175149250526	-2.89781060198507	0.0444485576257701	1	Down	0.0395262	0.00727869	GeneID:100157065,Genbank:XM_021072693.1	N-acylsphingosine amidohydrolase 2		GO:0005739,GO:0005886,GO:0006672,GO:0006915,GO:0007165,GO:0016021,GO:0017040	mitochondrion|plasma membrane|ceramide metabolic process|apoptotic process|signal transduction|integral component of membrane|ceramidase activity	ko04071,ko00600	Sphingolipid signaling pathway|Sphingolipid metabolism
ASB9	93.4568110980545	1.070797326394	185.842824869715	173.555555555556	7.43925373669967	2.56105828540557e-15	6.87285601471439e-13	Up	0.0412952	4.89303	GeneID:100158057,Genbank:XM_013985902.2	ankyrin repeat and SOCS box containing 9		GO:0005739,GO:0005829,GO:0016567,GO:0035556,GO:0043687,GO:0045732	mitochondrion|cytosol|protein ubiquitination|intracellular signal transduction|post-translational protein modification|positive regulation of protein catabolic process
B2M	3968.5700983873	1161.81509913749	6775.3250976371	5.83167244311677	2.54390968777828	7.75411418809328e-13	1.82534568729536e-10	Up	27.8616	82.3499	GeneID:110255236,Genbank:XM_021096362.1	beta-2-microglobulin		GO:0002474,GO:0005576,GO:0006955,GO:0042612	antigen processing and presentation of peptide antigen via MHC class I|extracellular region|immune response|MHC class I protein complex	ko04612	Antigen processing and presentation
BATF2	665.224319278054	223.796641216347	1106.65199733976	4.94489993828793	2.30594132786076	3.12645723886759e-09	5.51984253041122e-07	Up	2.99109	14.4157	GeneID:100515875,Genbank:XM_013994125.2	basic leucine zipper ATF-like transcription factor 2	TF_bZIP	GO:0003677,GO:0003700,GO:0005634,GO:0006351,GO:0006357,GO:0042832,GO:0043011	DNA binding|DNA binding transcription factor activity|nucleus|transcription, DNA-templated|regulation of transcription from RNA polymerase II promoter|defense response to protozoan|myeloid dendritic cell differentiation
BIRC3	259.297668042303	170.256774896647	348.338561187958	2.04596005885472	1.0327779811269	0.0186311464926634	0.841726342217364	Up	1.92652	3.7133	GeneID:100622590,Genbank:XM_021062707.1	baculoviral IAP repeat containing 3				ko04215,ko04210,ko04668,ko04510,ko04621,ko04120,ko04064	Apoptosis - multiple species|Apoptosis|TNF signaling pathway|Focal adhesion|NOD-like receptor signaling pathway|Ubiquitin mediated proteolysis|NF-kappa B signaling pathway
BOK	226.172304631437	309.460427327867	142.884181935007	0.461720366538575	-1.11490872365201	0.0132165360832814	0.654389229392879	Down	2.76192	1.27996	GeneID:110257143,Genbank:XM_021076030.1	BOK, BCL2 family apoptosis regulator		GO:0001836,GO:0005102,GO:0005634,GO:0005640,GO:0005737,GO:0005739,GO:0005741,GO:0005743,GO:0005783,GO:0005789,GO:0005794,GO:0006915,GO:0006919,GO:0006921,GO:0007420,GO:0008283,GO:0008584,GO:0008630,GO:0008635,GO:0010506,GO:0016020,GO:0016021,GO:0031625,GO:0031901,GO:0031966,GO:0032588,GO:0033106,GO:0042803,GO:0043065,GO:0043524,GO:0046982,GO:0046983,GO:0048709,GO:0051259,GO:0051400,GO:0051402,GO:…	release of cytochrome c from mitochondria|receptor binding|nucleus|nuclear outer membrane|cytoplasm|mitochondrion|mitochondrial outer membrane|mitochondrial inner membrane|endoplasmic reticulum|endoplasmic reticulum membrane|Golgi apparatus|apoptotic process|activation of cysteine-type endopeptidase activity involved in apoptotic process|cellular component disassembly involved in execution phase …	ko04215,ko04214	Apoptosis - multiple species|Apoptosis - fly
BST2	2321.84284561879	127.424881840886	4516.26080939669	35.4425348028659	5.1474098820972	2.75649294849516e-37	1.8493311191454e-34	Up	9.90101	309.836	GeneID:100302088,Genbank:NM_001161755.1	bone marrow stromal cell antigen 2		GO:0002737,GO:0005770,GO:0005794,GO:0005886,GO:0008191,GO:0009615,GO:0009986,GO:0016021,GO:0016324,GO:0030308,GO:0030336,GO:0031225,GO:0032956,GO:0034341,GO:0035455,GO:0035456,GO:0045071,GO:0045087,GO:0045121,GO:0051607,GO:1901253	negative regulation of plasmacytoid dendritic cell cytokine production|late endosome|Golgi apparatus|plasma membrane|metalloendopeptidase inhibitor activity|response to virus|cell surface|integral component of membrane|apical plasma membrane|negative regulation of cell growth|negative regulation of cell migration|anchored component of membrane|regulation of actin cytoskeleton organization|respons…
BTC	370.720975542815	225.938235869135	515.503715216496	2.28161343844023	1.190054384227	0.003964942055031	0.258260157739834	Up	2.38155	5.06091	GeneID:100505411,Genbank:XM_021101433.1	betacellulin		GO:0005154,GO:0005615,GO:0005886,GO:0007173,GO:0008083,GO:0008284,GO:0016021,GO:0051781	epidermal growth factor receptor binding|extracellular space|plasma membrane|epidermal growth factor receptor signaling pathway|growth factor activity|positive regulation of cell proliferation|integral component of membrane|positive regulation of cell division	ko04012	ErbB signaling pathway
C10H1orf115	67.4378111832914	39.6195010765782	95.2561212900047	2.40427362035402	1.26560109249856	0.0342007747291366	1	Up	0.612073	1.38712	GeneID:100516689,Genbank:XM_003130507.4	chromosome 10 C1orf115 homolog		GO:0016021	integral component of membrane
C12H17orf100	42.4477572197981	13.9203652431221	70.9751491964741	5.09865567152	2.35011691145851	0.00122053320995271	0.0974828250663421	Up	0.0635758	0.297444	GeneID:100521293,Genbank:XM_021067715.1	chromosome 12 C17orf100 homolog		GO:0005634,GO:0005739,GO:0006915,GO:0034097,GO:0046872	nucleus|mitochondrion|apoptotic process|response to cytokine|metal ion binding
C1R	935.476285820742	280.548899515229	1590.40367212625	5.66890005583473	2.50306883429711	2.1410812829653e-11	4.3904363999949e-09	Up	4.66983	25.1859	GeneID:445464,Genbank:XM_021092408.1	complement C1r		GO:0004252,GO:0005509,GO:0005576,GO:0005615,GO:0006955,GO:0006956,GO:0006958,GO:0008236,GO:0030449,GO:0031638,GO:0045087,GO:0070062,GO:0072562	serine-type endopeptidase activity|calcium ion binding|extracellular region|extracellular space|immune response|complement activation|complement activation, classical pathway|serine-type peptidase activity|regulation of complement activation|zymogen activation|innate immune response|extracellular exosome|blood microparticle	ko04610,ko04145	Complement and coagulation cascades|Phagosome
C1S	702.691164981275	6.42478395836402	1398.95754600419	217.743904708729	7.76648852389361	4.08585682678716e-42	3.65493512678867e-39	Up	0.103407	17.3671	GeneID:397274,Genbank:XM_021091133.1	complement C1s		GO:0001867,GO:0004252,GO:0005509,GO:0005615,GO:0006958	complement activation, lectin pathway|serine-type endopeptidase activity|calcium ion binding|extracellular space|complement activation, classical pathway	ko04610	Complement and coagulation cascades
C2	142.764606577509	49.2566770141242	236.272536140894	4.79676158570631	2.26206073479332	1.30664887468614e-05	0.00153794864917006	Up	0.721707	3.58874	GeneID:448981,Genbank:NM_001101815.1	complement C2		GO:0004252,GO:0005576,GO:0006958,GO:0045087,GO:0046872	serine-type endopeptidase activity|extracellular region|complement activation, classical pathway|innate immune response|metal ion binding	ko04610	Complement and coagulation cascades
C2H19orf66	91.5890440139368	1.070797326394	182.10729070148	170.067001675042	7.40995942990563	4.0410081292122e-15	1.06318131525038e-12	Up	0	5.45916	GeneID:100512458,Genbank:NM_001244321.1	chromosome 2 C19orf66 homolog		GO:0003723,GO:0005634,GO:0005654,GO:0005737,GO:0005829,GO:0034340,GO:0034341,GO:0034342,GO:0045071,GO:0051607	RNA binding|nucleus|nucleoplasm|cytoplasm|cytosol|response to type I interferon|response to interferon-gamma|response to type III interferon|negative regulation of viral genome replication|defense response to virus
C3	167.282636817279	31.0531224654261	303.512151169133	9.77396561350816	3.28894402894426	8.21220654049017e-10	1.5094710597301e-07	Up	0.211484	1.86662	GeneID:397072,Genbank:XM_021080819.1	complement C3		GO:0001934,GO:0004866,GO:0005615,GO:0006631,GO:0006954,GO:0006957,GO:0006958,GO:0010828,GO:0010866,GO:0010884,GO:0031715,GO:0045087,GO:0045745	positive regulation of protein phosphorylation|endopeptidase inhibitor activity|extracellular space|fatty acid metabolic process|inflammatory response|complement activation, alternative pathway|complement activation, classical pathway|positive regulation of glucose transport|regulation of triglyceride biosynthetic process|positive regulation of lipid storage|C5L2 anaphylatoxin chemotactic recepto…	ko04610,ko04145	Complement and coagulation cascades|Phagosome
CACNG7	24.3616854598417	8.56637861115203	40.1569923085314	4.68774427694026	2.22889387085812	0.0109769337742737	0.579900902383278	Up	0.18207	0.779231	GeneID:100519605,Genbank:XM_003127406.5	calcium voltage-gated channel auxiliary subunit gamma 7		GO:0005245,GO:0016247,GO:0019226,GO:0032281,GO:0070588,GO:2000311	voltage-gated calcium channel activity|channel regulator activity|transmission of nerve impulse|AMPA glutamate receptor complex|calcium ion transmembrane transport|regulation of AMPA receptor activity	ko04010,ko04261,ko04921,ko04260	MAPK signaling pathway|Adrenergic signaling in cardiomyocytes|Oxytocin signaling pathway|Cardiac muscle contraction
CADPS2	56.1259823639868	16.0619598959101	96.1900048320636	5.98868416154849	2.58223904773072	0.000132933590450667	0.0137634006789196	Up	0.0906522	0.50765	GeneID:100525671,Genbank:XM_021078970.1	calcium dependent secretion activator 2		GO:0005654,GO:0008289,GO:0009267,GO:0015031,GO:0016082,GO:0030054,GO:0030659,GO:0042734,GO:0043231,GO:0045211,GO:0045921,GO:0046872,GO:1990504	nucleoplasm|lipid binding|cellular response to starvation|protein transport|synaptic vesicle priming|cell junction|cytoplasmic vesicle membrane|presynaptic membrane|intracellular membrane-bounded organelle|postsynaptic membrane|positive regulation of exocytosis|metal ion binding|dense core granule exocytosis
CAMK2D	636.636541745841	404.761389376934	868.511694114749	2.14573750587151	1.10147359793034	0.00338036727992782	0.227564453416299	Up	7.18574	14.6595	GeneID:397674,Genbank:NM_214381.1	calcium/calmodulin dependent protein kinase II delta		GO:0004683,GO:0005516,GO:0005524,GO:0005737,GO:0006468,GO:0007399,GO:0010613,GO:0018105,GO:0018107,GO:0030154,GO:0033017,GO:0035556,GO:0042383,GO:0043005,GO:0060341	calmodulin-dependent protein kinase activity|calmodulin binding|ATP binding|cytoplasm|protein phosphorylation|nervous system development|positive regulation of cardiac muscle hypertrophy|peptidyl-serine phosphorylation|peptidyl-threonine phosphorylation|cell differentiation|sarcoplasmic reticulum membrane|intracellular signal transduction|sarcolemma|neuron projection|regulation of cellular locali…	ko04066,ko04360,ko04922,ko04722,ko04916,ko04728,ko04261,ko04925,ko04911,ko04713,ko04310,ko04024,ko04725,ko04745,ko04114,ko04020,ko04912,ko04971,ko04750,ko04740,ko04720,ko04012,ko04921	HIF-1 signaling pathway|Axon guidance|Glucagon signaling pathway|Neurotrophin signaling pathway|Melanogenesis|Dopaminergic synapse|Adrenergic signaling in cardiomyocytes|Aldosterone synthesis and secretion|Insulin secretion|Circadian entrainment|Wnt signaling pathway|cAMP signaling pathway|Cholinergic synapse|Phototransduction - fly|Oocyte meiosis|Calcium signaling pathway|GnRH signaling pathway|…
CAP2	45.7336880438413	65.3186369100342	26.1487391776483	0.400325855140914	-1.32075329934926	0.0480590000660347	1	Down	0.812355	0.336141	GeneID:100523257,Genbank:XM_021100214.1	CAP, adenylate cyclase-associated protein, 2 (yeast)		GO:0000902,GO:0003779,GO:0005886,GO:0007163,GO:0007165,GO:0007190,GO:0008154,GO:0008179,GO:0014069,GO:0030864,GO:0042802	cell morphogenesis|actin binding|plasma membrane|establishment or maintenance of cell polarity|signal transduction|activation of adenylate cyclase activity|actin polymerization or depolymerization|adenylate cyclase binding|postsynaptic density|cortical actin cytoskeleton|identical protein binding
CASP10	111.298650190321	61.0354476044582	161.561852776184	2.64701676021433	1.404367329628	0.00780160913343253	0.436174963968324	Up	0.406428	1.0544	GeneID:100154896,Genbank:XM_021074526.1	caspase 10				ko04622,ko04210,ko04668	RIG-I-like receptor signaling pathway|Apoptosis|TNF signaling pathway
CCL19	96.3565135173794	61.0354476044582	131.677579430301	2.15739516294925	1.10929045439007	0.0406399750090173	1	Up	4.37519	12.6417	GeneID:494464,Genbank:NM_001170516.1	C-C motif chemokine ligand 19		GO:0001768,GO:0001771,GO:0002407,GO:0002408,GO:0002548,GO:0002606,GO:0005615,GO:0005622,GO:0006954,GO:0007186,GO:0007257,GO:0008009,GO:0009897,GO:0010560,GO:0030593,GO:0031295,GO:0031732,GO:0031735,GO:0032735,GO:0032760,GO:0034695,GO:0042102,GO:0042346,GO:0042379,GO:0043123,GO:0043547,GO:0043552,GO:0045627,GO:0045807,GO:0045860,GO:0046330,GO:0048020,GO:0048247,GO:0048260,GO:0048469,GO:0050718,GO:…	establishment of T cell polarity|immunological synapse formation|dendritic cell chemotaxis|myeloid dendritic cell chemotaxis|monocyte chemotaxis|positive regulation of dendritic cell antigen processing and presentation|extracellular space|intracellular|inflammatory response|G-protein coupled receptor signaling pathway|activation of JUN kinase activity|chemokine activity|external side of plasma me…	ko04060,ko04062,ko04064	Cytokine-cytokine receptor interaction|Chemokine signaling pathway|NF-kappa B signaling pathway
CCL5	442.678137362741	51.3982716669122	833.958003058571	16.2254094546808	4.02018298055609	3.31560048527624e-18	9.67146245900797e-16	Up	4.1927	61.9925	GeneID:396613,Genbank:NM_001129946.1	C-C motif chemokine ligand 5		GO:0000165,GO:0002548,GO:0004435,GO:0004672,GO:0005615,GO:0005737,GO:0006816,GO:0006874,GO:0006887,GO:0006954,GO:0007159,GO:0007186,GO:0007267,GO:0008009,GO:0009615,GO:0009636,GO:0010759,GO:0010820,GO:0014068,GO:0014911,GO:0016004,GO:0030298,GO:0030593,GO:0031328,GO:0031584,GO:0031663,GO:0031726,GO:0031729,GO:0031730,GO:0033634,GO:0034112,GO:0042056,GO:0042102,GO:0042119,GO:0042531,GO:0042803,GO:…	MAPK cascade|monocyte chemotaxis|phosphatidylinositol phospholipase C activity|protein kinase activity|extracellular space|cytoplasm|calcium ion transport|cellular calcium ion homeostasis|exocytosis|inflammatory response|leukocyte cell-cell adhesion|G-protein coupled receptor signaling pathway|cell-cell signaling|chemokine activity|response to virus|response to toxic substance|positive regulation…	ko04060,ko04062,ko04620,ko04621,ko04668,ko04623	Cytokine-cytokine receptor interaction|Chemokine signaling pathway|Toll-like receptor signaling pathway|NOD-like receptor signaling pathway|TNF signaling pathway|Cytosolic DNA-sensing pathway
CD274	103.086812514151	56.7522582988822	149.421366729419	2.63287085321787	1.39663675648018	0.00935046242307777	0.507953460699828	Up	0.612812	1.60293	GeneID:574058,Genbank:XM_021083736.1	CD274 molecule		GO:0005886,GO:0006955,GO:0007165,GO:0007166,GO:0009897,GO:0012505,GO:0016021,GO:0030335,GO:0031295,GO:0032689,GO:0032693,GO:0034097,GO:0042102,GO:0046007,GO:0070062,GO:1901998,GO:1903556,GO:1905404,GO:2001181	plasma membrane|immune response|signal transduction|cell surface receptor signaling pathway|external side of plasma membrane|endomembrane system|integral component of membrane|positive regulation of cell migration|T cell costimulation|negative regulation of interferon-gamma production|negative regulation of interleukin-10 production|response to cytokine|positive regulation of T cell proliferation…	ko04514	Cell adhesion molecules (CAMs)
CD40	618.288898891358	402.619794724146	833.958003058571	2.071328866555	1.0505566295996	0.0053434806788073	0.325903744310165	Up	13.3254	26.3129	GeneID:397395,Genbank:NM_214194.1	CD40 molecule		GO:0002768,GO:0005031,GO:0005887,GO:0006874,GO:0006954,GO:0006955,GO:0007275,GO:0009897,GO:0030890,GO:0031625,GO:0032496,GO:0032735,GO:0035631,GO:0042113,GO:0042127,GO:0042531,GO:0042832,GO:0042981,GO:0043123,GO:0043231,GO:0043406,GO:0043491,GO:0043536,GO:0043547,GO:0045766,GO:0045944,GO:0048304,GO:0051023,GO:0051092,GO:0051607,GO:0071260,GO:0090037,GO:0097190,GO:2000353	immune response-regulating cell surface receptor signaling pathway|tumor necrosis factor-activated receptor activity|integral component of plasma membrane|cellular calcium ion homeostasis|inflammatory response|immune response|multicellular organism development|external side of plasma membrane|positive regulation of B cell proliferation|ubiquitin protein ligase binding|response to lipopolysacchari…	ko04060,ko04620,ko04514,ko04672,ko04064	Cytokine-cytokine receptor interaction|Toll-like receptor signaling pathway|Cell adhesion molecules (CAMs)|Intestinal immune network for IgA production|NF-kappa B signaling pathway
CD86	267.804856851493	69.6018262156103	466.007887487376	6.69533994760126	2.74315730846483	4.87437922182356e-09	8.49408057122448e-07	Up	0.663776	4.03163	GeneID:397441,Genbank:XM_005654045.3	CD86 molecule		GO:0002250,GO:0005886,GO:0016021	adaptive immune response|plasma membrane|integral component of membrane	ko04620,ko04514,ko04672	Toll-like receptor signaling pathway|Cell adhesion molecules (CAMs)|Intestinal immune network for IgA production
CDHR4	24.4301423520093	9.63717593754604	39.2231087664725	4.06997952726596	2.02502153749247	0.0190991352118738	0.859973812996387	Up	0	0.347802	GeneID:100513757,Genbank:XM_021068791.1	cadherin related family member 4		GO:0005509,GO:0005887,GO:0007155,GO:0007156,GO:0007267,GO:0007399	calcium ion binding|integral component of plasma membrane|cell adhesion|homophilic cell adhesion via plasma membrane adhesion molecules|cell-cell signaling|nervous system development
CDHR5	17.7560437732621	7.49558128475803	28.0165062617661	3.73773630055037	1.90216478970693	0.0499505640905167	1	Up	0.0792742	0.264933	GeneID:100514561,Genbank:XM_013989870.2	cadherin related family member 5
CEBPB	653.079648093776	384.416240175447	921.743056012104	2.39777345408566	1.26169535678937	0.00078685546016862	0.0664026827958651	Up	20.2678	42.1813	GeneID:397360,Genbank:NM_001199889.1	CCAAT/enhancer binding protein beta	C/EBP			ko04668	TNF signaling pathway
CFAP74	55.0285795205495	79.2390021531563	30.8181568879427	0.388926615057269	-1.36243013011448	0.0309991097779174	1	Down	0.319747	0.16071	GeneID:100623546,Genbank:XM_021095193.1	cilia and flagella associated protein 74		GO:0005930,GO:0035082	axoneme|axoneme assembly
CHAC1	828.648857185662	179.893950834193	1477.40376353713	8.21263726037596	3.03784557785005	7.06858227268093e-15	1.82396609490063e-12	Up	5.77184	44.8661	GeneID:100524723,Genbank:XM_021084905.1	ChaC glutathione specific gamma-glutamylcyclotransferase 1		GO:0003839,GO:0005112,GO:0005802,GO:0005829,GO:0006750,GO:0006751,GO:0006986,GO:0007219,GO:0010955,GO:0016829,GO:0022008,GO:0045746,GO:0070059	gamma-glutamylcyclotransferase activity|Notch binding|trans-Golgi network|cytosol|glutathione biosynthetic process|glutathione catabolic process|response to unfolded protein|Notch signaling pathway|negative regulation of protein processing|lyase activity|neurogenesis|negative regulation of Notch signaling pathway|intrinsic apoptotic signaling pathway in response to endoplasmic reticulum stress
CIRBP	1580.94705497853	2130.88667952407	1031.00743043299	0.483839633679285	-1.04739914249682	0.00198462632362113	0.14551757382704	Down	14.364	7.12604	GeneID:100522851,Genbank:XM_021079410.1	cold inducible RNA binding protein		GO:0003723,GO:0003730,GO:0005634,GO:0005654,GO:0005730,GO:0005737,GO:0009409,GO:0009411,GO:0010494,GO:0030371,GO:0034063,GO:0045727,GO:0048255,GO:0070181	RNA binding|mRNA 3'-UTR binding|nucleus|nucleoplasm|nucleolus|cytoplasm|response to cold|response to UV|cytoplasmic stress granule|translation repressor activity|stress granule assembly|positive regulation of translation|mRNA stabilization|small ribosomal subunit rRNA binding
CLIC5	64.0323050017502	37.4779064237901	90.5867035797103	2.41706947435591	1.27325894139818	0.0358325542239863	1	Up	0.30191	0.747325	GeneID:100154589,Genbank:NM_001198923.2	chloride intracellular channel 5		GO:0002021,GO:0002024,GO:0005244,GO:0005254,GO:0005737,GO:0005794,GO:0005815,GO:0006821,GO:0007605,GO:0008104,GO:0015629,GO:0032420,GO:0032421,GO:0034707,GO:0034765,GO:0050885,GO:0060088,GO:0070062	response to dietary excess|diet induced thermogenesis|voltage-gated ion channel activity|chloride channel activity|cytoplasm|Golgi apparatus|microtubule organizing center|chloride transport|sensory perception of sound|protein localization|actin cytoskeleton|stereocilium|stereocilium bundle|chloride channel complex|regulation of ion transmembrane transport|neuromuscular process controlling balance…
CNNM2	94.0074556193325	133.849665799251	54.1652454394144	0.404672250139587	-1.3051741733785	0.0166502317886553	0.781163671818802	Down	0.524255	0.204143	GeneID:100155831,Genbank:XM_005657454.3	cyclin and CBS domain divalent metal cation transport mediator 2		GO:0005524,GO:0010960,GO:0015095,GO:0016021,GO:0016323,GO:0043231	ATP binding|magnesium ion homeostasis|magnesium ion transmembrane transporter activity|integral component of membrane|basolateral plasma membrane|intracellular membrane-bounded organelle
CNP	2209.15592552792	1257.11606118656	3161.19578986927	2.51464115961218	1.33035254150833	8.04811489530379e-05	0.00857060362422113	Up	18.9149	45.3581	GeneID:100511587,Genbank:XM_003131420.5	2',3'-cyclic nucleotide 3' phosphodiesterase		GO:0000226,GO:0003723,GO:0004113,GO:0005615,GO:0005634,GO:0005654,GO:0005737,GO:0005741,GO:0005743,GO:0005829,GO:0005874,GO:0005886,GO:0005902,GO:0007268,GO:0007409,GO:0007568,GO:0008344,GO:0009214,GO:0009636,GO:0016020,GO:0021762,GO:0030551,GO:0030900,GO:0031143,GO:0032496,GO:0035748,GO:0035749,GO:0042470,GO:0046902,GO:0048471,GO:0048709,GO:0070062	microtubule cytoskeleton organization|RNA binding|2',3'-cyclic-nucleotide 3'-phosphodiesterase activity|extracellular space|nucleus|nucleoplasm|cytoplasm|mitochondrial outer membrane|mitochondrial inner membrane|cytosol|microtubule|plasma membrane|microvillus|chemical synaptic transmission|axonogenesis|aging|adult locomotory behavior|cyclic nucleotide catabolic process|response to toxic substance…
COL12A1	48.8214227128317	77.0974075003683	20.5454379252951	0.266486754761462	-1.907864266649	0.00435619892534481	0.278340367525127	Down	0.266381	0.0602852	GeneID:100156689,Genbank:XM_021092374.1	collagen type XII alpha 1 chain		GO:0001501,GO:0005576,GO:0005595,GO:0005615,GO:0005788,GO:0007155,GO:0030020,GO:0030199,GO:0030574,GO:0031012,GO:0035987,GO:0070062,GO:1903561	skeletal system development|extracellular region|collagen type XII trimer|extracellular space|endoplasmic reticulum lumen|cell adhesion|extracellular matrix structural constituent conferring tensile strength|collagen fibril organization|collagen catabolic process|extracellular matrix|endodermal cell differentiation|extracellular exosome|extracellular vesicle	ko04974	Protein digestion and absorption
COL7A1	5.82092840299945	10.70797326394	0.93388354205887	0.087213847012842	-3.51929897873134	0.0482929164443286	1	Down	0.0362829	0	GeneID:100523209,Genbank:XM_005669519.3	collagen type VII alpha 1 chain		GO:0000139,GO:0004867,GO:0005576,GO:0005590,GO:0005604,GO:0005615,GO:0005788,GO:0006888,GO:0007155,GO:0008544,GO:0030134,GO:0030198,GO:0030574,GO:0033116,GO:0035987,GO:0042802,GO:0048208	Golgi membrane|serine-type endopeptidase inhibitor activity|extracellular region|collagen type VII trimer|basement membrane|extracellular space|endoplasmic reticulum lumen|ER to Golgi vesicle-mediated transport|cell adhesion|epidermis development|COPII-coated ER to Golgi transport vesicle|extracellular matrix organization|collagen catabolic process|endoplasmic reticulum-Golgi intermediate compart…	ko04974	Protein digestion and absorption
CTHRC1	46.1004854529662	85.6637861115203	6.53718479441209	0.0763121161362368	-3.71194405667374	1.8952526171964e-06	0.000244524034784051	Down	3.95145	0.278542	GeneID:100152510,Genbank:XM_003125535.5	collagen triple helix repeat containing 1
CTSS	47.9386576361032	26.7699331598501	69.1073821123563	2.58152987158012	1.36822629201024	0.0393811940930164	1	Up	0.414279	1.04252	GeneID:100153090,Genbank:XM_021089893.1	cathepsin S		GO:0001968,GO:0002250,GO:0004197,GO:0005518,GO:0005615,GO:0005764,GO:0006955,GO:0010447,GO:0016485,GO:0019882,GO:0030574,GO:0034769,GO:0043236,GO:0043394,GO:0048002,GO:0051603,GO:0097067,GO:2001259	fibronectin binding|adaptive immune response|cysteine-type endopeptidase activity|collagen binding|extracellular space|lysosome|immune response|response to acidic pH|protein processing|antigen processing and presentation|collagen catabolic process|basement membrane disassembly|laminin binding|proteoglycan binding|antigen processing and presentation of peptide antigen|proteolysis involved in cellu…	ko04142,ko04210,ko04612,ko04145	Lysosome|Apoptosis|Antigen processing and presentation|Phagosome
CXCL10	10.2727189626476	0	20.5454379252951	Inf	Inf	0.000899996820365195	0.0750071884202496	Up	0	0.950948	GeneID:494019,Genbank:NM_001008691.1	C-X-C motif chemokine ligand 10		GO:0002690,GO:0005615,GO:0006935,GO:0006954,GO:0006955,GO:0007186,GO:0008009,GO:0008201,GO:0009897,GO:0010818,GO:0010819,GO:0030816,GO:0032496,GO:0042118,GO:0042127,GO:0043950,GO:0045662,GO:0048248,GO:0051281,GO:0051607,GO:0070098,GO:0071222,GO:0090026,GO:1901509,GO:1901740,GO:2000406	positive regulation of leukocyte chemotaxis|extracellular space|chemotaxis|inflammatory response|immune response|G-protein coupled receptor signaling pathway|chemokine activity|heparin binding|external side of plasma membrane|T cell chemotaxis|regulation of T cell chemotaxis|positive regulation of cAMP metabolic process|response to lipopolysaccharide|endothelial cell activation|regulation of cell…	ko04060,ko04062,ko04620,ko04668,ko04623,ko04622	Cytokine-cytokine receptor interaction|Chemokine signaling pathway|Toll-like receptor signaling pathway|TNF signaling pathway|Cytosolic DNA-sensing pathway|RIG-I-like receptor signaling pathway
CXCL11	12.6074278177947	0	25.2148556355895	Inf	Inf	0.000252253527917651	0.0236694953678255	Up	0	1.25437	GeneID:100169744,Genbank:XM_005666774.3	C-X-C motif chemokine ligand 11		GO:0002690,GO:0005615,GO:0005623,GO:0006935,GO:0006954,GO:0006955,GO:0007186,GO:0008009,GO:0008201,GO:0010818,GO:0030816,GO:0032496,GO:0042127,GO:0043950,GO:0048248,GO:0051281,GO:0070098	positive regulation of leukocyte chemotaxis|extracellular space|cell|chemotaxis|inflammatory response|immune response|G-protein coupled receptor signaling pathway|chemokine activity|heparin binding|T cell chemotaxis|positive regulation of cAMP metabolic process|response to lipopolysaccharide|regulation of cell proliferation|positive regulation of cAMP-mediated signaling|CXCR3 chemokine receptor b…	ko04060,ko04062,ko04620	Cytokine-cytokine receptor interaction|Chemokine signaling pathway|Toll-like receptor signaling pathway
CXCL2	180.667603397204	57.8230556252762	303.512151169133	5.24898153318031	2.39203752190837	1.48938532719388e-06	0.000197867052676113	Up	3.73824	18.5025	GeneID:414904,Genbank:NM_001001861.2	chemokine (C-X-C motif) ligand 2		GO:0005615,GO:0006954,GO:0006955,GO:0007186,GO:0008009,GO:0008083,GO:0032496,GO:0042127,GO:0045236,GO:0070098,GO:0090023	extracellular space|inflammatory response|immune response|G-protein coupled receptor signaling pathway|chemokine activity|growth factor activity|response to lipopolysaccharide|regulation of cell proliferation|CXCR chemokine receptor binding|chemokine-mediated signaling pathway|positive regulation of neutrophil chemotaxis	ko04060,ko04062,ko04668	Cytokine-cytokine receptor interaction|Chemokine signaling pathway|TNF signaling pathway
CXCL8	26.1609956517919	7.49558128475803	44.8264100188257	5.9803780808806	2.58023669481957	0.00322114398973114	0.219397512965545	Up	0.326755	2.06259	GeneID:396880,Genbank:NM_213867.1	C-X-C motif chemokine ligand 8		GO:0005153,GO:0005615,GO:0005622,GO:0006954,GO:0006955,GO:0007050,GO:0007186,GO:0008009,GO:0030155,GO:0030593,GO:0031623,GO:0032496,GO:0034976,GO:0035556,GO:0042119,GO:0042127,GO:0044344,GO:0045091,GO:0045236,GO:0045744,GO:0045766,GO:0048566,GO:0050930,GO:0070098,GO:0071222,GO:0071347,GO:0071356,GO:0090023,GO:2000535	interleukin-8 receptor binding|extracellular space|intracellular|inflammatory response|immune response|cell cycle arrest|G-protein coupled receptor signaling pathway|chemokine activity|regulation of cell adhesion|neutrophil chemotaxis|receptor internalization|response to lipopolysaccharide|response to endoplasmic reticulum stress|intracellular signal transduction|neutrophil activation|regulation …	ko04060,ko04620,ko04621,ko04072,ko04064,ko04062,ko04622	Cytokine-cytokine receptor interaction|Toll-like receptor signaling pathway|NOD-like receptor signaling pathway|Phospholipase D signaling pathway|NF-kappa B signaling pathway|Chemokine signaling pathway|RIG-I-like receptor signaling pathway
CYP1A1	597.387425339112	1163.95669379028	30.8181568879427	0.026477064870504	-5.23911298951284	1.46079031137378e-28	7.00031585643335e-26	Down	19.3821	0.486711	GeneID:403103,Genbank:XM_021098317.1	cytochrome P450 1A1		GO:0005506,GO:0005789,GO:0020037,GO:0031090,GO:0070330	iron ion binding|endoplasmic reticulum membrane|heme binding|organelle membrane|aromatase activity	ko00980,ko00140,ko00380,ko00830,ko04913	Metabolism of xenobiotics by cytochrome P450|Steroid hormone biosynthesis|Tryptophan metabolism|Retinol metabolism|Ovarian steroidogenesis
DDIT4	1193.0891370759	358.717104341991	2027.46116980981	5.65197796611582	2.49875584142603	6.24420446489392e-12	1.39641225849911e-09	Up	12.3548	69.0025	GeneID:100153821,Genbank:NM_001243452.1	DNA damage inducible transcript 4		GO:0001666,GO:0001764,GO:0005737,GO:0005739,GO:0005829,GO:0007420,GO:0008283,GO:0010801,GO:0030182,GO:0032007,GO:0033137,GO:0042771,GO:0043241,GO:0045820,GO:0048011,GO:0051607,GO:0071549,GO:0071889,GO:0072593,GO:1901216,GO:1902532	response to hypoxia|neuron migration|cytoplasm|mitochondrion|cytosol|brain development|cell proliferation|negative regulation of peptidyl-threonine phosphorylation|neuron differentiation|negative regulation of TOR signaling|negative regulation of peptidyl-serine phosphorylation|intrinsic apoptotic signaling pathway in response to DNA damage by p53 class mediator|protein complex disassembly|negati…	ko04151,ko04150	PI3K-Akt signaling pathway|mTOR signaling pathway
DDX58	3240.74030706084	141.345247084009	6340.13536703767	44.855667225014	5.48721836678561	7.95106453645711e-41	6.27572846765774e-38	Up	0.725342	34.6524	GeneID:396723,Genbank:XM_021064058.1	DExD/H-box helicase 58		GO:0002230,GO:0003725,GO:0003727,GO:0004386,GO:0005524,GO:0005737,GO:0005923,GO:0008270,GO:0015629,GO:0030334,GO:0032587,GO:0032727,GO:0032728,GO:0035549,GO:0039529,GO:0045087,GO:0060760,GO:0071360,GO:1902741,GO:1904469,GO:2000778	positive regulation of defense response to virus by host|double-stranded RNA binding|single-stranded RNA binding|helicase activity|ATP binding|cytoplasm|bicellular tight junction|zinc ion binding|actin cytoskeleton|regulation of cell migration|ruffle membrane|positive regulation of interferon-alpha production|positive regulation of interferon-beta production|positive regulation of interferon-beta…	ko04623,ko04622,ko04064	Cytosolic DNA-sensing pathway|RIG-I-like receptor signaling pathway|NF-kappa B signaling pathway
DDX60	2195.77783453105	10.70797326394	4380.84769579816	409.120156337242	8.67638080676464	2.95731660916289e-63	1.98406371308738e-59	Up	0.0601959	29.5452	GeneID:100158037,Genbank:XM_021072214.1	DExD/H-box helicase 60		GO:0003690,GO:0003725,GO:0003727,GO:0004386,GO:0005524,GO:0005737,GO:0005829,GO:0009615,GO:0045087,GO:0045111,GO:0051607,GO:1900245,GO:1900246	double-stranded DNA binding|double-stranded RNA binding|single-stranded RNA binding|helicase activity|ATP binding|cytoplasm|cytosol|response to virus|innate immune response|intermediate filament cytoskeleton|defense response to virus|positive regulation of MDA-5 signaling pathway|positive regulation of RIG-I signaling pathway
DESI2	2664.99452673688	4216.79987133959	1113.18918213417	0.263989095071884	-1.92144975928337	2.11127566202052e-08	3.45476790646236e-06	Down	39.8342	9.52226	GeneID:100037270,Genbank:XM_013980076.2	desumoylating isopeptidase 2		GO:0005737,GO:0008233	cytoplasm|peptidase activity
DHX58	1480.62841199046	13.9203652431221	2947.33645873779	211.72838551733	7.72607088802839	5.85190106933561e-54	9.81510106854316e-51	Up	0.200076	44.7465	GeneID:100524520,Genbank:XM_005668815.3	DExH-box helicase 58		GO:0003677,GO:0003725,GO:0003727,GO:0004386,GO:0005524,GO:0005737,GO:0008270,GO:0009615,GO:0016032,GO:0032480,GO:0032481,GO:0039534,GO:0039536,GO:0045087,GO:0045088,GO:0045824,GO:0051607,GO:1900245,GO:1900246	DNA binding|double-stranded RNA binding|single-stranded RNA binding|helicase activity|ATP binding|cytoplasm|zinc ion binding|response to virus|viral process|negative regulation of type I interferon production|positive regulation of type I interferon production|negative regulation of MDA-5 signaling pathway|negative regulation of RIG-I signaling pathway|innate immune response|regulation of innate …	ko04622	RIG-I-like receptor signaling pathway
DLL3	116.457430051176	156.336409653525	76.5784504488273	0.489831195551579	-1.02964343810591	0.0456224272987715	1	Down	1.38503	0.648657	GeneID:100520433,Genbank:XM_013988565.2	delta like canonical Notch ligand 3		GO:0001501,GO:0001756,GO:0005112,GO:0005509,GO:0007219,GO:0007386,GO:0016021,GO:0048339,GO:0050768	skeletal system development|somitogenesis|Notch binding|calcium ion binding|Notch signaling pathway|compartment pattern specification|integral component of membrane|paraxial mesoderm development|negative regulation of neurogenesis	ko04330	Notch signaling pathway
DPYD	153.123120859161	101.72574600743	204.520495710892	2.01050868376973	1.00756056742624	0.0383942544334941	1	Up	1.34682	2.56359	GeneID:397109,Genbank:NM_214044.2	dihydropyrimidine dehydrogenase		GO:0005737,GO:0006212,GO:0006214,GO:0010181,GO:0017113,GO:0019483,GO:0042803,GO:0046872,GO:0050660,GO:0050661,GO:0051539	cytoplasm|uracil catabolic process|thymidine catabolic process|FMN binding|dihydropyrimidine dehydrogenase (NADP+) activity|beta-alanine biosynthetic process|protein homodimerization activity|metal ion binding|flavin adenine dinucleotide binding|NADP binding|4 iron, 4 sulfur cluster binding	ko00770,ko00240,ko00983,ko00410	Pantothenate and CoA biosynthesis|Pyrimidine metabolism|Drug metabolism - other enzymes|beta-Alanine metabolism
DTX3L	191.475721023049	58.8938529516702	324.057589094428	5.50240089335567	2.46006125520962	6.03685602949035e-07	8.35077672203108e-05	Up	0.582663	3.28581	GeneID:100520459,Genbank:XM_021070271.1	deltex E3 ubiquitin ligase 3L		GO:0000209,GO:0002230,GO:0003723,GO:0004842,GO:0004857,GO:0005634,GO:0005654,GO:0005737,GO:0005764,GO:0005765,GO:0005829,GO:0006302,GO:0006974,GO:0008047,GO:0008333,GO:0010390,GO:0015031,GO:0019899,GO:0031901,GO:0032092,GO:0033522,GO:0033523,GO:0035563,GO:0042393,GO:0042787,GO:0043234,GO:0044389,GO:0045087,GO:0045893,GO:0046872,GO:0051444,GO:0051607,GO:0051865,GO:0070936,GO:0097677,GO:1900182,GO:…	protein polyubiquitination|positive regulation of defense response to virus by host|RNA binding|ubiquitin-protein transferase activity|enzyme inhibitor activity|nucleus|nucleoplasm|cytoplasm|lysosome|lysosomal membrane|cytosol|double-strand break repair|cellular response to DNA damage stimulus|enzyme activator activity|endosome to lysosome transport|histone monoubiquitination|protein transport|en…	ko04330	Notch signaling pathway
DUSP1	747.04017038529	407.973781356116	1086.10655941447	2.66219695737363	1.41261731013592	0.000133346406935426	0.0137634006789196	Up	10.3461	26.3101	GeneID:100522469,Genbank:XM_021076556.1	dual specificity phosphatase 1				ko04010	MAPK signaling pathway
DUSP10	205.912053933775	116.716908576946	295.107199290603	2.5284014363356	1.3382255395562	0.00378661626301046	0.24906282851507	Up	1.37476	3.30323	GeneID:100517416,Genbank:XM_003130510.5	dual specificity phosphatase 10		GO:0000188,GO:0002819,GO:0004721,GO:0004725,GO:0005634,GO:0005654,GO:0005737,GO:0005794,GO:0005829,GO:0006470,GO:0008432,GO:0010633,GO:0016311,GO:0016607,GO:0016791,GO:0017017,GO:0032496,GO:0032873,GO:0033549,GO:0035970,GO:0043508,GO:0044387,GO:0045088,GO:0045591,GO:0046329,GO:0048273,GO:0048709,GO:0048715,GO:0050680,GO:0060266,GO:0070303,GO:0070373,GO:0090335,GO:1903753,GO:1905042,GO:1990264	inactivation of MAPK activity|regulation of adaptive immune response|phosphoprotein phosphatase activity|protein tyrosine phosphatase activity|nucleus|nucleoplasm|cytoplasm|Golgi apparatus|cytosol|protein dephosphorylation|JUN kinase binding|negative regulation of epithelial cell migration|dephosphorylation|nuclear speck|phosphatase activity|MAP kinase tyrosine/serine/threonine phosphatase activi…	ko04214,ko04010,ko04013	Apoptosis - fly|MAPK signaling pathway|MAPK signaling pathway - fly
DUSP6	4069.17930949409	2640.58620688761	5497.77241210056	2.08202723992133	1.05798894406593	0.00180702607083998	0.13395953490901	Up	56.119	110.945	GeneID:100622968,Genbank:NM_001267842.1	dual specificity phosphatase 6				ko04010	MAPK signaling pathway
EGR3	89.4525313138424	40.6902984029722	138.214764224713	3.39674983102648	1.76415496834138	0.00178829087386759	0.133366032094155	Up	0.520232	1.68472	GeneID:100516296,Genbank:XM_021072993.1	early growth response 3	zf-C2H2	GO:0001938,GO:0002042,GO:0003677,GO:0003700,GO:0005634,GO:0006351,GO:0007517,GO:0007623,GO:0035767,GO:0035924,GO:0043066,GO:0044344,GO:0046872	positive regulation of endothelial cell proliferation|cell migration involved in sprouting angiogenesis|DNA binding|DNA binding transcription factor activity|nucleus|transcription, DNA-templated|muscle organ development|circadian rhythm|endothelial cell chemotaxis|cellular response to vascular endothelial growth factor stimulus|negative regulation of apoptotic process|cellular response to fibrobl…
EHF	314.558223756398	187.389532118951	441.726915393845	2.3572656935471	1.23711437766309	0.00367785891292036	0.243101038884559	Up	1.06276	2.40507	GeneID:100526094,Genbank:XM_013994435.2	ETS homologous factor	ETS	GO:0000978,GO:0000981,GO:0001077,GO:0005634,GO:0005654,GO:0005794,GO:0006357,GO:0030154,GO:0030855,GO:0050673	RNA polymerase II proximal promoter sequence-specific DNA binding|RNA polymerase II transcription factor activity, sequence-specific DNA binding|transcriptional activator activity, RNA polymerase II proximal promoter sequence-specific DNA binding|nucleus|nucleoplasm|Golgi apparatus|regulation of transcription from RNA polymerase II promoter|cell differentiation|epithelial cell differentiation|epi…
EIF2AK2	972.472901430603	428.318930557602	1516.6268723036	3.54088218872139	1.82410884356647	4.59293491274523e-07	6.55617028289527e-05	Up	2.51079	8.50431	GeneID:397588,Genbank:XM_021085862.1	eukaryotic translation initiation factor 2 alpha kinase 2				ko04141	Protein processing in endoplasmic reticulum
EIF4EBP2	2863.13537818686	3905.19784935893	1821.0729070148	0.466320267822983	-1.10060695954312	0.00103279311465682	0.0839879879543348	Down	34.1252	15.2319	GeneID:100523927,Genbank:XM_003133058.4	eukaryotic translation initiation factor 4E binding protein 2				ko03013,ko04213	RNA transport|Longevity regulating pathway - multiple species
ENPP3	265.218740807206	160.619598959101	369.817882655312	2.30244556113903	1.20316704573975	0.00612015780131837	0.364979010569289	Up	2.07251	4.54365	GeneID:100621671,Genbank:XM_021087960.1	ectonucleotide pyrophosphatase/phosphodiesterase 3		GO:0003676,GO:0004528,GO:0005044,GO:0005576,GO:0006955,GO:0016021,GO:0030247,GO:0035529,GO:0046872	nucleic acid binding|phosphodiesterase I activity|scavenger receptor activity|extracellular region|immune response|integral component of membrane|polysaccharide binding|NADH pyrophosphatase activity|metal ion binding	ko00230,ko00760,ko00500,ko00770	Purine metabolism|Nicotinate and nicotinamide metabolism|Starch and sucrose metabolism|Pantothenate and CoA biosynthesis
EPPK1	429.020240029327	224.867438542741	633.173041515914	2.81576134641461	1.49352506162624	0.000234990440502466	0.0226841851126769	Up	0.673016	1.8483	GeneID:110260406,Genbank:XM_021090394.1	epiplakin 1		GO:0003723,GO:0005737,GO:0005856,GO:0005923,GO:0008092,GO:0010839,GO:0016323,GO:0016327,GO:0019215,GO:0030056,GO:0030336,GO:0042060,GO:0042995,GO:0045095,GO:0045109,GO:0050680,GO:0051548,GO:0061045,GO:0071944,GO:0097356,GO:1905041	RNA binding|cytoplasm|cytoskeleton|bicellular tight junction|cytoskeletal protein binding|negative regulation of keratinocyte proliferation|basolateral plasma membrane|apicolateral plasma membrane|intermediate filament binding|hemidesmosome|negative regulation of cell migration|wound healing|cell projection|keratin filament|intermediate filament organization|negative regulation of epithelial cell…
EPSTI1	385.363874883619	2.14159465278801	768.58615511445	358.884980457845	8.48737773657765	1.84359705874385e-33	1.12442660610113e-30	Up	0.0322959	20.939	GeneID:100625050,Genbank:XM_003482896.4	epithelial stromal interaction 1
ERAP1	1731.73845636648	684.239491565769	2779.2374211672	4.06179043364973	2.02211580631706	5.78989256247374e-09	9.96009979529136e-07	Up	6.8233	27.5256	GeneID:100523953,Genbank:XM_021085396.1	endoplasmic reticulum aminopeptidase 1		GO:0001525,GO:0002250,GO:0002474,GO:0004175,GO:0004177,GO:0005138,GO:0005151,GO:0005576,GO:0005615,GO:0005783,GO:0005788,GO:0005789,GO:0005829,GO:0005886,GO:0006509,GO:0007165,GO:0007267,GO:0008217,GO:0008235,GO:0008270,GO:0009617,GO:0016020,GO:0016021,GO:0019885,GO:0042277,GO:0043171,GO:0045088,GO:0045444,GO:0045766,GO:0070006,GO:0070062	angiogenesis|adaptive immune response|antigen processing and presentation of peptide antigen via MHC class I|endopeptidase activity|aminopeptidase activity|interleukin-6 receptor binding|interleukin-1, Type II receptor binding|extracellular region|extracellular space|endoplasmic reticulum|endoplasmic reticulum lumen|endoplasmic reticulum membrane|cytosol|plasma membrane|membrane protein ectodomai…
ERAP2	335.606476059972	5.35398663197002	665.858965487974	124.366945840313	6.95845928771254	2.24496855539413e-28	1.03872372676822e-25	Up	0.0416329	4.62344	GeneID:100525036,Genbank:XM_021085395.1	endoplasmic reticulum aminopeptidase 2		GO:0002250,GO:0005737,GO:0005789,GO:0005886,GO:0006508,GO:0007165,GO:0007267,GO:0008217,GO:0008270,GO:0016021,GO:0019885,GO:0042277,GO:0043171,GO:0070006	adaptive immune response|cytoplasm|endoplasmic reticulum membrane|plasma membrane|proteolysis|signal transduction|cell-cell signaling|regulation of blood pressure|zinc ion binding|integral component of membrane|antigen processing and presentation of endogenous peptide antigen via MHC class I|peptide binding|peptide catabolic process|metalloaminopeptidase activity
EREG	4773.14634353987	3141.71935564001	6404.57333143973	2.03855679214066	1.02754814941826	0.00267134712266523	0.18766563189488	Up	54.6666	105.824	GeneID:100620969,Genbank:XM_013978775.2	epiregulin		GO:0000165,GO:0001525,GO:0001550,GO:0001556,GO:0001819,GO:0004713,GO:0005088,GO:0005154,GO:0005576,GO:0005615,GO:0005622,GO:0005887,GO:0007143,GO:0007173,GO:0007267,GO:0008083,GO:0008284,GO:0008285,GO:0009299,GO:0009653,GO:0009887,GO:0019221,GO:0030216,GO:0030728,GO:0038128,GO:0042060,GO:0042108,GO:0042327,GO:0042700,GO:0043434,GO:0043616,GO:0045089,GO:0045410,GO:0045740,GO:0045741,GO:0045840,GO:…	MAPK cascade|angiogenesis|ovarian cumulus expansion|oocyte maturation|positive regulation of cytokine production|protein tyrosine kinase activity|Ras guanyl-nucleotide exchange factor activity|epidermal growth factor receptor binding|extracellular region|extracellular space|intracellular|integral component of plasma membrane|female meiotic nuclear division|epidermal growth factor receptor signali…	ko04012	ErbB signaling pathway
ERRFI1	775.795353418	492.566770141242	1059.02393669476	2.15001092418615	1.10434399015387	0.00246968487781084	0.174411745739294	Up	8.15103	16.7267	GeneID:100738544,Genbank:XM_021095275.1	ERBB receptor feedback inhibitor 1		GO:0005634,GO:0005737,GO:0005829,GO:0005886,GO:0007175,GO:0017124,GO:0019900,GO:0019901,GO:0031234,GO:0031267,GO:0031953,GO:0032691,GO:0032869,GO:0032966,GO:0036120,GO:0042059,GO:0042536,GO:0043589,GO:0045616,GO:0048286,GO:0050732,GO:0060426,GO:0060428,GO:0061469,GO:0070373,GO:0071364,GO:0071474,GO:0071549,GO:1903243	nucleus|cytoplasm|cytosol|plasma membrane|negative regulation of epidermal growth factor-activated receptor activity|SH3 domain binding|kinase binding|protein kinase binding|extrinsic component of cytoplasmic side of plasma membrane|small GTPase binding|negative regulation of protein autophosphorylation|negative regulation of interleukin-1 beta production|cellular response to insulin stimulus|neg…
ESM1	377.539162427348	193.814316077315	561.264008777381	2.89588519639326	1.534004409784	0.000226228890890556	0.021996661289634	Up	4.19338	11.6311	GeneID:100739671,Genbank:XM_013984771.2	endothelial cell specific molecule 1		GO:0001525,GO:0001558,GO:0002040,GO:0005171,GO:0005178,GO:0005520,GO:0005576,GO:0008284,GO:1902204	angiogenesis|regulation of cell growth|sprouting angiogenesis|hepatocyte growth factor receptor binding|integrin binding|insulin-like growth factor binding|extracellular region|positive regulation of cell proliferation|positive regulation of hepatocyte growth factor receptor signaling pathway
ETV5	552.645315947323	318.026805939019	787.263825955627	2.47546373844531	1.30769881629734	0.000717319397737153	0.0609176688533995	Up	3.74259	9.20067	GeneID:100623208,Genbank:XM_021068467.1	ETS variant 5		GO:0000977,GO:0000981,GO:0001228,GO:0003700,GO:0005634,GO:0005654,GO:0005886,GO:0006357,GO:0007274,GO:0007626,GO:0030154,GO:0034599,GO:0044212,GO:0045666,GO:0045893,GO:0045944,GO:0048133,GO:0050807,GO:0060252,GO:0060762,GO:0071340	RNA polymerase II regulatory region sequence-specific DNA binding|RNA polymerase II transcription factor activity, sequence-specific DNA binding|transcriptional activator activity, RNA polymerase II transcription regulatory region sequence-specific DNA binding|DNA binding transcription factor activity|nucleus|nucleoplasm|plasma membrane|regulation of transcription from RNA polymerase II promoter|…
ETV7	29.5542453591895	2.14159465278801	56.966896065591	26.6002233389168	4.73336645371891	5.43207415214692e-06	0.000666206687884971	Up	0.0200354	0.335438	GeneID:100156210,Genbank:XM_013977848.2	ETS variant 7		GO:0000122,GO:0000977,GO:0001227,GO:0005634,GO:0005654,GO:0006366,GO:0009887,GO:0030154	negative regulation of transcription from RNA polymerase II promoter|RNA polymerase II regulatory region sequence-specific DNA binding|transcriptional repressor activity, RNA polymerase II transcription regulatory region sequence-specific DNA binding|nucleus|nucleoplasm|transcription from RNA polymerase II promoter|animal organ morphogenesis|cell differentiation	ko04320,ko04013	Dorso-ventral axis formation|MAPK signaling pathway - fly
F2	75.4983860322272	114.575313924158	36.4214581402959	0.317882246121574	-1.65343565138288	0.00458537404090033	0.288816397885623	Down	1.96192	0.687391	GeneID:100144442,Genbank:XM_021076838.1	coagulation factor II, thrombin		GO:0004252,GO:0005509,GO:0005576,GO:0006953,GO:0007596	serine-type endopeptidase activity|calcium ion binding|extracellular region|acute-phase response|blood coagulation	ko04080,ko04610,ko04810	Neuroactive ligand-receptor interaction|Complement and coagulation cascades|Regulation of actin cytoskeleton
FAM129C	8.54186566286496	2.14159465278801	14.9421366729419	6.97710776102736	2.80262911615602	0.0477002430486431	1	Up	0.112398	0.141941	GeneID:100517808,Genbank:XM_005661181.3	family with sequence similarity 129 member C
FAM46A	73.0288559615011	32.1239197918201	113.933792131182	3.54669644518891	1.82647585811039	0.00224271463001692	0.160923769548487	Up	0.335479	1.16149	GeneID:100156873,Genbank:XM_013992805.2	family with sequence similarity 46 member A		GO:0003723,GO:0016779	RNA binding|nucleotidyltransferase activity
FAM46B	455.855341759014	644.61999048919	267.090693028837	0.41433821006101	-1.27111922382529	0.00141727926318801	0.109925162736744	Down	13.1656	5.28969	GeneID:100511570,Genbank:XM_003127724.4	family with sequence similarity 46 member B		GO:0016779	nucleotidyltransferase activity
FBXO39	15.9444771071683	1.070797326394	30.8181568879427	28.7805695142379	4.84702323551447	0.000353436259121176	0.0324822446910133	Up	0.0139831	0.327046	GeneID:106504168,Genbank:XM_013981237.2	F-box protein 39		GO:0019005,GO:0031146	SCF ubiquitin ligase complex|SCF-dependent proteasomal ubiquitin-dependent protein catabolic process
FGFRL1	57.7566913018649	34.2655144446081	81.2478681591217	2.37112646566164	1.24557261200475	0.0462222057447657	1	Up	0.477764	1.07717	GeneID:110262030,Genbank:XM_021100856.1	fibroblast growth factor receptor-like 1		GO:0001501,GO:0003179,GO:0005007,GO:0005794,GO:0005886,GO:0008201,GO:0008285,GO:0008543,GO:0016021,GO:0017134,GO:0030133,GO:0044291,GO:0051260,GO:0060412,GO:0060539,GO:0098742	skeletal system development|heart valve morphogenesis|fibroblast growth factor-activated receptor activity|Golgi apparatus|plasma membrane|heparin binding|negative regulation of cell proliferation|fibroblast growth factor receptor signaling pathway|integral component of membrane|fibroblast growth factor binding|transport vesicle|cell-cell contact zone|protein homooligomerization|ventricular septu…
FHL1	1082.93512199523	1528.02778476424	637.842459226208	0.417428573999798	-1.26039873502965	0.000327050748500296	0.0302645996094963	Down	14.2733	5.71834	GeneID:397667,Genbank:XM_005657915.2	four and a half LIM domains 1		GO:0003254,GO:0005634,GO:0005737,GO:0005829,GO:0005886,GO:0005925,GO:0007517,GO:0009887,GO:0010972,GO:0030154,GO:0030308,GO:0043268,GO:0044325,GO:0046872,GO:1901016,GO:2000134	regulation of membrane depolarization|nucleus|cytoplasm|cytosol|plasma membrane|focal adhesion|muscle organ development|animal organ morphogenesis|negative regulation of G2/M transition of mitotic cell cycle|cell differentiation|negative regulation of cell growth|positive regulation of potassium ion transport|ion channel binding|metal ion binding|regulation of potassium ion transmembrane transpor…	ko04630	Jak-STAT signaling pathway
FIGNL2	102.165185446235	64.2478395836402	140.08253130883	2.18034617532105	1.12455721104338	0.0353368942466743	1	Up	0.570381	1.21123	GeneID:100522548,Genbank:XM_021091668.1	fidgetin like 2		GO:0005524,GO:0005634,GO:0010569	ATP binding|nucleus|regulation of double-strand break repair via homologous recombination
FITM2	247.619938629054	330.876373855747	164.363503402361	0.496752008875735	-1.00940229311106	0.0222279562966535	0.949855788498396	Down	15.3464	6.64934	GeneID:100158013,Genbank:NM_001128460.1	fat storage inducing transmembrane protein 2		GO:0007010,GO:0008654,GO:0010866,GO:0010890,GO:0019915,GO:0022604,GO:0030176,GO:0034389,GO:0035356	cytoskeleton organization|phospholipid biosynthetic process|regulation of triglyceride biosynthetic process|positive regulation of sequestering of triglyceride|lipid storage|regulation of cell morphogenesis|integral component of endoplasmic reticulum membrane|lipid particle organization|cellular triglyceride homeostasis
FOLR1	34.5097471122977	13.9203652431221	55.0991289814733	3.95816690289052	1.98483244737677	0.00913608779178276	0.500359289755678	Up	0.0904916	0.422104	GeneID:396784,Genbank:XM_005653647.2	folate receptor 1 (adult)		GO:0005542,GO:0005576,GO:0005768,GO:0008517,GO:0015884,GO:0016324,GO:0030136,GO:0031362,GO:0061714	folic acid binding|extracellular region|endosome|folic acid transmembrane transporter activity|folic acid transport|apical plasma membrane|clathrin-coated vesicle|anchored component of external side of plasma membrane|folic acid receptor activity	ko04144	Endocytosis
FOXS1	658.461435996364	44.9734877085482	1271.94938428418	28.2822046741645	4.82182268138933	2.23153062702377e-26	9.35708686043905e-24	Up	0.349867	9.27782	GeneID:102167710,Genbank:XM_021077448.1	forkhead box S1		GO:0000978,GO:0000981,GO:0001078,GO:0001568,GO:0003677,GO:0003700,GO:0005634,GO:0006351,GO:0009653,GO:0030154,GO:0040018,GO:0043433,GO:0045892,GO:0050885	RNA polymerase II proximal promoter sequence-specific DNA binding|RNA polymerase II transcription factor activity, sequence-specific DNA binding|transcriptional repressor activity, RNA polymerase II proximal promoter sequence-specific DNA binding|blood vessel development|DNA binding|DNA binding transcription factor activity|nucleus|transcription, DNA-templated|anatomical structure morphogenesis|c…
FRY	9.47574920492383	2.14159465278801	16.8099037570597	7.84924623115579	2.97255411759833	0.0302135674158826	1	Up	0.0100581	0.0544715	GeneID:100155799,Genbank:XM_021065177.1	FRY microtubule binding protein		GO:0000902,GO:0000922,GO:0004857,GO:0005815,GO:0005938,GO:0030427,GO:0031175,GO:0090527,GO:1904428	cell morphogenesis|spindle pole|enzyme inhibitor activity|microtubule organizing center|cell cortex|site of polarized growth|neuron projection development|actin filament reorganization|negative regulation of tubulin deacetylation
FUNDC1	571.684702244932	294.469264758351	848.900139731512	2.88281407035176	1.5274777919381	7.89504823073947e-05	0.00847486057280498	Up	8.52464	23.6153	GeneID:100518350,Genbank:XM_003135038.4	FUN14 domain containing 1		GO:0000422,GO:0001666,GO:0031307	autophagy of mitochondrion|response to hypoxia|integral component of mitochondrial outer membrane
GADD45B	85.5779907925156	118.858503229734	52.2974783552967	0.439997786731455	-1.18443182813648	0.0332823477327445	1	Down	2.86993	1.1201	GeneID:100621090,Genbank:XM_005654701.2	growth arrest and DNA damage inducible beta				ko04068,ko04115,ko04210,ko04010,ko04110	FoxO signaling pathway|p53 signaling pathway|Apoptosis|MAPK signaling pathway|Cell cycle
GAL3ST4	80.922922125121	46.0442850349422	115.8015592153	2.51500396037033	1.3305606718408	0.019537812621958	0.87214821252324	Up	0.829558	2.14195	GeneID:100511123,Genbank:XM_005661890.3	galactose-3-O-sulfotransferase 4		GO:0001733,GO:0006790,GO:0007267,GO:0009100,GO:0009247,GO:0009311,GO:0016020,GO:0016021,GO:0030166,GO:0032580,GO:0050656,GO:0050694,GO:0050698,GO:0070062	galactosylceramide sulfotransferase activity|sulfur compound metabolic process|cell-cell signaling|glycoprotein metabolic process|glycolipid biosynthetic process|oligosaccharide metabolic process|membrane|integral component of membrane|proteoglycan biosynthetic process|Golgi cisterna membrane|3'-phosphoadenosine 5'-phosphosulfate binding|galactose 3-O-sulfotransferase activity|proteoglycan sulfot…
GBP1	359.887448153503	5.35398663197002	714.420909675035	133.437185929648	7.06001695884867	1.45436457327998e-29	7.22765327565582e-27	Up	0.0767493	9.57897	GeneID:100151938,Genbank:XM_021088503.1	guanylate binding protein 1, interferon-inducible		GO:0000139,GO:0003924,GO:0005525,GO:0048471,GO:0051607	Golgi membrane|GTPase activity|GTP binding|perinuclear region of cytoplasm|defense response to virus
GBP2	523.116779289996	46.0442850349422	1000.18927354505	21.7223325931986	4.44110712620418	5.67078352706604e-22	1.81168031824219e-19	Up	0.816555	17.5161	GeneID:100153137,Genbank:NM_001128474.1	guanylate binding protein 2, interferon-inducible		GO:0000139,GO:0003924,GO:0005525,GO:0005654,GO:0005829,GO:0006955,GO:0015629,GO:0048471,GO:0060333,GO:0060337	Golgi membrane|GTPase activity|GTP binding|nucleoplasm|cytosol|immune response|actin cytoskeleton|perinuclear region of cytoplasm|interferon-gamma-mediated signaling pathway|type I interferon signaling pathway
GDF15	255.58156486966	141.345247084009	369.817882655312	2.61641541038526	1.38759161687718	0.00178908077037918	0.133366032094155	Up	9.12189	21.5377	GeneID:100379630,Genbank:NM_001174056.1	growth differentiation factor 15
GGN	25.8994245572652	10.70797326394	41.0908758505903	3.83740926856505	1.94013263990595	0.0211208517031149	0.91125269502378	Up	0.269057	0.970781	GeneID:100515664,Genbank:XM_005664585.3	gametogenetin		GO:0005730,GO:0005737,GO:0006302,GO:0007276,GO:0007283,GO:0007566,GO:0008104,GO:0030154,GO:0031625,GO:0046983,GO:0048471	nucleolus|cytoplasm|double-strand break repair|gamete generation|spermatogenesis|embryo implantation|protein localization|cell differentiation|ubiquitin protein ligase binding|protein dimerization activity|perinuclear region of cytoplasm
GGT5	31.9624930591979	47.1150823613362	16.8099037570597	0.35678391959799	-1.48687750103897	0.0493308767757663	1	Down	0.335236	0.10584	GeneID:100157523,Genbank:XM_013983128.2	gamma-glutamyltransferase 5		GO:0000048,GO:0002951,GO:0005886,GO:0006508,GO:0006520,GO:0006631,GO:0006691,GO:0006750,GO:0006751,GO:0006954,GO:0016021,GO:0031226,GO:0036374,GO:0102953,GO:0103068,GO:1901750	peptidyltransferase activity|leukotriene-C(4) hydrolase|plasma membrane|proteolysis|cellular amino acid metabolic process|fatty acid metabolic process|leukotriene metabolic process|glutathione biosynthetic process|glutathione catabolic process|inflammatory response|integral component of membrane|intrinsic component of plasma membrane|glutathione hydrolase activity|hypoglycin A gamma-glutamyl tran…	ko00460,ko00480,ko00590,ko00430	Cyanoamino acid metabolism|Glutathione metabolism|Arachidonic acid metabolism|Taurine and hypotaurine metabolism
GJD3	5.13635948132378	0	10.2727189626476	Inf	Inf	0.0209013126923932	0.907617520085863	Up	0	0.184566	GeneID:100522209,Genbank:XM_013980984.2	gap junction protein delta 3		GO:0005216,GO:0005243,GO:0005887,GO:0005922,GO:0007154,GO:0009749,GO:0009986,GO:0016264	ion channel activity|gap junction channel activity|integral component of plasma membrane|connexin complex|cell communication|response to glucose|cell surface|gap junction assembly
GM2A	3596.59686991308	1924.22279553003	5268.97094429614	2.73823330465473	1.45324537323165	1.96031222380742e-05	0.00226754046715931	Up	42.6919	112.037	GeneID:100515283,Genbank:XM_013984919.2	GM2 ganglioside activator		GO:0004563,GO:0005319,GO:0005739,GO:0005764,GO:0005889,GO:0006689,GO:0007611,GO:0008047,GO:0009313,GO:0009898,GO:0016004,GO:0019915,GO:0032428,GO:0045179,GO:0050877,GO:0050885,GO:0051345	beta-N-acetylhexosaminidase activity|lipid transporter activity|mitochondrion|lysosome|hydrogen:potassium-exchanging ATPase complex|ganglioside catabolic process|learning or memory|enzyme activator activity|oligosaccharide catabolic process|cytoplasmic side of plasma membrane|phospholipase activator activity|lipid storage|beta-N-acetylgalactosaminidase activity|apical cortex|nervous system proces…	ko04142	Lysosome
GMPR	20.5454379252951	0	41.0908758505903	Inf	Inf	4.86214518616003e-06	0.000604076519517549	Up	0	0.202846	GeneID:100154573,Genbank:XM_001929120.7	guanosine monophosphate reductase		GO:0003920,GO:0005829,GO:0006144,GO:0009117,GO:0009409,GO:0043101,GO:0046872,GO:1902560	GMP reductase activity|cytosol|purine nucleobase metabolic process|nucleotide metabolic process|response to cold|purine-containing compound salvage|metal ion binding|GMP reductase complex	ko00230	Purine metabolism
GPR183	8.56637861115203	17.1327572223041	0	0	-Inf	0.00156105918355098	0.119693097856497	Down	0.132002	0	GeneID:100522635,Genbank:XM_013980629.2	G protein-coupled receptor 183		GO:0002250,GO:0002312,GO:0002313,GO:0002407,GO:0004930,GO:0005886,GO:0006959,GO:0007186,GO:0008142,GO:0010818,GO:0016021,GO:0030316,GO:0030595,GO:0030890,GO:0036145,GO:0061470,GO:0070374,GO:2000458	adaptive immune response|B cell activation involved in immune response|mature B cell differentiation involved in immune response|dendritic cell chemotaxis|G-protein coupled receptor activity|plasma membrane|humoral immune response|G-protein coupled receptor signaling pathway|oxysterol binding|T cell chemotaxis|integral component of membrane|osteoclast differentiation|leukocyte chemotaxis|positive…
GREM1	8432.9202557102	5192.29623568453	11673.5442757359	2.2482431174686	1.1687980521965	0.00129688325601392	0.102362232524675	Up	71.7986	153.491	GeneID:100156280,Genbank:XM_021098305.1	gremlin 1, DAN family BMP antagonist		GO:0000902,GO:0001658,GO:0002042,GO:0002092,GO:0003257,GO:0003337,GO:0005125,GO:0005615,GO:0006915,GO:0007165,GO:0007267,GO:0008284,GO:0009954,GO:0009986,GO:0010717,GO:0016015,GO:0030199,GO:0030297,GO:0030308,GO:0030326,GO:0030502,GO:0030514,GO:0032331,GO:0033689,GO:0036122,GO:0042346,GO:0042803,GO:0043066,GO:0043184,GO:0045668,GO:0045766,GO:0045892,GO:0045944,GO:0046851,GO:0048018,GO:0048263,GO:…	cell morphogenesis|branching involved in ureteric bud morphogenesis|cell migration involved in sprouting angiogenesis|positive regulation of receptor internalization|positive regulation of transcription from RNA polymerase II promoter involved in myocardial precursor cell differentiation|mesenchymal to epithelial transition involved in metanephros morphogenesis|cytokine activity|extracellular spa…
GUCA1A	5.60330125235322	0	11.2066025047064	Inf	Inf	0.0152819622479371	0.729915185047983	Up	0	0.134496	GeneID:100739200,Genbank:XM_021098697.1	guanylate cyclase activator 1A		GO:0001750,GO:0005509,GO:0007601,GO:0007602,GO:0008048,GO:0016020,GO:0030249,GO:0031282,GO:0031284,GO:0071277	photoreceptor outer segment|calcium ion binding|visual perception|phototransduction|calcium sensitive guanylate cyclase activator activity|membrane|guanylate cyclase regulator activity|regulation of guanylate cyclase activity|positive regulation of guanylate cyclase activity|cellular response to calcium ion	ko04744	Phototransduction
HDAC5	751.651295108805	494.70836479403	1008.59422542358	2.03876525484566	1.02769567179079	0.00497189503878225	0.306022420322845	Up	4.51212	8.96442	GeneID:100515165,Genbank:XM_021066892.1	histone deacetylase 5		GO:0000118,GO:0005634,GO:0005737,GO:0006351,GO:0006355,GO:0010830,GO:0032041,GO:0040029,GO:0046872	histone deacetylase complex|nucleus|cytoplasm|transcription, DNA-templated|regulation of transcription, DNA-templated|regulation of myotube differentiation|NAD-dependent histone deacetylase activity (H3-K14 specific)|regulation of gene expression, epigenetic|metal ion binding
HERC5	871.051773646399	3.21239197918201	1738.89115531362	541.307277126373	9.08030397299366	1.21574424073381e-49	1.63128562221663e-46	Up	0.0227207	14.5363	GeneID:100518083,Genbank:XM_021100766.1	HECT and RLD domain containing E3 ubiquitin protein ligase 5		GO:0000079,GO:0000209,GO:0003723,GO:0004842,GO:0005737,GO:0005829,GO:0032020,GO:0032480,GO:0042296,GO:0045087,GO:0048471,GO:0050688,GO:0051607,GO:0061630	regulation of cyclin-dependent protein serine/threonine kinase activity|protein polyubiquitination|RNA binding|ubiquitin-protein transferase activity|cytoplasm|cytosol|ISG15-protein conjugation|negative regulation of type I interferon production|ISG15 transferase activity|innate immune response|perinuclear region of cytoplasm|regulation of defense response to virus|defense response to virus|ubiqu…
HERC6	3303.30034047339	53.5398663197002	6553.06081462709	122.395912897823	6.93541157345488	4.66812412289605e-54	8.94812706871703e-51	Up	0.554411	63.1326	GeneID:100626657,Genbank:XM_021100765.1	HECT and RLD domain containing E3 ubiquitin protein ligase family member 6		GO:0000209,GO:0002244,GO:0004842,GO:0005634,GO:0005737,GO:0005829,GO:0061630	protein polyubiquitination|hematopoietic progenitor cell differentiation|ubiquitin-protein transferase activity|nucleus|cytoplasm|cytosol|ubiquitin protein ligase activity
HES4	397.472673460647	23.5575411806681	771.387805740626	32.7448352875489	5.03319546893817	5.81594536799633e-23	1.90337451092134e-20	Up	0.284139	8.60132	GeneID:100739264,Genbank:XM_003481929.4	hes family bHLH transcription factor 4	bHLH	GO:0003677,GO:0005634,GO:0006351,GO:0006355,GO:0007399,GO:0008134,GO:0030154,GO:0046983	DNA binding|nucleus|transcription, DNA-templated|regulation of transcription, DNA-templated|nervous system development|transcription factor binding|cell differentiation|protein dimerization activity
HFE	44.5331514545621	24.6283385070621	64.437964402062	2.61641541038526	1.38759161687718	0.0414200863888114	1	Up	0.373014	0.936096	GeneID:110261476,Genbank:XM_021098424.1	hemochromatosis		GO:0002626,GO:0006879,GO:0016021,GO:0098711,GO:1990459,GO:1990712	negative regulation of T cell antigen processing and presentation|cellular iron ion homeostasis|integral component of membrane|iron ion import across plasma membrane|transferrin receptor binding|HFE-transferrin receptor complex
HS3ST1	93.8726344037536	51.3982716669122	136.346997140595	2.65275451330728	1.40749117431488	0.0104967971504553	0.563384096659235	Up	0.93514	2.39196	GeneID:100628223,Genbank:XM_021101019.1	heparan sulfate-glucosamine 3-sulfotransferase 1		GO:0005796,GO:0006024,GO:0008146,GO:0008467,GO:0016021	Golgi lumen|glycosaminoglycan biosynthetic process|sulfotransferase activity|[heparan sulfate]-glucosamine 3-sulfotransferase 1 activity|integral component of membrane	ko00534	Glycosaminoglycan biosynthesis - heparan sulfate / heparin
HSDL1	372.531346455334	517.195108648304	227.867584262364	0.440583409340237	-1.18251292511687	0.00408380951376082	0.264717662104554	Down	9.47965	4.00314	GeneID:100516372,Genbank:XM_003126834.4	hydroxysteroid dehydrogenase like 1		GO:0005739	mitochondrion
HSPB2	22.9608601467534	8.56637861115203	37.3553416823548	4.3606923506421	2.12455721104338	0.0169653799834456	0.787686742622397	Up	0.122233	0.280676	GeneID:100520143,Genbank:XM_003129868.4	heat shock protein family B (small) member 2		GO:0005212,GO:0005634,GO:0005737,GO:0007525,GO:0009408	structural constituent of eye lens|nucleus|cytoplasm|somatic muscle development|response to heat
IDO1	4.20247593926491	0	8.40495187852983	Inf	Inf	0.0400295028756793	1	Up	0	0.373753	GeneID:100519877,Genbank:NM_001246240.1	indoleamine 2,3-dioxygenase 1				ko00380	Tryptophan metabolism
IER5L	430.127806778152	249.495777049803	610.759836506501	2.44797665006003	1.29158979699982	0.00136634389299881	0.106590711373593	Up	10.5027	24.785	GeneID:102161937,Genbank:XM_005674588.3	immediate early response 5 like
IFI30	1175.97461509561	580.37215090555	1771.57707928568	3.05248464544947	1.60998403821362	4.70760553666073e-06	0.000590342533559941	Up	25.6506	72.7877	GeneID:100174943,Genbank:NM_001131046.1	IFI30, lysosomal thiol reductase		GO:0005576,GO:0005764,GO:0005829,GO:0016667,GO:0030054,GO:0042590	extracellular region|lysosome|cytosol|oxidoreductase activity, acting on a sulfur group of donors|cell junction|antigen processing and presentation of exogenous peptide antigen via MHC class I	ko04612	Antigen processing and presentation
IFI35	556.707888718316	191.672721424527	921.743056012104	4.80894229059637	2.26571961334816	1.48264462827228e-08	2.45606489162438e-06	Up	7.33603	33.5518	GeneID:100624758,Genbank:XM_003358024.3	interferon induced protein 35		GO:0005634,GO:0005829,GO:0060337	nucleus|cytosol|type I interferon signaling pathway
IFI44	816.294929125763	8.56637861115203	1624.02347964037	189.581099944165	7.56667133346261	5.49431538977499e-44	5.67097876153853e-41	Up	0.283376	51.9131	GeneID:100525523,Genbank:NM_001246205.1	interferon induced protein 44		GO:0005737	cytoplasm
IFI44L	1190.8189989138	31.0531224654261	2350.58487536217	75.695604459077	6.24213762218943	2.6833640334114e-42	2.5718127571653e-39	Up	0.38226	26.7365	GeneID:100511267,Genbank:XM_003127919.4	interferon-induced protein 44-like		GO:0005525,GO:0005737,GO:0051607	GTP binding|cytoplasm|defense response to virus
IFI6	2976.99593041158	25.6991358334561	5928.2927249897	230.680625348967	7.84975302827004	9.00173241686464e-61	3.01963113923724e-57	Up	1.60227	314.169	GeneID:110261124,Genbank:XM_021095660.1	interferon alpha inducible protein 6		GO:0001836,GO:0005739,GO:0016021,GO:0043154,GO:0051902,GO:2001240	release of cytochrome c from mitochondria|mitochondrion|integral component of membrane|negative regulation of cysteine-type endopeptidase activity involved in apoptotic process|negative regulation of mitochondrial depolarization|negative regulation of extrinsic apoptotic signaling pathway in absence of ligand
IFIH1	148.624396971695	2.14159465278801	295.107199290603	137.79787828029	7.10640986433312	2.33401923545326e-19	7.11769775029813e-17	Up	0.0307744	3.61927	GeneID:100101927,Genbank:XM_005671881.3	interferon induced with helicase C domain 1		GO:0003677,GO:0003725,GO:0003727,GO:0004386,GO:0005524,GO:0005634,GO:0005829,GO:0008270,GO:0009597,GO:0009615,GO:0016032,GO:0016579,GO:0016925,GO:0032480,GO:0032727,GO:0032728,GO:0034344,GO:0035549,GO:0039528,GO:0039530,GO:0042802,GO:0043021,GO:0045087,GO:0051607,GO:0060760,GO:0071360,GO:1902741,GO:1904469,GO:2000778	DNA binding|double-stranded RNA binding|single-stranded RNA binding|helicase activity|ATP binding|nucleus|cytosol|zinc ion binding|detection of virus|response to virus|viral process|protein deubiquitination|protein sumoylation|negative regulation of type I interferon production|positive regulation of interferon-alpha production|positive regulation of interferon-beta production|regulation of type …	ko04622	RIG-I-like receptor signaling pathway
IFIT1	544.397904602297	6.42478395836402	1082.37102524623	168.468081146473	7.39633146644133	1.14944080289036e-36	7.34437937770612e-34	Up	0.151462	24.0348	GeneID:100153038,Genbank:NM_001244363.1	interferon-induced protein with tetratricopeptide repeats 1		GO:0003723,GO:0005737,GO:0005829,GO:0009615,GO:0016032,GO:0019060,GO:0032091,GO:0043657,GO:0045070,GO:0045071,GO:0050689,GO:0051097,GO:0051607,GO:0060337,GO:0071357,GO:0071360	RNA binding|cytoplasm|cytosol|response to virus|viral process|intracellular transport of viral protein in host cell|negative regulation of protein binding|host cell|positive regulation of viral genome replication|negative regulation of viral genome replication|negative regulation of defense response to virus by host|negative regulation of helicase activity|defense response to virus|type I interfe…
IFIT2	271.840824105442	8.56637861115203	535.115269599732	62.4669179229481	5.96502044491292	4.38493985028095e-23	1.47092807277675e-20	Up	0.12119	7.66907	GeneID:100155467,Genbank:XM_005671264.3	interferon induced protein with tetratricopeptide repeats 2		GO:0003723,GO:0005737,GO:0005783,GO:0005829,GO:0008637,GO:0009615,GO:0032091,GO:0035457,GO:0043065,GO:0051607,GO:0060337	RNA binding|cytoplasm|endoplasmic reticulum|cytosol|apoptotic mitochondrial changes|response to virus|negative regulation of protein binding|cellular response to interferon-alpha|positive regulation of apoptotic process|defense response to virus|type I interferon signaling pathway
IFIT3	1378.44887750132	22.4867438542741	2734.41101114837	121.601020977905	6.9260115316613	1.75393300914913e-48	2.13947937425119e-45	Up	0.482989	52.1852	GeneID:100154248,Genbank:XM_021071929.1	interferon induced protein with tetratricopeptide repeats 3		GO:0005737,GO:0005739,GO:0008285,GO:0009615,GO:0035457,GO:0043066,GO:0045087,GO:0051607	cytoplasm|mitochondrion|negative regulation of cell proliferation|response to virus|cellular response to interferon-alpha|negative regulation of apoptotic process|innate immune response|defense response to virus
IFITM1	331.198629444204	2.14159465278801	660.255664235621	308.300949190397	8.26819552096542	8.59575936448868e-31	4.43607304433497e-28	Up	0.145752	41.2944	GeneID:100127358,Genbank:XM_003124230.2	interferon-induced transmembrane protein 1		GO:0001503,GO:0005057,GO:0005886,GO:0007166,GO:0008285,GO:0009615,GO:0016020,GO:0016021,GO:0030336,GO:0034341,GO:0035455,GO:0035456,GO:0045071,GO:0045669,GO:0046597,GO:0050776,GO:0051607,GO:0060337	ossification|signal transducer activity, downstream of receptor|plasma membrane|cell surface receptor signaling pathway|negative regulation of cell proliferation|response to virus|membrane|integral component of membrane|negative regulation of cell migration|response to interferon-gamma|response to interferon-alpha|response to interferon-beta|negative regulation of viral genome replication|positiv…
IFITM3	2497.88198586564	47.1150823613362	4948.64888936995	105.033221663875	6.71470190956206	1.49622534852558e-51	2.23070574739069e-48	Up	5.37312	375.311	GeneID:100518544,Genbank:NM_001201382.1	interferon induced transmembrane protein 3		GO:0005765,GO:0005886,GO:0006955,GO:0009615,GO:0016021,GO:0031902,GO:0032897,GO:0034341,GO:0035455,GO:0035456,GO:0045071,GO:0046597,GO:0051607,GO:0060337,GO:0070062	lysosomal membrane|plasma membrane|immune response|response to virus|integral component of membrane|late endosome membrane|negative regulation of viral transcription|response to interferon-gamma|response to interferon-alpha|response to interferon-beta|negative regulation of viral genome replication|negative regulation of viral entry into host cell|defense response to virus|type I interferon signa…
IL10RA	236.996863868938	157.407206979919	316.586520757957	2.01125810458187	1.008098234456	0.0238473547846073	0.990661939628051	Up	1.78529	3.3837	GeneID:100525654,Genbank:XM_005656637.3	interleukin 10 receptor subunit alpha				ko04060,ko04630	Cytokine-cytokine receptor interaction|Jak-STAT signaling pathway
IL12RB1	11.6735442757359	0	23.3470885514717	Inf	Inf	0.000415873044698927	0.0363198853075454	Up	0	0.188005	GeneID:100271900,Genbank:XM_013987467.2	interleukin 12 receptor subunit beta 1				ko04060,ko04630	Cytokine-cytokine receptor interaction|Jak-STAT signaling pathway
IL15RA	125.145476588582	43.9026903821542	206.38826279501	4.70103907069222	2.23297967092937	2.86476127225821e-05	0.00328541596163767	Up	0.826112	3.42789	GeneID:733692,Genbank:XM_021065032.1	interleukin 15 receptor subunit alpha				ko04060,ko04672,ko04630	Cytokine-cytokine receptor interaction|Intestinal immune network for IgA production|Jak-STAT signaling pathway
INHBE	20.5576943994387	7.49558128475803	33.6198075141193	4.48528356066045	2.16519919554073	0.0199939548844663	0.885408866797918	Up	0.224006	0.830914	GeneID:100518554,Genbank:XM_003126320.4	inhibin beta E subunit		GO:0005125,GO:0005160,GO:0005179,GO:0005615,GO:0008083,GO:0010862,GO:0042981,GO:0043408,GO:0048468,GO:0060395	cytokine activity|transforming growth factor beta receptor binding|hormone activity|extracellular space|growth factor activity|positive regulation of pathway-restricted SMAD protein phosphorylation|regulation of apoptotic process|regulation of MAPK cascade|cell development|SMAD protein signal transduction	ko04060,ko04550,ko04350	Cytokine-cytokine receptor interaction|Signaling pathways regulating pluripotency of stem cells|TGF-beta signaling pathway
INSIG1	590.553394719712	370.495874932325	810.610914507099	2.18790806957072	1.12955212096377	0.00300088606548234	0.206491739623806	Up	7.73091	16.4602	GeneID:403162,Genbank:NM_001244521.1	insulin induced gene 1		GO:0006641,GO:0006695,GO:0010894,GO:0032933,GO:0032937,GO:0036316,GO:0042472,GO:0042474,GO:0042632,GO:0045599,GO:0045717,GO:0060021,GO:0060363,GO:0070862,GO:1901303	triglyceride metabolic process|cholesterol biosynthetic process|negative regulation of steroid biosynthetic process|SREBP signaling pathway|SREBP-SCAP-Insig complex|SREBP-SCAP complex retention in endoplasmic reticulum|inner ear morphogenesis|middle ear morphogenesis|cholesterol homeostasis|negative regulation of fat cell differentiation|negative regulation of fatty acid biosynthetic process|pala…
IRF5	14.3505375917209	5.35398663197002	23.3470885514717	4.3606923506421	2.12455721104338	0.0473498165301967	1	Up	0.0121792	0.224951	GeneID:100515633,Genbank:XM_021078963.1	interferon regulatory factor 5	IRF	GO:0003700,GO:0005634,GO:0005737,GO:0006351,GO:0006357,GO:0019221,GO:0044212,GO:0045087,GO:0051607	DNA binding transcription factor activity|nucleus|cytoplasm|transcription, DNA-templated|regulation of transcription from RNA polymerase II promoter|cytokine-mediated signaling pathway|transcription regulatory region DNA binding|innate immune response|defense response to virus	ko04620	Toll-like receptor signaling pathway
IRF7	542.970473772165	71.7434208683983	1014.19752667593	14.1364534113353	3.82134831350261	2.93148106926502e-18	8.74102510831067e-16	Up	1.67212	21.5673	GeneID:100037289,Genbank:XM_021076250.1	interferon regulatory factor 7	IRF	GO:0000122,GO:0000979,GO:0000982,GO:0002819,GO:0003677,GO:0005634,GO:0005654,GO:0005737,GO:0005829,GO:0006366,GO:0006974,GO:0009615,GO:0010008,GO:0016064,GO:0019043,GO:0032479,GO:0032481,GO:0032607,GO:0032608,GO:0032727,GO:0032728,GO:0034124,GO:0034127,GO:0035666,GO:0039530,GO:0045087,GO:0045351,GO:0045655,GO:0045893,GO:0045944,GO:0050776,GO:0051607,GO:0060333,GO:0060337,GO:0060340,GO:2000110	negative regulation of transcription from RNA polymerase II promoter|RNA polymerase II core promoter sequence-specific DNA binding|transcription factor activity, RNA polymerase II proximal promoter sequence-specific DNA binding|regulation of adaptive immune response|DNA binding|nucleus|nucleoplasm|cytoplasm|cytosol|transcription from RNA polymerase II promoter|cellular response to DNA damage stim…	ko04620,ko04623,ko04622	Toll-like receptor signaling pathway|Cytosolic DNA-sensing pathway|RIG-I-like receptor signaling pathway
IRF9	623.976201832354	46.0442850349422	1201.90811862977	26.1033072338437	4.70616069967462	3.90419499003746e-25	1.58746934473705e-22	Up	0.90121	26.9919	GeneID:780415,Genbank:NM_001078670.1	interferon regulatory factor 9	IRF	GO:0001047,GO:0003700,GO:0005634,GO:0005654,GO:0005737,GO:0005829,GO:0006366,GO:0007166,GO:0051607,GO:0060333,GO:0060337	core promoter binding|DNA binding transcription factor activity|nucleus|nucleoplasm|cytoplasm|cytosol|transcription from RNA polymerase II promoter|cell surface receptor signaling pathway|defense response to virus|interferon-gamma-mediated signaling pathway|type I interferon signaling pathway	ko04630,ko04380	Jak-STAT signaling pathway|Osteoclast differentiation
IRS1	27.3002498703535	10.70797326394	43.8925264767669	4.09905080960358	2.03528987294629	0.0141898275944221	0.69488725059108	Up	0.0651349	0.35753	GeneID:100512686,Genbank:NM_001244489.1	insulin receptor substrate 1		GO:0000165,GO:0001784,GO:0004871,GO:0005068,GO:0005080,GO:0005088,GO:0005158,GO:0005159,GO:0005634,GO:0005737,GO:0005829,GO:0005886,GO:0005899,GO:0005901,GO:0007165,GO:0008284,GO:0008286,GO:0010907,GO:0014065,GO:0016303,GO:0032000,GO:0032868,GO:0032869,GO:0038111,GO:0042169,GO:0042593,GO:0043231,GO:0043434,GO:0043548,GO:0043552,GO:0045725,GO:0046326,GO:0046627,GO:0046628,GO:0046676,GO:0046934,GO:…	MAPK cascade|phosphotyrosine residue binding|signal transducer activity|transmembrane receptor protein tyrosine kinase adaptor activity|protein kinase C binding|Ras guanyl-nucleotide exchange factor activity|insulin receptor binding|insulin-like growth factor receptor binding|nucleus|cytoplasm|cytosol|plasma membrane|insulin receptor complex|caveola|signal transduction|positive regulation of cell…	ko04722,ko04960,ko04212,ko04920,ko04923,ko04211,ko04152,ko04910,ko04068,ko04151,ko04022,ko04213,ko04150	Neurotrophin signaling pathway|Aldosterone-regulated sodium reabsorption|Longevity regulating pathway - worm|Adipocytokine signaling pathway|Regulation of lipolysis in adipocytes|Longevity regulating pathway|AMPK signaling pathway|Insulin signaling pathway|FoxO signaling pathway|PI3K-Akt signaling pathway|cGMP-PKG signaling pathway|Longevity regulating pathway - multiple species|mTOR signaling pa…
ISG12(A)	150.025222284784	2.14159465278801	297.908849916779	139.106085985483	7.12004172992089	1.80242461394199e-19	5.62440313252875e-17	Up	0.117726	25.8576	GeneID:100153902,Genbank:NM_001198921.1	putative ISG12(a) protein
ISG15	34922.6055470076	263.416142292925	69581.7949517223	264.151598098896	8.0452223278966	1.29055957538227e-37	9.11406756972596e-35	Up	21.9917	5899.41	GeneID:100145895,Genbank:NM_001128469.2	ISG15 ubiquitin-like modifier		GO:0005576,GO:0005654,GO:0005829,GO:0016032,GO:0019985,GO:0030501,GO:0031397,GO:0032020,GO:0032480,GO:0032649,GO:0034340,GO:0042742,GO:0045071,GO:0051607,GO:0060337	extracellular region|nucleoplasm|cytosol|viral process|translesion synthesis|positive regulation of bone mineralization|negative regulation of protein ubiquitination|ISG15-protein conjugation|negative regulation of type I interferon production|regulation of interferon-gamma production|response to type I interferon|defense response to bacterium|negative regulation of viral genome replication|defen…	ko04622	RIG-I-like receptor signaling pathway
ISG20	327.404802289189	88.8761780907023	565.933426487675	6.36766160117859	2.67076366828205	2.80525429297592e-09	5.01878694708679e-07	Up	2.53766	18.1632	GeneID:448855,Genbank:XM_021062570.1	interferon stimulated exonuclease gene 20		GO:0000175,GO:0000738,GO:0004527,GO:0005634,GO:0005654,GO:0005730,GO:0005737,GO:0006364,GO:0006401,GO:0008283,GO:0008310,GO:0008859,GO:0009615,GO:0015030,GO:0016605,GO:0030619,GO:0030620,GO:0034511,GO:0045071,GO:0046872,GO:0051607,GO:0060337	3'-5'-exoribonuclease activity|DNA catabolic process, exonucleolytic|exonuclease activity|nucleus|nucleoplasm|nucleolus|cytoplasm|rRNA processing|RNA catabolic process|cell proliferation|single-stranded DNA 3'-5' exodeoxyribonuclease activity|exoribonuclease II activity|response to virus|Cajal body|PML body|U1 snRNA binding|U2 snRNA binding|U3 snoRNA binding|negative regulation of viral genome re…
ITGA4	93.1982293874652	128.49567916728	57.9007796076499	0.450604876233017	-1.15006516906562	0.0345950979668689	1	Down	0.702662	0.290033	GeneID:100521477,Genbank:XM_013982231.2	integrin subunit alpha 4		GO:0001968,GO:0003366,GO:0005886,GO:0005925,GO:0007159,GO:0007160,GO:0007229,GO:0009986,GO:0015026,GO:0016020,GO:0030183,GO:0030198,GO:0034113,GO:0034446,GO:0034669,GO:0035987,GO:0043113,GO:0046872,GO:0050776,GO:0050839,GO:0050900,GO:0050901,GO:0050904,GO:0070062,GO:0071345,GO:0090074,GO:1903238,GO:1990405,GO:1990771,GO:2000406	fibronectin binding|cell-matrix adhesion involved in ameboidal cell migration|plasma membrane|focal adhesion|leukocyte cell-cell adhesion|cell-matrix adhesion|integrin-mediated signaling pathway|cell surface|coreceptor activity|membrane|B cell differentiation|extracellular matrix organization|heterotypic cell-cell adhesion|substrate adhesion-dependent cell spreading|integrin alpha4-beta7 complex|…	ko04514,ko04670,ko04672,ko04640,ko04810,ko04151,ko04512,ko04510	Cell adhesion molecules (CAMs)|Leukocyte transendothelial migration|Intestinal immune network for IgA production|Hematopoietic cell lineage|Regulation of actin cytoskeleton|PI3K-Akt signaling pathway|ECM-receptor interaction|Focal adhesion
ITGB2	14.3505375917209	5.35398663197002	23.3470885514717	4.3606923506421	2.12455721104338	0.0473498165301967	1	Up	0.050824	0.297003	GeneID:396943,Genbank:NM_213908.1	integrin subunit beta 2		GO:0004872,GO:0006909,GO:0007160,GO:0007229,GO:0008305,GO:0016020,GO:0031623,GO:0046872,GO:0050766,GO:0071404	receptor activity|phagocytosis|cell-matrix adhesion|integrin-mediated signaling pathway|integrin complex|membrane|receptor internalization|metal ion binding|positive regulation of phagocytosis|cellular response to low-density lipoprotein particle stimulus	ko04650,ko04610,ko04145,ko04514,ko04670,ko04015,ko04390,ko04810	Natural killer cell mediated cytotoxicity|Complement and coagulation cascades|Phagosome|Cell adhesion molecules (CAMs)|Leukocyte transendothelial migration|Rap1 signaling pathway|Hippo signaling pathway|Regulation of actin cytoskeleton
JDP2	124.341332309409	82.4513941323383	166.231270486479	2.0161123075696	1.01157600642752	0.0469868770488934	1	Up	1.91502	3.7254	GeneID:100624820,Genbank:XM_021099535.1	Jun dimerization protein 2		GO:0000978,GO:0001078,GO:0003682,GO:0005634,GO:0006351,GO:0031065,GO:0045599,GO:0046982	RNA polymerase II proximal promoter sequence-specific DNA binding|transcriptional repressor activity, RNA polymerase II proximal promoter sequence-specific DNA binding|chromatin binding|nucleus|transcription, DNA-templated|positive regulation of histone deacetylation|negative regulation of fat cell differentiation|protein heterodimerization activity
JUNB	1709.70310948676	996.912310872818	2422.49390810071	2.42999698336533	1.28095452284892	0.000161028972746058	0.0164937920328748	Up	9.79768	22.8281	GeneID:100523358,Genbank:XM_005674483.3	JunB proto-oncogene, AP-1 transcription factor subunit		GO:0000122,GO:0000790,GO:0000978,GO:0000981,GO:0001077,GO:0001570,GO:0001649,GO:0001829,GO:0003713,GO:0005654,GO:0005667,GO:0008134,GO:0009314,GO:0009612,GO:0010941,GO:0030316,GO:0032496,GO:0032870,GO:0033687,GO:0034097,GO:0035976,GO:0042127,GO:0042493,GO:0045597,GO:0045944,GO:0046697,GO:0051591,GO:0051726,GO:0060136,GO:0060716,GO:0071277	negative regulation of transcription from RNA polymerase II promoter|nuclear chromatin|RNA polymerase II proximal promoter sequence-specific DNA binding|RNA polymerase II transcription factor activity, sequence-specific DNA binding|transcriptional activator activity, RNA polymerase II proximal promoter sequence-specific DNA binding|vasculogenesis|osteoblast differentiation|trophectodermal cell di…	ko04668,ko04380	TNF signaling pathway|Osteoclast differentiation
KCNN3	36.3825961491091	57.8230556252762	14.9421366729419	0.258411398556569	-1.95225838600745	0.00813213554825993	0.452767613222206	Down	0.220289	0.0495908	GeneID:397045,Genbank:XM_021088692.1	potassium calcium-activated channel subfamily N member 3		GO:0005516,GO:0005886,GO:0016021,GO:0016286,GO:0043025	calmodulin binding|plasma membrane|integral component of membrane|small conductance calcium-activated potassium channel activity|neuronal cell body	ko04911	Insulin secretion
KCNN4	83.65611585913	44.9734877085482	122.338744009712	2.72024141873388	1.44373469491471	0.0108947507039345	0.579900902383278	Up	1.03159	2.67943	GeneID:397081,Genbank:NM_214018.2	potassium calcium-activated channel subfamily N member 4		GO:0002376,GO:0005267,GO:0005516,GO:0005886,GO:0006813,GO:0006816,GO:0006884,GO:0006952,GO:0008076,GO:0015269,GO:0016286,GO:0019903,GO:0030322,GO:0031982,GO:0043025,GO:0045332,GO:0046541,GO:0050714,GO:0050862	immune system process|potassium channel activity|calmodulin binding|plasma membrane|potassium ion transport|calcium ion transport|cell volume homeostasis|defense response|voltage-gated potassium channel complex|calcium-activated potassium channel activity|small conductance calcium-activated potassium channel activity|protein phosphatase binding|stabilization of membrane potential|vesicle|neuronal…	ko04974,ko04911,ko04970	Protein digestion and absorption|Insulin secretion|Salivary secretion
KHNYN	814.226574379442	538.611055176184	1089.8420935827	2.02343060564586	1.01680337205784	0.00493319973562403	0.305039972592641	Up	4.22667	8.37048	GeneID:100158093,Genbank:XM_021099195.1	KH and NYN domain containing		GO:0003723	RNA binding
KLHDC7A	559.113744911174	806.310386774685	311.917103047662	0.386844952221637	-1.37017264604186	0.000383161678359833	0.0345051234914915	Down	4.29675	1.60192	GeneID:100622416,Genbank:XM_005665059.3	kelch domain containing 7A		GO:0016021,GO:0016567,GO:0031463	integral component of membrane|protein ubiquitination|Cul3-RING ubiquitin ligase complex
LARP6	881.857499765093	573.947366947186	1189.767632583	2.07295599056643	1.05168948795455	0.00331450277020795	0.224616152377022	Up	11.0632	21.9955	GeneID:100522415,Genbank:XM_003121764.6	La ribonucleoprotein domain family member 6		GO:0005634,GO:0005737,GO:0005844,GO:0006396,GO:0017022,GO:0030529,GO:0032967,GO:0035613,GO:0045727,GO:0048027,GO:1902416,GO:1990825	nucleus|cytoplasm|polysome|RNA processing|myosin binding|intracellular ribonucleoprotein complex|positive regulation of collagen biosynthetic process|RNA stem-loop binding|positive regulation of translation|mRNA 5'-UTR binding|positive regulation of mRNA binding|sequence-specific mRNA binding
LBH	72.6181146084957	25.6991358334561	119.537093383535	4.65140517401824	2.21766661543486	0.000288378128938444	0.0268712342645559	Up	0.446715	1.79459	GeneID:102160087,Genbank:XM_021087663.1	limb bud and heart development		GO:0005634,GO:0005737,GO:0006351,GO:0033147,GO:0045893,GO:0060644,GO:1904674,GO:1904677,GO:2000103,GO:2000737	nucleus|cytoplasm|transcription, DNA-templated|negative regulation of intracellular estrogen receptor signaling pathway|positive regulation of transcription, DNA-templated|mammary gland epithelial cell differentiation|positive regulation of somatic stem cell population maintenance|positive regulation of somatic stem cell division|positive regulation of mammary stem cell proliferation|negative reg…
LDLR	8316.19796624216	5404.31410631054	11228.0818261738	2.07761458814226	1.05492804916679	0.00355100947561182	0.23587844130574	Up	39.2512	77.4171	GeneID:396801,Genbank:XM_021080452.1	low density lipoprotein receptor		GO:0005509,GO:0005764,GO:0005769,GO:0005770,GO:0005794,GO:0005886,GO:0005905,GO:0006869,GO:0006897,GO:0008203,GO:0009986,GO:0016021,GO:0034362,GO:0045056	calcium ion binding|lysosome|early endosome|late endosome|Golgi apparatus|plasma membrane|clathrin-coated pit|lipid transport|endocytosis|cholesterol metabolic process|cell surface|integral component of membrane|low-density lipoprotein particle|transcytosis	ko04976,ko04144,ko04925,ko04913	Bile secretion|Endocytosis|Aldosterone synthesis and secretion|Ovarian steroidogenesis
LGALS3BP	7185.12599045578	464.726039654998	13905.5259412566	29.9219857608576	4.903134017181	4.74838597282066e-32	2.65474345763782e-29	Up	10.9116	317.828	GeneID:110255948,Genbank:XM_021066516.1	galectin 3 binding protein		GO:0005044,GO:0005578,GO:0005615,GO:0007155,GO:0016020	scavenger receptor activity|proteinaceous extracellular matrix|extracellular space|cell adhesion|membrane
LGALS9	23559.9305952493	2723.03760101995	44396.8235894787	16.304153704249	4.02716765229571	3.93006331645968e-17	1.07619570571951e-14	Up	46.5163	740.155	GeneID:396972,Genbank:XM_021066200.1	galectin 9
LMO2	13.6097682520212	1.070797326394	26.1487391776483	24.4198771635958	4.60998403821362	0.00108234244003973	0.0869632985655876	Up	0	0.518892	GeneID:100512825,Genbank:XM_005661026.2	LIM domain only 2
LOC100151816	583.400097895792	360.858698994779	805.941496796804	2.23339910896388	1.15924108415312	0.00238590653632453	0.170287733534056	Up	11.6932	24.2257	GeneID:100151816,Genbank:NM_001315572.1	interferon-induced protein with tetratricopeptide repeats 5		GO:0000049,GO:0000339,GO:0003690,GO:0003723,GO:0003727,GO:0005886,GO:0008266,GO:0015629,GO:0032587,GO:0043123,GO:0043231,GO:0045071,GO:0045087,GO:0045177,GO:0051607	tRNA binding|RNA cap binding|double-stranded DNA binding|RNA binding|single-stranded RNA binding|plasma membrane|poly(U) RNA binding|actin cytoskeleton|ruffle membrane|positive regulation of I-kappaB kinase/NF-kappaB signaling|intracellular membrane-bounded organelle|negative regulation of viral genome replication|innate immune response|apical part of cell|defense response to virus
LOC100155195	558.997756814401	1.070797326394	1116.92471630241	1043.07761027359	10.0266307903541	4.98737595178073e-42	4.18253815756212e-39	Up	0.0158605	15.1272	GeneID:100155195,Genbank:XM_021090310.1	guanylate-binding protein 7		GO:0000139,GO:0003924,GO:0005525,GO:0005634,GO:0048471	Golgi membrane|GTPase activity|GTP binding|nucleus|perinuclear region of cytoplasm
LOC100517129	460.953138187544	213.088667952407	708.817608422682	3.32639748154508	1.73396057102784	1.79832708524904e-05	0.00209825676781492	Up	2.74729	8.67462	GeneID:100517129,Genbank:XM_021075662.1	nuclear body protein SP140-like protein		GO:0003677,GO:0016604,GO:0046872	DNA binding|nuclear body|metal ion binding
LOC100519082	970.055685578782	10.70797326394	1929.40339789362	180.183807928532	7.49332556013372	1.52363441245622e-46	1.7036772121948e-43	Up	0.329432	56.5937	GeneID:100519082,Genbank:XM_003124235.5	interferon-induced transmembrane protein 1		GO:0001503,GO:0005057,GO:0005886,GO:0007166,GO:0008285,GO:0009615,GO:0016020,GO:0016021,GO:0030336,GO:0034341,GO:0035455,GO:0035456,GO:0045071,GO:0045669,GO:0046597,GO:0050776,GO:0051607,GO:0060337	ossification|signal transducer activity, downstream of receptor|plasma membrane|cell surface receptor signaling pathway|negative regulation of cell proliferation|response to virus|membrane|integral component of membrane|negative regulation of cell migration|response to interferon-gamma|response to interferon-alpha|response to interferon-beta|negative regulation of viral genome replication|positiv…
LOC100519098	388.554743298451	117.78770590334	659.321780693562	5.59754327191513	2.48479377590254	8.19077727377979e-09	1.39118796784275e-06	Up	1.05765	5.81739	GeneID:100519098,Genbank:XM_021102382.1	sterile alpha motif domain-containing protein 9		GO:0005737,GO:0005769,GO:0005829,GO:0034058,GO:0043231	cytoplasm|early endosome|cytosol|endosomal vesicle fusion|intracellular membrane-bounded organelle
LOC100522887	32.6859239720604	0	65.3718479441209	Inf	Inf	2.49056919064273e-08	4.02632016868002e-06	Up	0	0.891084	GeneID:100522887,Genbank:XM_003129812.6	caspase-13		GO:0004197,GO:0006915,GO:0035234,GO:0042981,GO:0050718,GO:0050727,GO:0070269,GO:0072557,GO:0072559,GO:0097153,GO:0097169	cysteine-type endopeptidase activity|apoptotic process|ectopic germ cell programmed cell death|regulation of apoptotic process|positive regulation of interleukin-1 beta secretion|regulation of inflammatory response|pyroptosis|IPAF inflammasome complex|NLRP3 inflammasome complex|cysteine-type endopeptidase activity involved in apoptotic process|AIM2 inflammasome complex
LOC100523310	14.4751949019125	0	28.950389803825	Inf	Inf	9.51914399478063e-05	0.0100573129229895	Up	0	0.368463	GeneID:100523310,Genbank:XM_005663706.3	guanylate-binding protein 6		GO:0003924,GO:0005525,GO:0006955,GO:0042742,GO:0070062,GO:0071346	GTPase activity|GTP binding|immune response|defense response to bacterium|extracellular exosome|cellular response to interferon-gamma
LOC100523492	16.6167895547005	4.28318930557602	28.950389803825	6.75907314349526	2.75682542654289	0.00926066714410893	0.505120454226234	Up	0.0408371	0.390382	GeneID:100523492,Genbank:XM_013997408.2	guanylate-binding protein 5		GO:0000139,GO:0003924,GO:0005525,GO:0006954,GO:0016020,GO:0031410,GO:0042802,GO:0045089,GO:0050702,GO:0051289,GO:0071346,GO:0072616,GO:1900017,GO:1900227	Golgi membrane|GTPase activity|GTP binding|inflammatory response|membrane|cytoplasmic vesicle|identical protein binding|positive regulation of innate immune response|interleukin-1 beta secretion|protein homotetramerization|cellular response to interferon-gamma|interleukin-18 secretion|positive regulation of cytokine production involved in inflammatory response|positive regulation of NLRP3 inflamm…
LOC100523668	28.6203618171307	2.14159465278801	55.0991289814733	25.7280848687884	4.68527216551786	7.80721099004994e-06	0.000935331759504376	Up	0.028771	0.849355	GeneID:100523668,Genbank:XM_021090315.1	guanylate-binding protein 2-like		GO:0000139,GO:0003924,GO:0005525,GO:0005654,GO:0005829,GO:0006955,GO:0015629,GO:0048471,GO:0060333,GO:0060337	Golgi membrane|GTPase activity|GTP binding|nucleoplasm|cytosol|immune response|actin cytoskeleton|perinuclear region of cytoplasm|interferon-gamma-mediated signaling pathway|type I interferon signaling pathway
LOC100623441	184.547225871225	23.5575411806681	345.536910561782	14.6677833612507	3.87457895803503	1.5480350847698e-12	3.52059911312563e-10	Up	0.329837	4.90916	GeneID:100623441,Genbank:XM_013995888.1	sulfotransferase 1C4
LOC100626247	196.65094249556	1.070797326394	392.231087664725	366.298157453937	8.51687463382214	5.48629889049181e-24	1.98959887871943e-21	Up	0.092633	31.3731	GeneID:100626247,Genbank:XM_003354408.4	interferon-induced transmembrane protein 1-like		GO:0001503,GO:0005057,GO:0005886,GO:0007166,GO:0008285,GO:0009615,GO:0016020,GO:0016021,GO:0030336,GO:0034341,GO:0035455,GO:0035456,GO:0045071,GO:0045669,GO:0046597,GO:0050776,GO:0051607,GO:0060337	ossification|signal transducer activity, downstream of receptor|plasma membrane|cell surface receptor signaling pathway|negative regulation of cell proliferation|response to virus|membrane|integral component of membrane|negative regulation of cell migration|response to interferon-gamma|response to interferon-alpha|response to interferon-beta|negative regulation of viral genome replication|positiv…
LOC100626318	147.365567395636	48.1858796877302	246.545255103542	5.11654569142007	2.3551701391848	5.46152449451086e-06	0.000666206687884971	Up	0.336228	1.67029	GeneID:100626318,Genbank:XM_005664804.3	cationic amino acid transporter 3-like		GO:0005886,GO:0006865,GO:0015171,GO:0015181,GO:0015189,GO:0016021	plasma membrane|amino acid transport|amino acid transmembrane transporter activity|arginine transmembrane transporter activity|L-lysine transmembrane transporter activity|integral component of membrane
LOC100626407	39.8954212140047	3.21239197918201	76.5784504488273	23.8384515168435	4.57521862005295	5.55269271045116e-07	7.76104487383684e-05	Up	0.107174	2.26371	GeneID:100626407,Genbank:XM_013998732.2	cationic amino acid transporter 3		GO:0005886,GO:0006865,GO:0015171,GO:0015181,GO:0015189,GO:0016021	plasma membrane|amino acid transport|amino acid transmembrane transporter activity|arginine transmembrane transporter activity|L-lysine transmembrane transporter activity|integral component of membrane
LOC100626731	29.422413527548	43.9026903821542	14.9421366729419	0.340346720050115	-1.55492288846206	0.0463287311580479	1	Down	0.639359	0.227253	GeneID:100626731,Genbank:XM_021071727.1	zinc finger protein with KRAB and SCAN domains 7	zf-C2H2	GO:0003676,GO:0005634,GO:0006355,GO:0046872	nucleic acid binding|nucleus|regulation of transcription, DNA-templated|metal ion binding
LOC100738479	83.3894628119097	4.28318930557602	162.495736318243	37.9380234505863	5.24557261200475	8.60577727473417e-12	1.89298884380956e-09	Up	0.031531	1.81683	GeneID:100738479,Genbank:XM_005667079.3	tripartite motif-containing protein 34		GO:0005737,GO:0005829,GO:0008270,GO:0051091,GO:0051607,GO:0060333,GO:0070206	cytoplasm|cytosol|zinc ion binding|positive regulation of DNA binding transcription factor activity|defense response to virus|interferon-gamma-mediated signaling pathway|protein trimerization
LOC102161784	14.9421366729419	0	29.8842733458838	Inf	Inf	7.49667615351035e-05	0.00811212908288725	Up	0	0.140561	GeneID:102161784,Genbank:XM_005663708.3	guanylate-binding protein 6-like		GO:0003924,GO:0005525,GO:0006955,GO:0042742,GO:0070062,GO:0071346	GTPase activity|GTP binding|immune response|defense response to bacterium|extracellular exosome|cellular response to interferon-gamma
LOC106510284	142.61543631903	39.6195010765782	245.611371561483	6.19925453091283	2.63209473981937	7.04025216939057e-07	9.54203066756391e-05	Up	0.232071	1.43974	GeneID:106510284,Genbank:XM_021091543.1	apolipoprotein L3-like		GO:0004871,GO:0005319,GO:0005576,GO:0005737,GO:0006954,GO:0008289,GO:0016020,GO:0042157,GO:0043123	signal transducer activity|lipid transporter activity|extracellular region|cytoplasm|inflammatory response|lipid binding|membrane|lipoprotein metabolic process|positive regulation of I-kappaB kinase/NF-kappaB signaling
LOC110255360	51.8989934764348	1.070797326394	102.727189626476	95.9352317141263	6.58398882968068	2.93523768245179e-10	5.62643131759116e-08	Up	0.00534631	0.505604	GeneID:110255360,Genbank:XM_021062326.1	interferon-induced very large GTPase 1-like		GO:0005525,GO:0005634,GO:0005829	GTP binding|nucleus|cytosol
LOC110256626	994.27417954802	258.062155660955	1730.48620343509	6.70569537405794	2.74538694595332	2.55151203966144e-13	6.22476155421405e-11	Up	2.26886	14.5902	GeneID:110256626,Genbank:XM_021072532.1	proline dehydrogenase 1, mitochondrial		GO:0004657,GO:0005739,GO:0005759,GO:0010133,GO:0071949	proline dehydrogenase activity|mitochondrion|mitochondrial matrix|proline catabolic process to glutamate|FAD binding	ko00330	Arginine and proline metabolism
LOC110259832	7.8940661636199	13.9203652431221	1.86776708411774	0.134175149250526	-2.89781060198507	0.0444485576257701	1	Down	0.0480368	0.00622196	GeneID:110259832,Genbank:XM_021085976.1	uncharacterized LOC110259832
LOC110260074	8.4294648268169	14.9911625695161	1.86776708411774	0.124591210018346	-3.00472580590159	0.0334108168654125	1	Down	0.153204	0.0853776	GeneID:110260074,Genbank:XM_021087966.1	uncharacterized LOC110260074
LOC110260835	7.47106833647096	0	14.9421366729419	Inf	Inf	0.00464930257439966	0.288816397885623	Up	0	0.138511	GeneID:110260835,Genbank:XM_021093099.1	uncharacterized LOC110260835
LOC110261078	108.120935064814	157.407206979919	58.8346631497088	0.373773630055037	-1.41976330518043	0.00727188338233713	0.41284694588675	Down	0.364764	0.130418	GeneID:110261078,Genbank:XM_021095191.1	uncharacterized LOC110261078
LOC110261384	39.7023070116455	7.49558128475803	71.909032738533	9.59352317141263	3.26206073479332	4.58135676119531e-05	0.00520954618828124	Up	0.0399322	0.201354	GeneID:110261384,Genbank:XM_021097585.1	translation initiation factor IF-2-like
LOC733579	1603.53513894828	198.097505382891	3008.97277251368	15.1893521662366	3.92498843434628	8.90487923346916e-25	3.51428439866733e-22	Up	4.23945	62.6092	GeneID:733579,Genbank:NM_001044532.1	tripartite motif protein TRIM5		GO:0000932,GO:0002218,GO:0004842,GO:0005634,GO:0006914,GO:0008270,GO:0008329,GO:0031664,GO:0043123,GO:0043410,GO:0045087,GO:0051092,GO:0051607,GO:0070534	P-body|activation of innate immune response|ubiquitin-protein transferase activity|nucleus|autophagy|zinc ion binding|signaling pattern recognition receptor activity|regulation of lipopolysaccharide-mediated signaling pathway|positive regulation of I-kappaB kinase/NF-kappaB signaling|positive regulation of MAPK cascade|innate immune response|positive regulation of NF-kappaB transcription factor a…
LOC780435	65.987959973629	9.63717593754604	122.338744009712	12.6944599540915	3.66612711625116	1.91193830370535e-07	2.88251552349644e-05	Up	0.0954761	4.21976	GeneID:780435,Genbank:XM_021088755.1	glutathione S-transferase mu 2		GO:0004364,GO:0005737,GO:0008152	glutathione transferase activity|cytoplasm|metabolic process	ko00982,ko00480,ko00980	Drug metabolism - cytochrome P450|Glutathione metabolism|Metabolism of xenobiotics by cytochrome P450
LRRN4CL	191.243744829503	121.000097882522	261.487391776483	2.1610510764244	1.1117331706858	0.0170575984279468	0.789237433469621	Up	5.04007	10.3878	GeneID:100620756,Genbank:XM_003353820.4	LRRN4 C-terminal like		GO:0016021	integral component of membrane
LY6D	7.47106833647096	0	14.9421366729419	Inf	Inf	0.00464930257439966	0.288816397885623	Up	0	1.07762	GeneID:100623615,Genbank:XM_021088774.1	lymphocyte antigen 6 family member D		GO:0005886,GO:0009986,GO:0030098,GO:0031225,GO:0035634	plasma membrane|cell surface|lymphocyte differentiation|anchored component of membrane|response to stilbenoid
MARCKSL1	1864.48145223209	1131.83277399846	2597.13013046572	2.29462354345046	1.19825748412002	0.000387371474793702	0.0346516696585459	Up	31.1463	68.6938	GeneID:100628001,Genbank:XM_003356281.4	MARCKS like 1		GO:0003779,GO:0005516,GO:0005737,GO:0005886	actin binding|calmodulin binding|cytoplasm|plasma membrane	ko04666	Fc gamma R-mediated phagocytosis
MEX3A	154.250118603579	97.4425567018544	211.057680505305	2.16597026647278	1.11501343837251	0.0220375828167088	0.944729348992327	Up	1.10141	2.24965	GeneID:100155949,Genbank:XM_021089689.1	mex-3 RNA binding family member A		GO:0000932,GO:0003723,GO:0005634,GO:0005829,GO:0046872	P-body|RNA binding|nucleus|cytosol|metal ion binding
MFSD12	3103.16915719786	1962.77149928021	4243.5668151155	2.16202793685954	1.11238516512082	0.000933395818572755	0.0768362275681548	Up	24.2244	50.4666	GeneID:100519240,Genbank:XM_021084115.1	major facilitator superfamily domain containing 12		GO:0005765,GO:0016021	lysosomal membrane|integral component of membrane
MGAM2	6.07024302338265	0	12.1404860467653	Inf	Inf	0.0112498133242671	0.585077500717117	Up	0	0.0401012	GeneID:100623494,Genbank:XM_021079094.1	maltase-glucoamylase 2 (putative)		GO:0004339,GO:0005975,GO:0016021,GO:0030246	glucan 1,4-alpha-glucosidase activity|carbohydrate metabolic process|integral component of membrane|carbohydrate binding	ko00500,ko00052,ko04973	Starch and sucrose metabolism|Galactose metabolism|Carbohydrate digestion and absorption
MISP	61.3553116857652	32.1239197918201	90.5867035797103	2.81991438674856	1.49565136273463	0.0156393169947282	0.738902659983319	Up	0.365678	0.984783	GeneID:106509466,Genbank:XM_021084291.1	mitotic spindle positioning		GO:0003779,GO:0005856,GO:0005886,GO:0005925,GO:0005938,GO:0007049,GO:0043231,GO:0051301	actin binding|cytoskeleton|plasma membrane|focal adhesion|cell cortex|cell cycle|intracellular membrane-bounded organelle|cell division
MOV10	3624.24897027288	1334.21346868693	5914.28447185882	4.4327872643044	2.14821412720033	6.87031001708793e-10	1.2803586084623e-07	Up	14.2875	60.695	GeneID:100521086,Genbank:XM_005655442.3	Mov10 RISC complex RNA helicase		GO:0000932,GO:0003723,GO:0004386,GO:0005524,GO:0005615,GO:0005829,GO:0006351,GO:0006355,GO:0007223,GO:0035195,GO:0035279,GO:0045652	P-body|RNA binding|helicase activity|ATP binding|extracellular space|cytosol|transcription, DNA-templated|regulation of transcription, DNA-templated|Wnt signaling pathway, calcium modulating pathway|gene silencing by miRNA|mRNA cleavage involved in gene silencing by miRNA|regulation of megakaryocyte differentiation
MS4A10	6.89172572939346	12.849567916728	0.93388354205887	0.072678205844035	-3.78233338456514	0.0249781884915467	1	Down	0.183326	0.0217666	GeneID:102163819,Genbank:XM_021082965.1	membrane spanning 4-domains A10		GO:0016021	integral component of membrane
MUC4	1821.79364748211	1011.90347344233	2631.68382152189	2.60072614690147	1.37891449335722	4.87072589953284e-05	0.0054591234015129	Up	3.11429	8.00822	GeneID:100157344,Genbank:XM_021068272.1	mucin 4, cell surface associated
MX1	14832.8702059523	80.3097994795503	29585.430612425	368.391289782245	8.52509514062711	2.49047101099649e-54	5.56952333759181e-51	Up	1.20884	450.02	GeneID:397128,Genbank:NM_214061.2	MX dynamin like GTPase 1		GO:0000266,GO:0003374,GO:0003924,GO:0005525,GO:0005737,GO:0005789,GO:0008017,GO:0031966,GO:0032439,GO:0045071,GO:0048471,GO:0051607,GO:0061025,GO:0071357,GO:1901253	mitochondrial fission|dynamin family protein polymerization involved in mitochondrial fission|GTPase activity|GTP binding|cytoplasm|endoplasmic reticulum membrane|microtubule binding|mitochondrial membrane|endosome localization|negative regulation of viral genome replication|perinuclear region of cytoplasm|defense response to virus|membrane fusion|cellular response to type I interferon|negative r…
MX2	1268.41922079245	3.21239197918201	2533.62604960571	788.703889819468	9.62333994771673	3.10148180564493e-58	8.32313657362873e-55	Up	0.0674274	40.3819	GeneID:396893,Genbank:NM_001097416.1	myxovirus (influenza virus) resistance 2 (mouse)		GO:0000266,GO:0003374,GO:0003924,GO:0005525,GO:0005634,GO:0005643,GO:0008017,GO:0009615,GO:0031966,GO:0035455,GO:0045087,GO:0046822,GO:0051607,GO:0051726,GO:0061025	mitochondrial fission|dynamin family protein polymerization involved in mitochondrial fission|GTPase activity|GTP binding|nucleus|nuclear pore|microtubule binding|response to virus|mitochondrial membrane|response to interferon-alpha|innate immune response|regulation of nucleocytoplasmic transport|defense response to virus|regulation of cell cycle|membrane fusion
MYO1G	26.2171960698159	1.070797326394	51.3635948132378	47.9676158570631	5.58398882968068	3.73945326852627e-06	0.000477866513877005	Up	0.0115815	0.350269	GeneID:100512998,Genbank:XM_021079179.1	myosin IG		GO:0001891,GO:0002456,GO:0003774,GO:0003779,GO:0005516,GO:0005524,GO:0005546,GO:0005547,GO:0005886,GO:0005902,GO:0006887,GO:0016020,GO:0016459,GO:0030027,GO:0030175,GO:0031256,GO:0031589,GO:0038096,GO:0043325,GO:0070062,GO:0071976,GO:0072678	phagocytic cup|T cell mediated immunity|motor activity|actin binding|calmodulin binding|ATP binding|phosphatidylinositol-4,5-bisphosphate binding|phosphatidylinositol-3,4,5-trisphosphate binding|plasma membrane|microvillus|exocytosis|membrane|myosin complex|lamellipodium|filopodium|leading edge membrane|cell-substrate adhesion|Fc-gamma receptor signaling pathway involved in phagocytosis|phosphati…
MYOM3	492.566172264455	291.256872779169	693.87547174974	2.38234883568168	1.25238467544428	0.0014623820338155	0.112771506492737	Up	1.56	3.75209	GeneID:102166275,Genbank:XM_021095533.1	myomesin 3		GO:0005859,GO:0006941,GO:0007015,GO:0008307,GO:0030018,GO:0031430,GO:0042803,GO:0045214,GO:0051015,GO:0051371,GO:0071688,GO:0097493	muscle myosin complex|striated muscle contraction|actin filament organization|structural constituent of muscle|Z disc|M band|protein homodimerization activity|sarcomere organization|actin filament binding|muscle alpha-actinin binding|striated muscle myosin thick filament assembly|structural molecule activity conferring elasticity
NEMP2	127.734582016806	77.0974075003683	178.371756533244	2.31358955270178	1.21013294274946	0.0173179319676384	0.795794558704701	Up	0.665322	1.54729	GeneID:100515587,Genbank:XM_021076065.1	nuclear envelope integral membrane protein 2		GO:0005635,GO:0005637,GO:0016021	nuclear envelope|nuclear inner membrane|integral component of membrane
NEURL3	124.323993882571	31.0531224654261	217.594865299717	7.00718150137662	2.80883426568273	3.99793300137253e-07	5.83089837091484e-05	Up	0.520488	3.5709	GeneID:100524797,Genbank:XM_003124839.5	neuralized E3 ubiquitin protein ligase 3		GO:0046872,GO:0061630	metal ion binding|ubiquitin protein ligase activity
NFATC4	22.0269766046945	8.56637861115203	35.487574598237	4.14265773311	2.0505566295996	0.0226780197797706	0.956898331462143	Up	0.105917	0.344342	GeneID:100154469,Genbank:XM_013978173.2	nuclear factor of activated T-cells 4	RHD	GO:0000978,GO:0001078,GO:0001227,GO:0001569,GO:0003713,GO:0005634,GO:0005667,GO:0005829,GO:0006366,GO:0006954,GO:0007507,GO:0008134,GO:0008630,GO:0016607,GO:0030178,GO:0032091,GO:0032760,GO:0033173,GO:0034644,GO:0035562,GO:0042975,GO:0045333,GO:0045944,GO:0048167,GO:0050774,GO:0051145,GO:0055001,GO:0071285,GO:1902894,GO:1904637,GO:2000297,GO:2001235	RNA polymerase II proximal promoter sequence-specific DNA binding|transcriptional repressor activity, RNA polymerase II proximal promoter sequence-specific DNA binding|transcriptional repressor activity, RNA polymerase II transcription regulatory region sequence-specific DNA binding|branching involved in blood vessel morphogenesis|transcription coactivator activity|nucleus|transcription factor co…	ko04360,ko04921,ko04022,ko04310	Axon guidance|Oxytocin signaling pathway|cGMP-PKG signaling pathway|Wnt signaling pathway
NFE2L3	23.8947436888123	8.56637861115203	39.2231087664725	4.57872696817421	2.19494653893478	0.0126910536679764	0.637784861861078	Up	0.039138	0.174795	GeneID:100622324,Genbank:XM_003360190.4	nuclear factor, erythroid 2 like 3	TF_bZIP	GO:0000976,GO:0000978,GO:0001078,GO:0003700,GO:0003713,GO:0005634,GO:0005737,GO:0006357,GO:0006366,GO:0045893	transcription regulatory region sequence-specific DNA binding|RNA polymerase II proximal promoter sequence-specific DNA binding|transcriptional repressor activity, RNA polymerase II proximal promoter sequence-specific DNA binding|DNA binding transcription factor activity|transcription coactivator activity|nucleus|cytoplasm|regulation of transcription from RNA polymerase II promoter|transcription …
NFIL3	850.31292258035	496.849959446818	1203.77588571388	2.42281570688693	1.2766846693901	0.000416847692455059	0.0363198853075454	Up	11.3737	26.5012	GeneID:100153822,Genbank:XM_001928870.6	nuclear factor, interleukin 3 regulated	TF_bZIP	GO:0000978,GO:0001078,GO:0005634,GO:0006355,GO:0006366,GO:0006955,GO:0007623,GO:0010628,GO:0071353	RNA polymerase II proximal promoter sequence-specific DNA binding|transcriptional repressor activity, RNA polymerase II proximal promoter sequence-specific DNA binding|nucleus|regulation of transcription, DNA-templated|transcription from RNA polymerase II promoter|immune response|circadian rhythm|positive regulation of gene expression|cellular response to interleukin-4
NLRC5	68.3104123546326	2.14159465278801	134.479230056477	62.7939698492463	5.97255411759833	1.58212056664031e-11	3.36966567669518e-09	Up	0.00721528	0.759507	GeneID:100135667,Genbank:XM_021093211.1	NLR family CARD domain containing 5		GO:0000979,GO:0005524,GO:0005634,GO:0005737,GO:0005813,GO:0005829,GO:0032088,GO:0032480,GO:0043549,GO:0045087,GO:0045345,GO:0045944,GO:0051607,GO:0060335,GO:0060339,GO:0060340	RNA polymerase II core promoter sequence-specific DNA binding|ATP binding|nucleus|cytoplasm|centrosome|cytosol|negative regulation of NF-kappaB transcription factor activity|negative regulation of type I interferon production|regulation of kinase activity|innate immune response|positive regulation of MHC class I biosynthetic process|positive regulation of transcription from RNA polymerase II prom…
NMI	317.721589839006	163.831990938283	471.611188739729	2.87862697656766	1.52538085110252	0.000376276488165392	0.0343461082870968	Up	3.78082	10.4742	GeneID:100621233,Genbank:XM_003359414.4	N-myc and STAT interactor		GO:0003712,GO:0005737,GO:0006366,GO:0060333	transcription cofactor activity|cytoplasm|transcription from RNA polymerase II promoter|interferon-gamma-mediated signaling pathway
NRAP	128.0646100035	74.9558128475803	181.173407159421	2.41706947435591	1.27325894139818	0.0123835093669424	0.627377598933985	Up	0.306811	0.732279	GeneID:733691,Genbank:XM_021072190.1	nebulin related anchoring protein		GO:0003779,GO:0005916,GO:0005927,GO:0046872,GO:0051371	actin binding|fascia adherens|muscle tendon junction|metal ion binding|muscle alpha-actinin binding
NUPR1	56.2751526224655	25.6991358334561	86.8511694114749	3.37953657174763	1.75682542654289	0.00621055561342903	0.367106763088065	Up	0.945941	3.01159	GeneID:110260086,Genbank:XM_021088038.1	nuclear protein 1, transcriptional regulator		GO:0002526,GO:0003677,GO:0003682,GO:0005634,GO:0005829,GO:0006351,GO:0006357,GO:0006461,GO:0006473,GO:0008283,GO:0008584,GO:0009636,GO:0031401,GO:0032993,GO:0035914,GO:0042771,GO:0043065,GO:0045786,GO:0048147,GO:2000194	acute inflammatory response|DNA binding|chromatin binding|nucleus|cytosol|transcription, DNA-templated|regulation of transcription from RNA polymerase II promoter|protein complex assembly|protein acetylation|cell proliferation|male gonad development|response to toxic substance|positive regulation of protein modification process|protein-DNA complex|skeletal muscle cell differentiation|intrinsic ap…
OAS1	2745.038271046	12.849567916728	5477.22697417527	426.257677275265	8.73558200835073	1.48354699533659e-65	1.99062335834263e-61	Up	0.276238	102.814	GeneID:397570,Genbank:XM_021073680.1	2'-5'-oligoadenylate synthetase 1		GO:0001730,GO:0003725,GO:0005524,GO:0005576,GO:0005634,GO:0005737,GO:0005739,GO:0005783,GO:0006164,GO:0045071,GO:0045087,GO:0046872,GO:0051607	2'-5'-oligoadenylate synthetase activity|double-stranded RNA binding|ATP binding|extracellular region|nucleus|cytoplasm|mitochondrion|endoplasmic reticulum|purine nucleotide biosynthetic process|negative regulation of viral genome replication|innate immune response|metal ion binding|defense response to virus
OAS2	11532.2650940369	288.044480799987	22776.4857072738	79.0728072414946	6.30510973898211	2.51819143379254e-40	1.87717181436824e-37	Up	2.90543	229.359	GeneID:595128,Genbank:XM_021072182.1	2'-5'-oligoadenylate synthetase 2		GO:0001730,GO:0003725,GO:0005524,GO:0005654,GO:0005739,GO:0005783,GO:0005829,GO:0006401,GO:0006486,GO:0009615,GO:0018377,GO:0045087,GO:0046872,GO:0048471,GO:0051607	2'-5'-oligoadenylate synthetase activity|double-stranded RNA binding|ATP binding|nucleoplasm|mitochondrion|endoplasmic reticulum|cytosol|RNA catabolic process|protein glycosylation|response to virus|protein myristoylation|innate immune response|metal ion binding|perinuclear region of cytoplasm|defense response to virus
OASL	2366.48540852546	14.9911625695161	4717.97965448141	314.717396506341	8.29791311788597	4.6180163759269e-62	2.0654847910729e-58	Up	0.484216	160.112	GeneID:595119,Genbank:NM_001031790.1	2'-5'-oligoadenylate synthetase like		GO:0003677,GO:0003723,GO:0003725,GO:0005524,GO:0005654,GO:0005730,GO:0005737,GO:0005829,GO:0009615,GO:0016020,GO:0016740,GO:0045071,GO:0046966,GO:0051607,GO:0060333,GO:0060337	DNA binding|RNA binding|double-stranded RNA binding|ATP binding|nucleoplasm|nucleolus|cytoplasm|cytosol|response to virus|membrane|transferase activity|negative regulation of viral genome replication|thyroid hormone receptor binding|defense response to virus|interferon-gamma-mediated signaling pathway|type I interferon signaling pathway
OLR1	13.0743695888242	0	26.1487391776483	Inf	Inf	0.00019712090924982	0.0195923582245488	Up	0	0.812935	GeneID:396724,Genbank:NM_213805.1	oxidized low density lipoprotein receptor 1		GO:0002376,GO:0005576,GO:0005886,GO:0006954,GO:0007155,GO:0016021,GO:0030246,GO:0032930,GO:0045121,GO:0097756	immune system process|extracellular region|plasma membrane|inflammatory response|cell adhesion|integral component of membrane|carbohydrate binding|positive regulation of superoxide anion generation|membrane raft|negative regulation of blood vessel diameter	ko03320,ko04145	PPAR signaling pathway|Phagosome
OSR2	245.752171544936	330.876373855747	160.627969234126	0.485462190492195	-1.04256915704626	0.0184333411354716	0.838435835104264	Down	2.43635	1.15269	GeneID:100155180,Genbank:XM_021089058.1	odd-skipped related transciption factor 2	zf-C2H2	GO:0000122,GO:0001656,GO:0001823,GO:0002062,GO:0005634,GO:0008284,GO:0009790,GO:0010628,GO:0030154,GO:0030501,GO:0033687,GO:0035115,GO:0035116,GO:0036023,GO:0042474,GO:0042476,GO:0042733,GO:0043565,GO:0045893,GO:0045944,GO:0046872,GO:0048704,GO:0050679,GO:0060021,GO:0060272,GO:0060322,GO:0060349,GO:0061029,GO:0072498	negative regulation of transcription from RNA polymerase II promoter|metanephros development|mesonephros development|chondrocyte differentiation|nucleus|positive regulation of cell proliferation|embryo development|positive regulation of gene expression|cell differentiation|positive regulation of bone mineralization|osteoblast proliferation|embryonic forelimb morphogenesis|embryonic hindlimb morph…
OTUD3	284.127192088355	383.345442849053	184.908941327656	0.482355913646445	-1.05183004102863	0.0146421387424547	0.70973346868783	Down	3.99022	1.78412	GeneID:110261108,Genbank:XM_021095472.1	OTU deubiquitinase 3		GO:0004843,GO:0005737,GO:0005829,GO:0016579,GO:0035871,GO:0036459,GO:0044313,GO:0050821,GO:0051898,GO:0071108,GO:1990167	thiol-dependent ubiquitin-specific protease activity|cytoplasm|cytosol|protein deubiquitination|protein K11-linked deubiquitination|thiol-dependent ubiquitinyl hydrolase activity|protein K6-linked deubiquitination|protein stabilization|negative regulation of protein kinase B signaling|protein K48-linked deubiquitination|protein K27-linked deubiquitination
PARP10	530.309834920284	202.380694688467	858.238975152101	4.2407156298837	2.08430774322398	1.90273305259683e-07	2.88251552349644e-05	Up	2.73649	10.8892	GeneID:100516730,Genbank:XM_003125470.6	poly(ADP-ribose) polymerase family member 10		GO:0003950,GO:0005634,GO:0005730,GO:0005737,GO:0005829,GO:0006471,GO:0010629,GO:0010847,GO:0032088,GO:0033159,GO:0034356,GO:0043231,GO:0045071,GO:0048147,GO:0070212,GO:0070213,GO:0070530,GO:1900045	NAD+ ADP-ribosyltransferase activity|nucleus|nucleolus|cytoplasm|cytosol|protein ADP-ribosylation|negative regulation of gene expression|regulation of chromatin assembly|negative regulation of NF-kappaB transcription factor activity|negative regulation of protein import into nucleus, translocation|NAD biosynthesis via nicotinamide riboside salvage pathway|intracellular membrane-bounded organelle|…
PARP12	12.6074278177947	0	25.2148556355895	Inf	Inf	0.000252253527917651	0.0236694953678255	Up	0	0.294373	GeneID:100515805,Genbank:XM_003134615.4	poly(ADP-ribose) polymerase family member 12		GO:0003723,GO:0003950,GO:0005634,GO:0046872	RNA binding|NAD+ ADP-ribosyltransferase activity|nucleus|metal ion binding
PARP14	409.862474127796	12.849567916728	806.875380338863	62.7939698492463	5.97255411759833	1.41534480441523e-27	6.33036552854787e-25	Up	0.0966289	5.57353	GeneID:100153948,Genbank:XM_021070260.1	poly(ADP-ribose) polymerase family member 14		GO:0003723,GO:0003950,GO:0005634,GO:0005737,GO:0005829,GO:0006351,GO:0006355,GO:0006471,GO:0010629,GO:0016020,GO:0019899,GO:0042531,GO:0042532,GO:0045087,GO:0060336,GO:0070212,GO:0070403,GO:1902216	RNA binding|NAD+ ADP-ribosyltransferase activity|nucleus|cytoplasm|cytosol|transcription, DNA-templated|regulation of transcription, DNA-templated|protein ADP-ribosylation|negative regulation of gene expression|membrane|enzyme binding|positive regulation of tyrosine phosphorylation of STAT protein|negative regulation of tyrosine phosphorylation of STAT protein|innate immune response|negative regu…
PARP9	692.800489285834	158.478004306313	1227.12297426535	7.74317533614017	2.9529253108494	1.40822253955606e-13	3.49917222884503e-11	Up	1.81472	13.6277	GeneID:100519390,Genbank:XM_021070264.1	poly(ADP-ribose) polymerase family member 9		GO:0000122,GO:0001191,GO:0002230,GO:0003950,GO:0004857,GO:0005634,GO:0005654,GO:0005737,GO:0005739,GO:0005829,GO:0006302,GO:0006471,GO:0010608,GO:0010629,GO:0016020,GO:0016477,GO:0019899,GO:0034356,GO:0035563,GO:0042393,GO:0042531,GO:0043086,GO:0043234,GO:0044389,GO:0045087,GO:0045893,GO:0051607,GO:0060330,GO:0060335,GO:0072570,GO:0090734,GO:0097677,GO:1900182,GO:2001034	negative regulation of transcription from RNA polymerase II promoter|transcriptional repressor activity, RNA polymerase II transcription factor binding|positive regulation of defense response to virus by host|NAD+ ADP-ribosyltransferase activity|enzyme inhibitor activity|nucleus|nucleoplasm|cytoplasm|mitochondrion|cytosol|double-strand break repair|protein ADP-ribosylation|posttranscriptional reg…
PDCD1	52.2412779372727	6.42478395836402	98.0577719161813	15.2624232272474	3.93191213310099	4.31172390697203e-07	6.22093670793018e-05	Up	0.171234	2.16227	GeneID:100533201,Genbank:XM_021074630.1	programmed cell death 1		GO:0002644,GO:0004871,GO:0005886,GO:0006915,GO:0006959,GO:0007275,GO:0009897,GO:0016021,GO:0031295,GO:0043066,GO:0070234	negative regulation of tolerance induction|signal transducer activity|plasma membrane|apoptotic process|humoral immune response|multicellular organism development|external side of plasma membrane|integral component of membrane|T cell costimulation|negative regulation of apoptotic process|positive regulation of T cell apoptotic process	ko04514,ko04660	Cell adhesion molecules (CAMs)|T cell receptor signaling pathway
PDK2	227.789860279991	115.646111250552	339.933609309429	2.93942965858097	1.55553625419125	0.000657353854418977	0.0561807262330818	Up	1.25551	3.4743	GeneID:100516037,Genbank:XM_021067148.1	pyruvate dehydrogenase kinase 2		GO:0004672,GO:0004740,GO:0005524,GO:0005654,GO:0005739,GO:0005759,GO:0005829,GO:0005967,GO:0006006,GO:0006111,GO:0006885,GO:0008286,GO:0010510,GO:0010565,GO:0010906,GO:0031670,GO:0034614,GO:0042593,GO:0042803,GO:0072332	protein kinase activity|pyruvate dehydrogenase (acetyl-transferring) kinase activity|ATP binding|nucleoplasm|mitochondrion|mitochondrial matrix|cytosol|mitochondrial pyruvate dehydrogenase complex|glucose metabolic process|regulation of gluconeogenesis|regulation of pH|insulin receptor signaling pathway|regulation of acetyl-CoA biosynthetic process from pyruvate|regulation of cellular ketone meta…
PDP1	1811.96544991097	916.602511393267	2707.32838842866	2.95365587021296	1.56250174781627	4.70229438358909e-06	0.000590342533559941	Up	11.4114	32.0004	GeneID:100153002,Genbank:XM_005662967.3	pyruvate dehyrogenase phosphatase catalytic subunit 1		GO:0000287,GO:0004722,GO:0004741,GO:0005509,GO:0005739,GO:0005759,GO:0016311	magnesium ion binding|protein serine/threonine phosphatase activity|[pyruvate dehydrogenase (lipoamide)] phosphatase activity|calcium ion binding|mitochondrion|mitochondrial matrix|dephosphorylation
PECAM1	77.0238686555071	109.221327292188	44.8264100188257	0.410418103589845	-1.28483372509432	0.0249888527234674	1	Down	1.37245	0.512261	GeneID:396941,Genbank:XM_013980836.2	platelet and endothelial cell adhesion molecule 1		GO:0005886,GO:0007155,GO:0016021,GO:0030054,GO:0045121	plasma membrane|cell adhesion|integral component of membrane|cell junction|membrane raft	ko04514,ko04670	Cell adhesion molecules (CAMs)|Leukocyte transendothelial migration
PIGR	475.186192990524	187.389532118951	762.982853862096	4.07164074339954	2.02561027246937	6.40136877584335e-07	8.76464961574144e-05	Up	1.80565	7.0242	GeneID:397315,Genbank:XM_021102216.1	polymeric immunoglobulin receptor		GO:0005576,GO:0005886,GO:0016021	extracellular region|plasma membrane|integral component of membrane	ko04672	Intestinal immune network for IgA production
PIK3AP1	5276.27281350175	2670.56853202665	7881.97709497686	2.95142289008976	1.5614106499209	7.76930672869013e-06	0.000935331759504376	Up	21.3718	60.8558	GeneID:100155165,Genbank:XM_013983580.2	phosphoinositide-3-kinase adaptor protein 1		GO:0005829,GO:0005886,GO:0014068,GO:0016020,GO:0034134,GO:0034142,GO:0034154,GO:0034162,GO:0036312,GO:0042802,GO:0046934,GO:0050727,GO:0051897	cytosol|plasma membrane|positive regulation of phosphatidylinositol 3-kinase signaling|membrane|toll-like receptor 2 signaling pathway|toll-like receptor 4 signaling pathway|toll-like receptor 7 signaling pathway|toll-like receptor 9 signaling pathway|phosphatidylinositol 3-kinase regulatory subunit binding|identical protein binding|phosphatidylinositol-4,5-bisphosphate 3-kinase activity|regulati…	ko04151,ko04662	PI3K-Akt signaling pathway|B cell receptor signaling pathway
PITX3	26.3663663282946	10.70797326394	42.0247593926491	3.92462311557789	1.97255411759833	0.01849992510567	0.838621604959052	Up	0.232966	0.923498	GeneID:100154216,Genbank:XM_021073065.1	paired like homeodomain 3	Homeobox	GO:0000978,GO:0001077,GO:0002088,GO:0002089,GO:0005634,GO:0006355,GO:0007568,GO:0007626,GO:0010468,GO:0014014,GO:0030901,GO:0035902,GO:0042220,GO:0043025,GO:0043278,GO:0043525,GO:0045893,GO:0045944,GO:0048666,GO:0070306,GO:0071542,GO:1904313,GO:1904935,GO:1990792	RNA polymerase II proximal promoter sequence-specific DNA binding|transcriptional activator activity, RNA polymerase II proximal promoter sequence-specific DNA binding|lens development in camera-type eye|lens morphogenesis in camera-type eye|nucleus|regulation of transcription, DNA-templated|aging|locomotory behavior|regulation of gene expression|negative regulation of gliogenesis|midbrain develo…
PLAC8	573.344109268609	167.044382917465	979.643835619754	5.86457214849175	2.55202585987104	2.54042862566243e-10	4.9402132317592e-08	Up	7.1646	75.3149	GeneID:100525175,Genbank:XM_003129352.4	placenta specific 8		GO:0003682,GO:0005576,GO:0008284,GO:0009409,GO:0035578,GO:0040015,GO:0042742,GO:0043066,GO:0043312,GO:0045944,GO:0050873	chromatin binding|extracellular region|positive regulation of cell proliferation|response to cold|azurophil granule lumen|negative regulation of multicellular organism growth|defense response to bacterium|negative regulation of apoptotic process|neutrophil degranulation|positive regulation of transcription from RNA polymerase II promoter|brown fat cell differentiation
PLAU	9141.07990072825	5116.26962551055	13165.8901759459	2.57333783002731	1.36364086776408	0.000219178257229853	0.0216245136434572	Up	99.6139	245.033	GeneID:396985,Genbank:NM_213945.1	plasminogen activator, urokinase		GO:0004252,GO:0005615,GO:0006508,GO:0031639	serine-type endopeptidase activity|extracellular space|proteolysis|plasminogen activation	ko04064,ko04610	NF-kappa B signaling pathway|Complement and coagulation cascades
PLEKHA4	251.848123270181	61.0354476044582	442.660798935904	7.25251990948897	2.85848235088954	2.18591292318606e-09	3.96359183828521e-07	Up	0.59915	3.99493	GeneID:100522871,Genbank:XM_013998606.2	pleckstrin homology domain containing A4		GO:0005737,GO:0005886,GO:0006661,GO:0032266	cytoplasm|plasma membrane|phosphatidylinositol biosynthetic process|phosphatidylinositol-3-phosphate binding
PLSCR1	666.006939992878	294.469264758351	1037.5446152274	3.52343941931882	1.81698440913309	1.89314924893175e-06	0.000244524034784051	Up	4.1506	15.1955	GeneID:100620055,Genbank:XM_021068460.1	phospholipid scramblase 1		GO:0005886,GO:0016021,GO:0017128,GO:0046872	plasma membrane|integral component of membrane|phospholipid scramblase activity|metal ion binding
PMEPA1	2934.51289846132	4232.8618312355	1636.16396568714	0.386538477021248	-1.37131606406242	4.88220903399574e-05	0.0054591234015129	Down	50.5039	18.6487	GeneID:100144523,Genbank:XM_005673042.3	prostate transmembrane protein, androgen induced 1		GO:0000139,GO:0005886,GO:0010008,GO:0010991,GO:0016021,GO:0030512,GO:0030521,GO:0031901,GO:0043231,GO:0050699,GO:0060394,GO:0070412	Golgi membrane|plasma membrane|endosome membrane|negative regulation of SMAD protein complex assembly|integral component of membrane|negative regulation of transforming growth factor beta receptor signaling pathway|androgen receptor signaling pathway|early endosome membrane|intracellular membrane-bounded organelle|WW domain binding|negative regulation of pathway-restricted SMAD protein phosphoryl…
PML	933.373553159141	218.442654584377	1648.3044517339	7.54570784204246	2.91565624234307	2.13133979547056e-14	5.39590893879698e-12	Up	1.28916	10.0361	GeneID:100157336,Genbank:XM_001925572.5	promyelocytic leukemia				ko04144,ko04120	Endocytosis|Ubiquitin mediated proteolysis
PNRC1	724.632047328571	451.87647173827	997.387622918873	2.20721300023022	1.14222585913639	0.00195328554936409	0.144006513743776	Up	15.1898	31.8349	GeneID:106508885,Genbank:XM_021089951.1	proline rich nuclear receptor coactivator 1		GO:0000184,GO:0000932,GO:0005634,GO:0006351,GO:0006355,GO:0031087	nuclear-transcribed mRNA catabolic process, nonsense-mediated decay|P-body|nucleus|transcription, DNA-templated|regulation of transcription, DNA-templated|deadenylation-independent decapping of nuclear-transcribed mRNA
PPP1R1B	11.6735442757359	0	23.3470885514717	Inf	Inf	0.000415873044698927	0.0363198853075454	Up	0	0.314552	GeneID:100736966,Genbank:XM_021067047.1	protein phosphatase 1 regulatory inhibitor subunit 1B				ko04728,ko04024	Dopaminergic synapse|cAMP signaling pathway
PPP4R4	11.7420011679034	1.070797326394	22.4132050094129	20.9313232830821	4.38759161687718	0.00272423699316627	0.190384437366172	Up	0.0111784	0.175524	GeneID:100737576,Genbank:XM_021099663.1	protein phosphatase 4 regulatory subunit 4		GO:0005737,GO:0005829,GO:0008287,GO:0019888,GO:0032515,GO:0080163	cytoplasm|cytosol|protein serine/threonine phosphatase complex|protein phosphatase regulator activity|negative regulation of phosphoprotein phosphatase activity|regulation of protein serine/threonine phosphatase activity
PRKD2	380.165037278002	249.495777049803	510.834297506202	2.04746670884226	1.0338399942943	0.0116270683868117	0.600046167747074	Up	2.38167	5.07335	GeneID:100517036,Genbank:XM_021094608.1	protein kinase D2		GO:0001525,GO:0001938,GO:0002250,GO:0004672,GO:0004674,GO:0004697,GO:0005080,GO:0005524,GO:0005634,GO:0005654,GO:0005737,GO:0005794,GO:0005829,GO:0005886,GO:0006468,GO:0007155,GO:0008219,GO:0010595,GO:0018105,GO:0018107,GO:0030148,GO:0030949,GO:0032743,GO:0032757,GO:0032793,GO:0033138,GO:0035556,GO:0035924,GO:0038033,GO:0043536,GO:0045743,GO:0045766,GO:0045785,GO:0045944,GO:0046777,GO:0046872,GO:…	angiogenesis|positive regulation of endothelial cell proliferation|adaptive immune response|protein kinase activity|protein serine/threonine kinase activity|protein kinase C activity|protein kinase C binding|ATP binding|nucleus|nucleoplasm|cytoplasm|Golgi apparatus|cytosol|plasma membrane|protein phosphorylation|cell adhesion|cell death|positive regulation of endothelial cell migration|peptidyl-s…	ko04015,ko04925	Rap1 signaling pathway|Aldosterone synthesis and secretion
PRM3	6.60564168657965	1.070797326394	12.1404860467653	11.3378001116695	3.50306883429711	0.0422328236790325	1	Up	0	0.343944	GeneID:100627438,Genbank:XM_003354607.4	protamine 3		GO:0000786,GO:0003677,GO:0005634,GO:0005737,GO:0007275,GO:0007283,GO:0030154,GO:0030261,GO:0030317	nucleosome|DNA binding|nucleus|cytoplasm|multicellular organism development|spermatogenesis|cell differentiation|chromosome condensation|flagellated sperm motility
PRRG4	135.491734396091	88.8761780907023	182.10729070148	2.04900002018123	1.0349199985587	0.0384035674370554	1	Up	1.192	2.29371	GeneID:100513583,Genbank:XM_013994445.2	proline rich and Gla domain 4		GO:0005509,GO:0005576,GO:0016021	calcium ion binding|extracellular region|integral component of membrane
PSMB10	34.5536910561782	0	69.1073821123563	Inf	Inf	1.17925420305244e-08	1.97790411206971e-06	Up	0	3.28734	GeneID:733626,Genbank:NM_001044565.1	proteasome subunit beta 10		GO:0000902,GO:0004298,GO:0005634,GO:0005737,GO:0005839,GO:0019774,GO:0042098,GO:0051603,GO:1990111	cell morphogenesis|threonine-type endopeptidase activity|nucleus|cytoplasm|proteasome core complex|proteasome core complex, beta-subunit complex|T cell proliferation|proteolysis involved in cellular protein catabolic process|spermatoproteasome complex	ko03050	Proteasome
PSMB8	1550.53246492214	501.133148752394	2599.93178109189	5.18810577102035	2.37520789242134	1.98538705170264e-11	4.16248804058532e-09	Up	20.5076	102.324	GeneID:396975,Genbank:NM_213935.2	proteasome subunit beta 8		GO:0004298,GO:0005634,GO:0005737,GO:0005839,GO:0019774,GO:0019882,GO:0045444,GO:0051603,GO:0052548,GO:1990111	threonine-type endopeptidase activity|nucleus|cytoplasm|proteasome core complex|proteasome core complex, beta-subunit complex|antigen processing and presentation|fat cell differentiation|proteolysis involved in cellular protein catabolic process|regulation of endopeptidase activity|spermatoproteasome complex	ko03050	Proteasome
PSMB9	579.458296235873	153.124017674343	1005.7925747974	6.56848344285531	2.71556031392184	2.28952336296111e-11	4.58519768421078e-09	Up	8.13636	51.6346	GeneID:654294,Genbank:NM_001037961.1	proteasome subunit beta 9		GO:0000165,GO:0000209,GO:0000502,GO:0002223,GO:0002479,GO:0004298,GO:0005654,GO:0005829,GO:0005839,GO:0006521,GO:0010972,GO:0016032,GO:0016579,GO:0019774,GO:0031145,GO:0031146,GO:0033209,GO:0038061,GO:0038095,GO:0043161,GO:0043488,GO:0043687,GO:0050852,GO:0051436,GO:0051437,GO:0055085,GO:0060071,GO:0061418,GO:0070062,GO:0070498,GO:0090090,GO:0090263,GO:1902036,GO:1990111,GO:2000116	MAPK cascade|protein polyubiquitination|proteasome complex|stimulatory C-type lectin receptor signaling pathway|antigen processing and presentation of exogenous peptide antigen via MHC class I, TAP-dependent|threonine-type endopeptidase activity|nucleoplasm|cytosol|proteasome core complex|regulation of cellular amino acid metabolic process|negative regulation of G2/M transition of mitotic cell cy…	ko03050	Proteasome
PSME1	2293.50796996769	1115.77081410255	3471.24512583282	3.11107360217595	1.63741252673927	1.48353247734267e-06	0.000197867052676113	Up	48.5951	146.883	GeneID:397572,Genbank:NM_214304.1	proteasome activator subunit 1		GO:0000502,GO:0005737,GO:0008537,GO:0010950,GO:0061133,GO:0061136,GO:2000045	proteasome complex|cytoplasm|proteasome activator complex|positive regulation of endopeptidase activity|endopeptidase activator activity|regulation of proteasomal protein catabolic process|regulation of G1/S transition of mitotic cell cycle	ko04612,ko03050	Antigen processing and presentation|Proteasome
PSME2	2806.08328467906	1201.43460021407	4410.73196914404	3.67122102889174	1.87625997569779	4.40632906453699e-08	6.95577922211263e-06	Up	54.0799	186.548	GeneID:397522,Genbank:XM_013978159.2	proteasome activator subunit 2		GO:0000502,GO:0005737,GO:0008537,GO:0010950,GO:0061133,GO:0061136,GO:2000045	proteasome complex|cytoplasm|proteasome activator complex|positive regulation of endopeptidase activity|endopeptidase activator activity|regulation of proteasomal protein catabolic process|regulation of G1/S transition of mitotic cell cycle	ko04612,ko03050	Antigen processing and presentation|Proteasome
PSMF1	2220.71497639885	1350.27542858284	3091.15452421486	2.28927703102702	1.19489205752238	0.000380113807007769	0.0344619396110152	Up	45.9092	99.1463	GeneID:100152620,Genbank:NM_001243340.1	proteasome inhibitor subunit 1		GO:0000502,GO:0005783,GO:0005829,GO:0006511,GO:0042803,GO:0046982,GO:0048471,GO:0070628,GO:1901799	proteasome complex|endoplasmic reticulum|cytosol|ubiquitin-dependent protein catabolic process|protein homodimerization activity|protein heterodimerization activity|perinuclear region of cytoplasm|proteasome binding|negative regulation of proteasomal protein catabolic process	ko03050	Proteasome
PTK2B	236.38075183943	147.770031042373	324.991472636487	2.19930570728036	1.13704815522658	0.0110848025802962	0.580999535243807	Up	0.28189	0.649047	GeneID:100157507,Genbank:XM_021073170.1	protein tyrosine kinase 2 beta		GO:0000165,GO:0001525,GO:0001556,GO:0001666,GO:0001954,GO:0002040,GO:0002250,GO:0002315,GO:0004683,GO:0004713,GO:0004715,GO:0004871,GO:0004972,GO:0005102,GO:0005524,GO:0005634,GO:0005737,GO:0005829,GO:0005856,GO:0005925,GO:0005938,GO:0006461,GO:0006468,GO:0006915,GO:0006950,GO:0006968,GO:0006970,GO:0007165,GO:0007166,GO:0007172,GO:0007173,GO:0007204,GO:0007229,GO:0008284,GO:0008285,GO:0008360,GO:…	MAPK cascade|angiogenesis|oocyte maturation|response to hypoxia|positive regulation of cell-matrix adhesion|sprouting angiogenesis|adaptive immune response|marginal zone B cell differentiation|calmodulin-dependent protein kinase activity|protein tyrosine kinase activity|non-membrane spanning protein tyrosine kinase activity|signal transducer activity|NMDA glutamate receptor activity|receptor bind…	ko04062,ko04650,ko04670,ko04020,ko04912,ko04072	Chemokine signaling pathway|Natural killer cell mediated cytotoxicity|Leukocyte transendothelial migration|Calcium signaling pathway|GnRH signaling pathway|Phospholipase D signaling pathway
RAB20	13.7466820363563	3.21239197918201	24.2809720935306	7.55853340777964	2.91810633357596	0.0120149893791643	0.612992880188692	Up	0.121103	0.882887	GeneID:100737446,Genbank:XM_003482931.4	RAB20, member RAS oncogene family		GO:0003924,GO:0005525,GO:0005769,GO:0005794,GO:0005886,GO:0015031,GO:0030100,GO:0030139,GO:0030670,GO:0043231,GO:0045335,GO:0071346,GO:0090383,GO:0090385	GTPase activity|GTP binding|early endosome|Golgi apparatus|plasma membrane|protein transport|regulation of endocytosis|endocytic vesicle|phagocytic vesicle membrane|intracellular membrane-bounded organelle|phagocytic vesicle|cellular response to interferon-gamma|phagosome acidification|phagosome-lysosome fusion
RAB30	86.7857019032447	123.14169253531	50.429711271179	0.409525890321171	-1.28797343262489	0.0204882685711496	0.895477484324706	Down	1.13228	0.423666	GeneID:100626412,Genbank:XM_021062576.1	RAB30, member RAS oncogene family		GO:0000139,GO:0003924,GO:0005525,GO:0005795,GO:0005801,GO:0005802,GO:0007030,GO:0031985,GO:0043231	Golgi membrane|GTPase activity|GTP binding|Golgi stack|cis-Golgi network|trans-Golgi network|Golgi organization|Golgi cisterna|intracellular membrane-bounded organelle
RASL11A	91.4111756696586	137.062057778433	45.7602935608846	0.333865508096036	-1.58266103972877	0.00426570249142593	0.273862181961499	Down	6.55146	2.15048	GeneID:100736950,Genbank:XM_003482868.4	RAS like family 11 member A		GO:0003924,GO:0005525,GO:0005730,GO:0006351,GO:0007165,GO:0016020,GO:0045943	GTPase activity|GTP binding|nucleolus|transcription, DNA-templated|signal transduction|membrane|positive regulation of transcription from RNA polymerase I promoter
RCAN1	3191.11115280811	957.29280979624	5424.92949581997	5.6669489630604	2.50257220949328	1.11976004612308e-12	2.59050694808267e-10	Up	18.2928	97.5736	GeneID:100511902,Genbank:XM_005657146.3	regulator of calcineurin 1		GO:0003677,GO:0003700,GO:0005634,GO:0005737,GO:0007165,GO:0007417,GO:0008015,GO:0008597,GO:0033173,GO:0042802,GO:0070884	DNA binding|DNA binding transcription factor activity|nucleus|cytoplasm|signal transduction|central nervous system development|blood circulation|calcium-dependent protein serine/threonine phosphatase regulator activity|calcineurin-NFAT signaling cascade|identical protein binding|regulation of calcineurin-NFAT signaling cascade	ko04919,ko04921	Thyroid hormone signaling pathway|Oxytocin signaling pathway
REC8	7.93801010750039	0	15.8760202150008	Inf	Inf	0.00349904191670613	0.233582808151059	Up	0	0.157509	GeneID:100152822,Genbank:XM_005666240.3	REC8 meiotic recombination protein		GO:0000724,GO:0000778,GO:0000798,GO:0000800,GO:0001556,GO:0001673,GO:0003682,GO:0005634,GO:0006302,GO:0007062,GO:0007130,GO:0007131,GO:0007141,GO:0007283,GO:0007286,GO:0009566,GO:0030893,GO:0034991,GO:0051321,GO:0072520	double-strand break repair via homologous recombination|condensed nuclear chromosome kinetochore|nuclear cohesin complex|lateral element|oocyte maturation|male germ cell nucleus|chromatin binding|nucleus|double-strand break repair|sister chromatid cohesion|synaptonemal complex assembly|reciprocal meiotic recombination|male meiosis I|spermatogenesis|spermatid development|fertilization|meiotic cohe…	ko04114	Oocyte meiosis
RFX5	794.522050155751	522.549095280274	1066.49500503123	2.0409469936202	1.02923871395598	0.00457780788888636	0.288816397885623	Up	3.05453	6.22136	GeneID:100517711,Genbank:XM_003125766.4	regulatory factor X5	RFX			ko04612	Antigen processing and presentation
RHEBL1	30.2388142808652	12.849567916728	47.6280606450023	3.70658849804579	1.89009195740636	0.017188934373015	0.792581173254693	Up	0.612069	2.25466	GeneID:100525816,Genbank:XM_021091594.1	Ras homolog enriched in brain like 1		GO:0003924,GO:0005525,GO:0005737,GO:0012505,GO:0016020,GO:0031929,GO:0046872,GO:0051092	GTPase activity|GTP binding|cytoplasm|endomembrane system|membrane|TOR signaling|metal ion binding|positive regulation of NF-kappaB transcription factor activity
RNASEL	330.067446562274	167.044382917465	493.090510207083	2.95185328351158	1.56162101665222	0.000251110158768988	0.0236694953678255	Up	2.21993	6.3875	GeneID:100048946,Genbank:NM_001097512.1	ribonuclease L		GO:0003723,GO:0004521,GO:0004672,GO:0005524,GO:0005759,GO:0005829,GO:0006364,GO:0006397,GO:0006468,GO:0016363,GO:0019843,GO:0042802,GO:0043021,GO:0043488,GO:0045071,GO:0045444,GO:0045944,GO:0046872,GO:0051607,GO:0060337,GO:0060338,GO:2001275	RNA binding|endoribonuclease activity|protein kinase activity|ATP binding|mitochondrial matrix|cytosol|rRNA processing|mRNA processing|protein phosphorylation|nuclear matrix|rRNA binding|identical protein binding|ribonucleoprotein complex binding|regulation of mRNA stability|negative regulation of viral genome replication|fat cell differentiation|positive regulation of transcription from RNA poly…
RNASET2	5.13635948132378	0	10.2727189626476	Inf	Inf	0.0209013126923932	0.907617520085863	Up	0	0.259535	GeneID:100157985,Genbank:XM_001928085.5	ribonuclease T2		GO:0003723,GO:0004540,GO:0005615,GO:0005764,GO:0005788,GO:0006401,GO:0033897,GO:0043202	RNA binding|ribonuclease activity|extracellular space|lysosome|endoplasmic reticulum lumen|RNA catabolic process|ribonuclease T2 activity|lysosomal lumen
RND1	82.0938638134195	27.8407304862441	136.346997140595	4.89739294764421	2.29201395689494	0.000115098248203102	0.0120655335499158	Up	0.734422	3.43486	GeneID:100737739,Genbank:XM_003481567.4	Rho family GTPase 1		GO:0003924,GO:0005102,GO:0005525,GO:0005737,GO:0005886,GO:0005912,GO:0007015,GO:0007162,GO:0007264,GO:0015629,GO:0016322,GO:0043231	GTPase activity|receptor binding|GTP binding|cytoplasm|plasma membrane|adherens junction|actin filament organization|negative regulation of cell adhesion|small GTPase mediated signal transduction|actin cytoskeleton|neuron remodeling|intracellular membrane-bounded organelle	ko04360	Axon guidance
RNF183	20.799834498372	33.1947171182141	8.40495187852983	0.253201491327606	-1.98164219278854	0.028142683062587	1	Down	0.45055	0.135364	GeneID:100622036,Genbank:XM_021067676.1	ring finger protein 183		GO:0000209,GO:0005783,GO:0016021,GO:0046872,GO:0061630	protein polyubiquitination|endoplasmic reticulum|integral component of membrane|metal ion binding|ubiquitin protein ligase activity
RSAD2	359.625877058976	8.56637861115203	710.6853755068	82.962171970966	6.37438175965956	1.63117541277446e-27	7.06035860922829e-25	Up	0.13364	12.8537	GeneID:396752,Genbank:NM_213817.1	radical S-adenosyl methionine domain containing 2		GO:0003824,GO:0005783,GO:0005789,GO:0005811,GO:0009615,GO:0034157,GO:0034165,GO:0035710,GO:0043367,GO:0043621,GO:0045087,GO:0046872,GO:0050709,GO:0051539,GO:0051607,GO:2000553	catalytic activity|endoplasmic reticulum|endoplasmic reticulum membrane|lipid droplet|response to virus|positive regulation of toll-like receptor 7 signaling pathway|positive regulation of toll-like receptor 9 signaling pathway|CD4-positive, alpha-beta T cell activation|CD4-positive, alpha-beta T cell differentiation|protein self-association|innate immune response|metal ion binding|negative regul…
RTP4	417.719770868985	4.28318930557602	831.156352432394	194.050809603574	7.60029064200978	4.7035115592524e-33	2.74398774356733e-30	Up	0.0349148	6.18957	GeneID:110256385,Genbank:XM_021070039.1	receptor transporter protein 4		GO:0001580,GO:0005737,GO:0006612,GO:0009986,GO:0016021,GO:0031849,GO:0051205,GO:0051607	detection of chemical stimulus involved in sensory perception of bitter taste|cytoplasm|protein targeting to membrane|cell surface|integral component of membrane|olfactory receptor binding|protein insertion into membrane|defense response to virus
S100A14	38.3014816985572	7.49558128475803	69.1073821123563	9.21974954135759	3.20472755972737	7.0175873297253e-05	0.00771819563854541	Up	0.288323	2.80336	GeneID:100153930,Genbank:NM_001190168.1	S100 calcium binding protein A14		GO:0005509,GO:0005829,GO:0005886,GO:0006915,GO:0016604,GO:0030054,GO:0032496,GO:0034142,GO:0042379,GO:0042742,GO:0048471,GO:0055074,GO:0070062,GO:0071624,GO:0090026	calcium ion binding|cytosol|plasma membrane|apoptotic process|nuclear body|cell junction|response to lipopolysaccharide|toll-like receptor 4 signaling pathway|chemokine receptor binding|defense response to bacterium|perinuclear region of cytoplasm|calcium ion homeostasis|extracellular exosome|positive regulation of granulocyte chemotaxis|positive regulation of monocyte chemotaxis
SAA3	11.810458060071	2.14159465278801	21.479321467354	10.0295924064768	3.32619107221303	0.00995846354600672	0.536637204258306	Up	0.18555	1.62174	GeneID:733603,Genbank:XM_013994502.2	serum amyloid A-3 protein		GO:0006953,GO:0034364	acute-phase response|high-density lipoprotein particle
SAT1	2019.88816348107	1283.88599434641	2755.89033261572	2.14652262331023	1.1020013781738	0.00104503336476377	0.0844714318578325	Up	73.1848	142.597	GeneID:397645,Genbank:NM_214358.1	spermidine/spermine N1-acetyltransferase 1		GO:0004145,GO:0005829,GO:0009447,GO:0019809,GO:0032918,GO:0046208	diamine N-acetyltransferase activity|cytosol|putrescine catabolic process|spermidine binding|spermidine acetylation|spermine catabolic process	ko00330	Arginine and proline metabolism
SEMA4B	3151.43694600547	1782.87754844602	4519.99634356493	2.53522534259553	1.34211398635935	7.17134476070902e-05	0.00782317918692631	Up	17.5867	44.186	GeneID:110261555,Genbank:XM_021098977.1	semaphorin 4B		GO:0005615,GO:0007399,GO:0016021,GO:0030154,GO:0050919	extracellular space|nervous system development|integral component of membrane|cell differentiation|negative chemotaxis	ko04360	Axon guidance
SEMA4C	257.473844902065	156.336409653525	358.611280150606	2.29384364746105	1.19776705799716	0.00663809438942053	0.383922200505365	Up	1.56483	3.69009	GeneID:100525283,Genbank:XM_021087262.1	semaphorin 4C		GO:0001843,GO:0005615,GO:0014069,GO:0016020,GO:0016021,GO:0021535,GO:0021549,GO:0030054,GO:0030672,GO:0032874,GO:0042692,GO:0045211,GO:0050919,GO:0071526	neural tube closure|extracellular space|postsynaptic density|membrane|integral component of membrane|cell migration in hindbrain|cerebellum development|cell junction|synaptic vesicle membrane|positive regulation of stress-activated MAPK cascade|muscle cell differentiation|postsynaptic membrane|negative chemotaxis|semaphorin-plexin signaling pathway	ko04360	Axon guidance
SERPINB1	1257.22338006992	784.894440246805	1729.55231989303	2.2035476762317	1.13982811128244	0.000956299324957897	0.0782416118432016	Up	17.6023	37.2193	GeneID:100155145,Genbank:XM_003482119.4	serpin family B member 1		GO:0004867,GO:0005615,GO:0005737	serine-type endopeptidase inhibitor activity|extracellular space|cytoplasm
SERPING1	397.839470869772	43.9026903821542	751.77625135739	17.1236943525214	4.09792208453992	5.87587310682656e-18	1.67749926271061e-15	Up	0.908413	15.755	GeneID:100144304,Genbank:XM_005660873.3	serpin family G member 1				ko04610	Complement and coagulation cascades
SESN2	333.578179058413	192.743518750921	474.412839365906	2.46136857125132	1.29946070659851	0.00208537731669701	0.150438671158282	Up	1.29295	2.99673	GeneID:100620966,Genbank:XM_021095666.1	sestrin 2		GO:0001932,GO:0005092,GO:0005634,GO:0005737,GO:0005739,GO:0006635,GO:0009749,GO:0016239,GO:0016684,GO:0030308,GO:0030330,GO:0031588,GO:0031932,GO:0032042,GO:0032542,GO:0032868,GO:0034599,GO:0036091,GO:0042149,GO:0043491,GO:0046323,GO:0051920,GO:0061700,GO:0070328,GO:0070728,GO:0071233,GO:0072593,GO:0090526,GO:1900182,GO:1901031,GO:1902010,GO:1904262,GO:1904504,GO:1990253,GO:1990316,GO:2000479	regulation of protein phosphorylation|GDP-dissociation inhibitor activity|nucleus|cytoplasm|mitochondrion|fatty acid beta-oxidation|response to glucose|positive regulation of macroautophagy|oxidoreductase activity, acting on peroxide as acceptor|negative regulation of cell growth|DNA damage response, signal transduction by p53 class mediator|nucleotide-activated protein kinase complex|TORC2 compl…	ko04115,ko04211,ko04150	p53 signaling pathway|Longevity regulating pathway|mTOR signaling pathway
SGCB	59.778710597155	87.8053807643083	31.7520404300016	0.361618390053247	-1.46746004721173	0.0176211990532213	0.806966719781991	Down	2.78189	0.901494	GeneID:100135674,Genbank:NM_001114287.1	sarcoglycan beta
SH3TC2	27.0877046724009	43.9026903821542	10.2727189626476	0.233988370034454	-2.09549126982477	0.0109774056644323	0.579900902383278	Down	0.301984	0.0609308	GeneID:100624660,Genbank:XM_021084981.1	SH3 domain and tetratricopeptide repeats 2
SIGIRR	216.003915168207	128.49567916728	303.512151169133	2.36204168993114	1.24003442846332	0.00661401793700188	0.383922200505365	Up	3.83883	9.18471	GeneID:100626800,Genbank:NM_001315689.1	single Ig and TIR domain containing		GO:0001960,GO:0005886,GO:0006953,GO:0007165,GO:0016020,GO:0016021,GO:0031665,GO:0043433,GO:0045079,GO:0071345	negative regulation of cytokine-mediated signaling pathway|plasma membrane|acute-phase response|signal transduction|membrane|integral component of membrane|negative regulation of lipopolysaccharide-mediated signaling pathway|negative regulation of DNA binding transcription factor activity|negative regulation of chemokine biosynthetic process|cellular response to cytokine stimulus
SLA-2	34.7028613146568	9.63717593754604	59.7685466917677	6.20187356535766	2.63270411471371	0.000921561853150136	0.0763303515158551	Up	0.262615	1.73767	GeneID:100135031,Genbank:XM_021097872.1	MHC class I antigen 2		GO:0002474,GO:0006955,GO:0016021,GO:0042612	antigen processing and presentation of peptide antigen via MHC class I|immune response|integral component of membrane|MHC class I protein complex	ko04650,ko04144,ko04145,ko04514,ko04612	Natural killer cell mediated cytotoxicity|Endocytosis|Phagosome|Cell adhesion molecules (CAMs)|Antigen processing and presentation
SLA-7	334.424174712711	220.584249237165	448.264100188257	2.0321673090371	1.02301918458132	0.0146516746777857	0.70973346868783	Up	2.91038	5.31075	GeneID:396650,Genbank:XM_021098282.1	MHC class I antigen 7		GO:0002474,GO:0006955,GO:0016021,GO:0042612	antigen processing and presentation of peptide antigen via MHC class I|immune response|integral component of membrane|MHC class I protein complex	ko04650,ko04144,ko04145,ko04514,ko04612	Natural killer cell mediated cytotoxicity|Endocytosis|Phagosome|Cell adhesion molecules (CAMs)|Antigen processing and presentation
SLC15A3	275.906386260372	6.42478395836402	545.38798856238	84.8881444258329	6.40749117431488	1.48816547000557e-24	5.70520122186706e-22	Up	0.105214	9.93391	GeneID:100513135,Genbank:XM_003122678.6	solute carrier family 15 member 3		GO:0005765,GO:0006811,GO:0015031,GO:0015333,GO:0016021,GO:0043231	lysosomal membrane|ion transport|protein transport|peptide:proton symporter activity|integral component of membrane|intracellular membrane-bounded organelle
SLC2A12	182.173655024891	81.3805968059443	282.966713243837	3.47707837432778	1.79787558618538	0.000189679773990567	0.0189934567716823	Up	0.663994	2.16506	GeneID:100517381,Genbank:XM_005652670.3	solute carrier family 2 member 12		GO:0005351,GO:0005355,GO:0012505,GO:0016021,GO:0035428,GO:0046323	sugar:proton symporter activity|glucose transmembrane transporter activity|endomembrane system|integral component of membrane|hexose transmembrane transport|glucose import
SLC2A3	1674.98799169796	979.779553650514	2370.19642974541	2.41911195320867	1.27447753682572	0.000175722684862693	0.017862477162785	Up	13.3401	31.2068	GeneID:100626468,Genbank:XM_021092391.1	solute carrier family 2 member 3		GO:0002080,GO:0005355,GO:0005536,GO:0005887,GO:0016021,GO:0033300,GO:0055056,GO:1904659	acrosomal membrane|glucose transmembrane transporter activity|glucose binding|integral component of plasma membrane|integral component of membrane|dehydroascorbic acid transmembrane transporter activity|D-glucose transmembrane transporter activity|glucose transmembrane transport
SLC2A5	125.705388200066	59.9646502780642	191.446126122068	3.19264975672011	1.67475429360386	0.00124203010691466	0.0986127809146797	Up	1.14976	3.4087	GeneID:100625876,Genbank:XM_021095282.1	solute carrier family 2 member 5		GO:0003044,GO:0005353,GO:0005887,GO:0009750,GO:0015755,GO:0016324,GO:0042383,GO:0070061,GO:0071332,GO:1990539	regulation of systemic arterial blood pressure mediated by a chemical signal|fructose transmembrane transporter activity|integral component of plasma membrane|response to fructose|fructose transport|apical plasma membrane|sarcolemma|fructose binding|cellular response to fructose stimulus|fructose import across plasma membrane	ko04973	Carbohydrate digestion and absorption
SLC37A2	1311.34976351814	842.717495872081	1779.98203116421	2.11219304201368	1.07874169455847	0.00168119890815478	0.128172312213755	Up	5.06713	9.95726	GeneID:100523389,Genbank:XM_005667471.3	solute carrier family 37 member 2		GO:0006072,GO:0006127,GO:0008643,GO:0015169,GO:0015760,GO:0015794,GO:0030176,GO:0035435,GO:0061513	glycerol-3-phosphate metabolic process|glycerophosphate shuttle|carbohydrate transport|glycerol-3-phosphate transmembrane transporter activity|glucose-6-phosphate transport|glycerol-3-phosphate transport|integral component of endoplasmic reticulum membrane|phosphate ion transmembrane transport|glucose 6-phosphate:inorganic phosphate antiporter activity
SLC5A3	244.511876149289	143.486841736797	345.536910561782	2.40814353692176	1.26792138621456	0.00450373987726239	0.286403704611881	Up	0.945276	2.16866	GeneID:110255177,Genbank:XM_005657149.3	solute carrier family 5 member 3		GO:0005887,GO:0006020,GO:0006814,GO:0007422,GO:0015293,GO:0015798,GO:0043576	integral component of plasma membrane|inositol metabolic process|sodium ion transport|peripheral nervous system development|symporter activity|myo-inositol transport|regulation of respiratory gaseous exchange
SLC6A9	813.766807129863	502.203946078788	1125.32966818094	2.24078221003144	1.16400243475797	0.00133866195595355	0.105041907163654	Up	3.48871	7.1538	GeneID:100624503,Genbank:XM_021096814.1	solute carrier family 6 member 9		GO:0005283,GO:0005328,GO:0005886,GO:0005887,GO:0015187,GO:0015816,GO:0016021,GO:0061537,GO:0098793	sodium:amino acid symporter activity|neurotransmitter:sodium symporter activity|plasma membrane|integral component of plasma membrane|glycine transmembrane transporter activity|glycine transport|integral component of membrane|glycine secretion, neurotransmission|presynapse
SLC7A7	76.3781617250183	40.6902984029722	112.066025047064	2.75412148461606	1.46159219832095	0.0119100767046488	0.609959577186936	Up	0.439296	1.04943	GeneID:100037972,Genbank:XM_013978223.2	solute carrier family 7 member 7		GO:0000821,GO:0005886,GO:0005887,GO:0006461,GO:0006520,GO:0006810,GO:0006865,GO:0015174,GO:0015179,GO:0015297,GO:0016323,GO:0050900	regulation of arginine metabolic process|plasma membrane|integral component of plasma membrane|protein complex assembly|cellular amino acid metabolic process|transport|amino acid transport|basic amino acid transmembrane transporter activity|L-amino acid transmembrane transporter activity|antiporter activity|basolateral plasma membrane|leukocyte migration	ko04974	Protein digestion and absorption
SLFN11	644.399971831395	175.610761528617	1113.18918213417	6.3389576609334	2.6642456320001	2.15955285735328e-11	4.3904363999949e-09	Up	1.63692	9.91168	GeneID:100625890,Genbank:XM_021067412.1	schlafen family member 11		GO:0000049,GO:0005524,GO:0005634,GO:0005654,GO:0005829,GO:0016235,GO:0051607,GO:2000134	tRNA binding|ATP binding|nucleus|nucleoplasm|cytosol|aggresome|defense response to virus|negative regulation of G1/S transition of mitotic cell cycle
SMAD7	257.929427014132	353.363117710021	162.495736318243	0.459854829704076	-1.12074960224107	0.0107089007368479	0.572478207518028	Down	3.61384	1.57711	GeneID:100521305,Genbank:XM_013992844.2	SMAD family member 7	MH1	GO:0000122,GO:0001650,GO:0001657,GO:0002725,GO:0003700,GO:0005518,GO:0005634,GO:0005654,GO:0005667,GO:0005737,GO:0005813,GO:0005829,GO:0005886,GO:0005913,GO:0006351,GO:0007179,GO:0008013,GO:0010717,GO:0010801,GO:0010944,GO:0016342,GO:0017015,GO:0022409,GO:0030512,GO:0030514,GO:0030617,GO:0031397,GO:0031398,GO:0031625,GO:0032436,GO:0032925,GO:0033137,GO:0034333,GO:0034616,GO:0034629,GO:0034713,GO:…	negative regulation of transcription from RNA polymerase II promoter|fibrillar center|ureteric bud development|negative regulation of T cell cytokine production|DNA binding transcription factor activity|collagen binding|nucleus|nucleoplasm|transcription factor complex|cytoplasm|centrosome|cytosol|plasma membrane|cell-cell adherens junction|transcription, DNA-templated|transforming growth factor b…	ko04390,ko04350	Hippo signaling pathway|TGF-beta signaling pathway
SNAPC1	57.5513206253622	31.0531224654261	84.0495187852983	2.70663663143303	1.43650121735812	0.0224260824795087	0.95011807041749	Up	0.344262	0.938952	GeneID:100521309,Genbank:XM_021062485.1	small nuclear RNA activating complex polypeptide 1		GO:0003677,GO:0005730,GO:0006351,GO:0006355	DNA binding|nucleolus|transcription, DNA-templated|regulation of transcription, DNA-templated
SNX10	118.576604324433	65.3186369100342	171.834571738832	2.63071276235458	1.39545373465015	0.00728629012149398	0.41284694588675	Up	1.602	4.04524	GeneID:100520876,Genbank:XM_021079049.1	sorting nexin 10		GO:0005545,GO:0005634,GO:0005768,GO:0005783,GO:0005813,GO:0006897,GO:0007032,GO:0015031,GO:0016050,GO:0019898,GO:0030316,GO:0031313,GO:0035091,GO:0051117,GO:0060271,GO:0061512,GO:0071539,GO:1990830	1-phosphatidylinositol binding|nucleus|endosome|endoplasmic reticulum|centrosome|endocytosis|endosome organization|protein transport|vesicle organization|extrinsic component of membrane|osteoclast differentiation|extrinsic component of endosome membrane|phosphatidylinositol binding|ATPase binding|cilium assembly|protein localization to cilium|protein localization to centrosome|cellular response t…
SOCS1	38.3137381727007	14.9911625695161	61.6363137758854	4.11150993060541	2.03966831345687	0.00565133183280276	0.341574642038502	Up	0.244749	0.89846	GeneID:100307052,Genbank:XM_005662126.3	suppressor of cytokine signaling 1				ko04630,ko04380,ko04910,ko04120,ko04917	Jak-STAT signaling pathway|Osteoclast differentiation|Insulin signaling pathway|Ubiquitin mediated proteolysis|Prolactin signaling pathway
SOX9	751.079127023177	471.150823613362	1031.00743043299	2.18827470686767	1.12979385940953	0.00206587172217988	0.150438671158282	Up	6.00805	12.6954	GeneID:396840,Genbank:NM_213843.2	SRY-box 9	HMG	GO:0001046,GO:0001077,GO:0001158,GO:0001501,GO:0001502,GO:0001708,GO:0001837,GO:0001894,GO:0001934,GO:0001942,GO:0002053,GO:0002062,GO:0002683,GO:0003170,GO:0003179,GO:0003203,GO:0003413,GO:0003415,GO:0003682,GO:0003705,GO:0004672,GO:0005634,GO:0006334,GO:0006338,GO:0006461,GO:0007165,GO:0007173,GO:0007283,GO:0008284,GO:0010564,GO:0010634,GO:0014036,GO:0014068,GO:0019100,GO:0019933,GO:0030279,GO:…	core promoter sequence-specific DNA binding|transcriptional activator activity, RNA polymerase II proximal promoter sequence-specific DNA binding|enhancer sequence-specific DNA binding|skeletal system development|cartilage condensation|cell fate specification|epithelial to mesenchymal transition|tissue homeostasis|positive regulation of protein phosphorylation|hair follicle development|positive r…	ko04024	cAMP signaling pathway
SP110	400.868912551982	142.416044410403	659.321780693562	4.62954706699748	2.21087105392601	1.71423449421392e-07	2.64386189004166e-05	Up	1.30472	6.1539	GeneID:100519278,Genbank:XM_021075650.1	SP110 nuclear body protein
SP140	1412.17989009791	294.469264758351	2529.89051543748	8.5913567839196	3.10288598594601	3.87474967834273e-17	1.07619570571951e-14	Up	2.74207	24.3024	GeneID:100516764,Genbank:XM_021075644.1	SP140 nuclear body protein		GO:0001650,GO:0003677,GO:0003700,GO:0005634,GO:0005635,GO:0005654,GO:0005739,GO:0006952,GO:0016605,GO:0046872	fibrillar center|DNA binding|DNA binding transcription factor activity|nucleus|nuclear envelope|nucleoplasm|mitochondrion|defense response|PML body|metal ion binding
SP9	6.42478395836402	12.849567916728	0	0	-Inf	0.00632233487756691	0.3720749534526	Down	0.393542	0	GeneID:100737075,Genbank:XM_021075752.1	Sp9 transcription factor		GO:0000981,GO:0003677,GO:0005634,GO:0006351,GO:0006357,GO:0030326,GO:0046872	RNA polymerase II transcription factor activity, sequence-specific DNA binding|DNA binding|nucleus|transcription, DNA-templated|regulation of transcription from RNA polymerase II promoter|embryonic limb morphogenesis|metal ion binding
SPRED3	612.213573915282	358.717104341991	865.710043488572	2.41335033375835	1.27103735943641	0.000817093626484316	0.068523514251041	Up	2.66342	6.10854	GeneID:100515836,Genbank:XM_005664587.3	sprouty related EVH1 domain containing 3		GO:0007275,GO:0009966,GO:0016020	multicellular organism development|regulation of signal transduction|membrane
STAT1	6353.32721941523	1703.63854629286	11003.0158925376	6.45853894095101	2.6912078334876	3.33700635253582e-13	7.99570557827243e-11	Up	13.3813	84.0132	GeneID:396655,Genbank:XM_021074657.1	signal transducer and activator of transcription 1	STAT	GO:0000979,GO:0000983,GO:0001937,GO:0004871,GO:0005634,GO:0005730,GO:0005737,GO:0006351,GO:0006919,GO:0007259,GO:0007584,GO:0008015,GO:0008284,GO:0010742,GO:0016525,GO:0032727,GO:0032869,GO:0033209,GO:0034097,GO:0042803,GO:0043124,GO:0043434,GO:0045648,GO:0045893,GO:0048661,GO:0051591,GO:0051607,GO:0060333,GO:0060337,GO:0072136,GO:0072162,GO:0072308	RNA polymerase II core promoter sequence-specific DNA binding|transcription factor activity, RNA polymerase II core promoter sequence-specific DNA binding|negative regulation of endothelial cell proliferation|signal transducer activity|nucleus|nucleolus|cytoplasm|transcription, DNA-templated|activation of cysteine-type endopeptidase activity involved in apoptotic process|JAK-STAT cascade|response…	ko04062,ko04620,ko04630,ko04380,ko04919,ko04917	Chemokine signaling pathway|Toll-like receptor signaling pathway|Jak-STAT signaling pathway|Osteoclast differentiation|Thyroid hormone signaling pathway|Prolactin signaling pathway
STOX1	3.74779064237901	7.49558128475803	0	0	-Inf	0.0443548282245969	1	Down	0.0661821	0	GeneID:100157127,Genbank:XM_001928627.5	storkhead box 1		GO:0000977,GO:0001650,GO:0005634,GO:0005654,GO:0005737,GO:0005813,GO:0005829,GO:0005938,GO:0006351,GO:0007049,GO:0008284,GO:0010468,GO:0010628,GO:0010629,GO:0010800,GO:0010821,GO:0010971,GO:0033138,GO:0048839,GO:0050679,GO:0051301,GO:0051881,GO:0051897,GO:0061418,GO:0071500,GO:1901858,GO:1902882,GO:1904031,GO:1904120	RNA polymerase II regulatory region sequence-specific DNA binding|fibrillar center|nucleus|nucleoplasm|cytoplasm|centrosome|cytosol|cell cortex|transcription, DNA-templated|cell cycle|positive regulation of cell proliferation|regulation of gene expression|positive regulation of gene expression|negative regulation of gene expression|positive regulation of peptidyl-threonine phosphorylation|regulat…
TAAR1	439.65258187965	281.619696841623	597.685466917677	2.12231414784102	1.08563822175108	0.00661460742397496	0.383922200505365	Up	7.66585	15.3327	GeneID:100157645,Genbank:XM_001924824.4	trace amine associated receptor 1		GO:0001594,GO:0005886,GO:0016021	trace-amine receptor activity|plasma membrane|integral component of membrane	ko04080	Neuroactive ligand-receptor interaction
TAGLN	235.465103539389	403.69059205054	67.2396150282386	0.166562254242033	-2.58586659567033	4.71331661045393e-08	7.35387003245009e-06	Down	11.5835	2.01956	GeneID:397021,Genbank:XM_005667371.3	transgelin		GO:0005737,GO:0030855,GO:0051015	cytoplasm|epithelial cell differentiation|actin filament binding
TAP1	1664.44054835146	770.974075003683	2557.90702169924	3.3177600967802	1.73020957053172	5.04650411680592e-07	7.12778865676862e-05	Up	14.8695	47.2997	GeneID:733649,Genbank:XM_021098370.1	transporter 1, ATP binding cassette subfamily B member				ko04145,ko04612,ko02010	Phagosome|Antigen processing and presentation|ABC transporters
TAPBP	3214.82473983031	1466.99233715979	4962.65714250083	3.38287870822075	1.75825145079864	2.79021544640034e-07	4.15990120664442e-05	Up	23.1946	75.3829	GeneID:100155428,Genbank:XM_005665884.3	TAP binding protein				ko04612	Antigen processing and presentation
TAPBPL	1325.57564379967	853.425469136021	1797.72581846332	2.10648250313326	1.07483593263517	0.00173003015365446	0.131149969501331	Up	11.2578	22.0921	GeneID:100520908,Genbank:XM_005653157.3	TAP binding protein like		GO:0000139,GO:0002376,GO:0005789,GO:0005886,GO:0016021	Golgi membrane|immune system process|endoplasmic reticulum membrane|plasma membrane|integral component of membrane
TAS1R3	12.6441972402253	22.4867438542741	2.80165062617661	0.124591210018346	-3.00472580590159	0.0112011233684817	0.584811958592559	Down	0.287212	0.0382275	GeneID:100127440,Genbank:NM_001113288.1	taste 1 receptor member 3		GO:0004930,GO:0005886,GO:0016021	G-protein coupled receptor activity|plasma membrane|integral component of membrane	ko04742,ko04973	Taste transduction|Carbohydrate digestion and absorption
TCIRG1	819.853491764902	349.079928404445	1290.62705512536	3.69722504821312	1.8864428623132	3.61387361929245e-07	5.32867650809518e-05	Up	2.22652	7.6113	GeneID:100521769,Genbank:XM_005660613.3	T-cell immune regulator 1, ATPase H+ transporting V0 subunit a3				ko04966,ko04145,ko00190,ko04142,ko04721	Collecting duct acid secretion|Phagosome|Oxidative phosphorylation|Lysosome|Synaptic vesicle cycle
TDRD7	435.36431062138	229.150627848317	641.577993394443	2.79980901391694	1.48532841857297	0.000244104728900942	0.0233956946599489	Up	2.59268	7.49843	GeneID:100152652,Genbank:XM_001924680.5	tudor domain containing 7		GO:0002089,GO:0003729,GO:0005737,GO:0007283,GO:0010608,GO:0035770,GO:0070306	lens morphogenesis in camera-type eye|mRNA binding|cytoplasm|spermatogenesis|posttranscriptional regulation of gene expression|ribonucleoprotein granule|lens fiber cell differentiation
TIMP4	116.880427878325	170.256774896647	63.5040808600031	0.372990037539199	-1.422790997878	0.00617676380751853	0.366724852961432	Down	1.51823	0.543744	GeneID:396774,Genbank:XM_021069344.1	TIMP metallopeptidase inhibitor 4		GO:0002020,GO:0005578,GO:0005615,GO:0008191,GO:0009725,GO:0034097,GO:0043086,GO:0046872,GO:0051045	protease binding|proteinaceous extracellular matrix|extracellular space|metalloendopeptidase inhibitor activity|response to hormone|response to cytokine|negative regulation of catalytic activity|metal ion binding|negative regulation of membrane protein ectodomain proteolysis
TMC4	57.2212926386679	33.1947171182141	81.2478681591217	2.44761441616686	1.29137630161787	0.039555555571899	1	Up	0.504811	1.56999	GeneID:100521320,Genbank:XM_003127416.5	transmembrane channel like 4		GO:0006811,GO:0016021,GO:0070062	ion transport|integral component of membrane|extracellular exosome
TMEM106A	130.431006328385	53.5398663197002	207.322146337069	3.87229480737019	1.9531887927314	0.000177388462720512	0.0178962285171717	Up	0.922406	3.45165	GeneID:100624959,Genbank:XM_005656948.3	transmembrane protein 106A		GO:0016020,GO:0016021	membrane|integral component of membrane
TMEM173	124.920674916486	69.6018262156103	180.239523617362	2.58958038053516	1.37271834039565	0.00751423670786276	0.42186622655273	Up	1.37393	4.06357	GeneID:100217389,Genbank:XM_021077058.1	transmembrane protein 173		GO:0002218,GO:0005737,GO:0005741,GO:0005789,GO:0005886,GO:0006915,GO:0016021,GO:0032481,GO:0032608,GO:0035438,GO:0042803,GO:0045087,GO:0048471,GO:0051607,GO:0061507	activation of innate immune response|cytoplasm|mitochondrial outer membrane|endoplasmic reticulum membrane|plasma membrane|apoptotic process|integral component of membrane|positive regulation of type I interferon production|interferon-beta production|cyclic-di-GMP binding|protein homodimerization activity|innate immune response|perinuclear region of cytoplasm|defense response to virus|cyclic-GMP-…	ko04622,ko04623	RIG-I-like receptor signaling pathway|Cytosolic DNA-sensing pathway
TMEM45B	11.3435162890416	2.14159465278801	20.5454379252951	9.59352317141263	3.26206073479332	0.0123904504186545	0.627377598933985	Up	0.0217279	0.126241	GeneID:100516991,Genbank:XM_021063152.1	transmembrane protein 45B		GO:0016021	integral component of membrane
TNFAIP3	105.86395019204	41.7610957293662	169.966804654714	4.06997952726596	2.02502153749247	0.00022473205846538	0.021996661289634	Up	0.285516	1.04487	GeneID:100622156,Genbank:XM_005659182.3	TNF alpha induced protein 3				ko04621,ko04668,ko04064	NOD-like receptor signaling pathway|TNF signaling pathway|NF-kappa B signaling pathway
TNFSF10	24.5547996622009	4.28318930557602	44.8264100188257	10.465661641541	3.38759161687718	0.000446818320642992	0.0384321040153056	Up	0.0449204	0.582414	GeneID:406191,Genbank:XM_021068572.1	TNF superfamily member 10				ko04060,ko04650,ko04210,ko04068	Cytokine-cytokine receptor interaction|Natural killer cell mediated cytotoxicity|Apoptosis|FoxO signaling pathway
TNFSF9	1352.3895209034	893.044970212599	1811.73407159421	2.02871538615004	1.02056647978585	0.00285536272264239	0.197491015527915	Up	26.1856	50.7153	GeneID:100736831,Genbank:XM_003480815.3	TNF superfamily member 9		GO:0005102,GO:0005125,GO:0005164,GO:0005615,GO:0005886,GO:0006915,GO:0006955,GO:0007165,GO:0007267,GO:0008283,GO:0016021,GO:0032813,GO:0033209,GO:0042104,GO:0045585	receptor binding|cytokine activity|tumor necrosis factor receptor binding|extracellular space|plasma membrane|apoptotic process|immune response|signal transduction|cell-cell signaling|cell proliferation|integral component of membrane|tumor necrosis factor receptor superfamily binding|tumor necrosis factor-mediated signaling pathway|positive regulation of activated T cell proliferation|positive re…	ko04060	Cytokine-cytokine receptor interaction
TRANK1	767.222996038973	227.009033195529	1307.43695888242	5.7594049914141	2.52591977342515	5.14413225153002e-11	1.01505833163279e-08	Up	0.913371	5.07206	GeneID:102163142,Genbank:XM_021071655.1	tetratricopeptide repeat and ankyrin repeat containing 1
TRIM25	1098.99170100005	333.017968508535	1864.96543349156	5.6001946136542	2.48547696346939	1.17452182693916e-11	2.54189256030155e-09	Up	2.99287	15.895	GeneID:100622285,Genbank:XM_005656971.3	tripartite motif containing 25				ko04622,ko04064	RIG-I-like receptor signaling pathway|NF-kappa B signaling pathway
TRIM39	136.357161045982	87.8053807643083	184.908941327656	2.10589533031009	1.07443373161754	0.0314913477942798	1	Up	1.09871	2.31957	GeneID:100151742,Genbank:XM_013996585.2	tripartite motif containing 39		GO:0005739,GO:0005829,GO:0006915,GO:0008270,GO:0016567,GO:0016740,GO:0042802,GO:2000059,GO:2001235	mitochondrion|cytosol|apoptotic process|zinc ion binding|protein ubiquitination|transferase activity|identical protein binding|negative regulation of protein ubiquitination involved in ubiquitin-dependent protein catabolic process|positive regulation of apoptotic signaling pathway
TRIM40	5.35398663197002	10.70797326394	0	0	-Inf	0.0133416554405355	0.658155634930536	Down	0.0859678	0	GeneID:100294687,Genbank:XM_021098154.1	tripartite motif containing 40		GO:0008270,GO:0008385,GO:0030308,GO:0032088,GO:0042177,GO:0045116,GO:1900181,GO:1901223	zinc ion binding|IkappaB kinase complex|negative regulation of cell growth|negative regulation of NF-kappaB transcription factor activity|negative regulation of protein catabolic process|protein neddylation|negative regulation of protein localization to nucleus|negative regulation of NIK/NF-kappaB signaling
TTC3	940.612047425278	1259.25765583935	621.966439011207	0.493915154001299	-1.01766486160908	0.00410529158153077	0.264830780966249	Down	8.28853	3.84135	GeneID:106505861,Genbank:XM_021070969.1	tetratricopeptide repeat domain 3		GO:0004842,GO:0005634,GO:0005730,GO:0005829,GO:0006511,GO:0046872,GO:0070936	ubiquitin-protein transferase activity|nucleus|nucleolus|cytosol|ubiquitin-dependent protein catabolic process|metal ion binding|protein K48-linked ubiquitination
UBA7	704.987011845236	64.2478395836402	1345.72618410683	20.9458589242509	4.38859314072225	5.87430711885787e-24	2.0742487610746e-21	Up	0.878787	17.0761	GeneID:100512631,Genbank:XM_003132214.4	ubiquitin like modifier activating enzyme 7		GO:0004839,GO:0004842,GO:0005524,GO:0005654,GO:0005737,GO:0005829,GO:0006464,GO:0006511,GO:0006974,GO:0019782,GO:0019985,GO:0032020,GO:0032480	ubiquitin activating enzyme activity|ubiquitin-protein transferase activity|ATP binding|nucleoplasm|cytoplasm|cytosol|cellular protein modification process|ubiquitin-dependent protein catabolic process|cellular response to DNA damage stimulus|ISG15 activating enzyme activity|translesion synthesis|ISG15-protein conjugation|negative regulation of type I interferon production	ko04120	Ubiquitin mediated proteolysis
UBD	22.8801467804423	0	45.7602935608846	Inf	Inf	1.656166491819e-06	0.00021786707830615	Up	0	2.04845	GeneID:100294688,Genbank:NM_001160088.1	ubiquitin D
UBE2L6	3534.21261227605	283.761291494411	6784.66393305769	23.9097584357848	4.57952764922566	8.6444171204046e-32	4.63963155686356e-29	Up	17.1143	386.096	GeneID:100514753,Genbank:NM_001246215.1	ubiquitin conjugating enzyme E2 L6		GO:0005524,GO:0016567,GO:0019941,GO:0032020,GO:0042296	ATP binding|protein ubiquitination|modification-dependent protein catabolic process|ISG15-protein conjugation|ISG15 transferase activity	ko04120	Ubiquitin mediated proteolysis
USP18	174.169280593979	0	348.338561187958	Inf	Inf	1.02067376047988e-23	3.51164115849206e-21	Up	0	9.70392	GeneID:396777,Genbank:NM_213826.1	ubiquitin specific peptidase 18		GO:0004843,GO:0005634,GO:0005829,GO:0006511,GO:0016579,GO:0019785,GO:0036459,GO:0050727,GO:0060338	thiol-dependent ubiquitin-specific protease activity|nucleus|cytosol|ubiquitin-dependent protein catabolic process|protein deubiquitination|ISG15-specific protease activity|thiol-dependent ubiquitinyl hydrolase activity|regulation of inflammatory response|regulation of type I interferon-mediated signaling pathway
VWA5A	147.128509249396	66.3894342364283	227.867584262364	3.43228688244088	1.77917014333203	0.000407235703170323	0.036187342153241	Up	0.435829	1.41842	GeneID:100515913,Genbank:XM_021063046.1	von Willebrand factor A domain containing 5A		GO:0005634,GO:0005654	nucleus|nucleoplasm
YPEL4	8.47340877069739	1.070797326394	15.8760202150008	14.8263539921831	3.89009195740636	0.0149554449682438	0.719255055856257	Up	0.0244947	0.284842	GeneID:100520717,Genbank:XM_003122717.5	yippee like 4		GO:0005730,GO:0046872	nucleolus|metal ion binding
YPEL5	238.659260276553	154.194815000737	323.123705552369	2.09555493516968	1.06733234235043	0.0167348810507789	0.781577512856477	Up	3.08674	6.34102	GeneID:100620823,Genbank:XM_003354871.4	yippee like 5		GO:0046872	metal ion binding
ZBP1	650.74105303951	55.6814609724882	1245.80064510653	22.3737061375253	4.48373234919951	5.4112977221545e-24	1.98959887871943e-21	Up	0.664769	22.0077	GeneID:100144524,Genbank:NM_001123216.1	Z-DNA binding protein 1		GO:0003677,GO:0003692,GO:0003723,GO:0003726,GO:0005634,GO:0005737,GO:0005829,GO:0032479,GO:0032481,GO:0042802,GO:0045087	DNA binding|left-handed Z-DNA binding|RNA binding|double-stranded RNA adenosine deaminase activity|nucleus|cytoplasm|cytosol|regulation of type I interferon production|positive regulation of type I interferon production|identical protein binding|innate immune response	ko04623	Cytosolic DNA-sensing pathway
ZCWPW1	63.7094515365058	3.21239197918201	124.20651109383	38.6648055090266	5.27294905093605	3.31508437960957e-10	6.26504256416919e-08	Up	0	0.71869	GeneID:100513075,Genbank:XM_005661906.3	zinc finger CW-type and PWWP domain containing 1		GO:0008270	zinc ion binding
ZFP36	704.247139320717	264.486939619319	1144.00733902212	4.32538310083933	2.11282791846127	3.32521219605332e-08	5.31163062460041e-06	Up	7.77216	33.3151	GeneID:100316849,Genbank:NM_001168419.1	ZFP36 ring finger protein		GO:0000165,GO:0000932,GO:0003677,GO:0003729,GO:0003730,GO:0005634,GO:0005737,GO:0006402,GO:0007275,GO:0009611,GO:0010494,GO:0010837,GO:0017091,GO:0030529,GO:0031072,GO:0031086,GO:0032680,GO:0032897,GO:0035278,GO:0035925,GO:0038066,GO:0042594,GO:0043488,GO:0044344,GO:0045085,GO:0045600,GO:0045616,GO:0045647,GO:0046872,GO:0051028,GO:0060213,GO:0061014,GO:0061158,GO:0070063,GO:0070935,GO:0071222,GO:…	MAPK cascade|P-body|DNA binding|mRNA binding|mRNA 3'-UTR binding|nucleus|cytoplasm|mRNA catabolic process|multicellular organism development|response to wounding|cytoplasmic stress granule|regulation of keratinocyte proliferation|AU-rich element binding|intracellular ribonucleoprotein complex|heat shock protein binding|nuclear-transcribed mRNA catabolic process, deadenylation-independent decay|re…
ZFP36L1	2094.63352369945	1386.68253768024	2802.58450971867	2.0210714662976	1.01512033718039	0.00246525551680439	0.174411745739294	Up	23.6493	45.8368	GeneID:100624279,Genbank:XM_013989124.2	ZFP36 ring finger protein like 1		GO:0000165,GO:0000288,GO:0000932,GO:0001570,GO:0003342,GO:0003677,GO:0003729,GO:0005634,GO:0005737,GO:0005829,GO:0006397,GO:0006402,GO:0006417,GO:0006915,GO:0007507,GO:0008283,GO:0009611,GO:0010468,GO:0010837,GO:0014065,GO:0021915,GO:0030529,GO:0031086,GO:0031440,GO:0032869,GO:0033077,GO:0035264,GO:0035925,GO:0038066,GO:0043488,GO:0043491,GO:0044344,GO:0045577,GO:0045600,GO:0045616,GO:0045647,GO:…	MAPK cascade|nuclear-transcribed mRNA catabolic process, deadenylation-dependent decay|P-body|vasculogenesis|proepicardium development|DNA binding|mRNA binding|nucleus|cytoplasm|cytosol|mRNA processing|mRNA catabolic process|regulation of translation|apoptotic process|heart development|cell proliferation|response to wounding|regulation of gene expression|regulation of keratinocyte proliferation|p…
ZNFX1	3313.6660292765	1742.18725004304	4885.14480850995	2.80402970942948	1.48750163516149	1.19859182001151e-05	0.00142324823370924	Up	9.84959	26.2657	GeneID:100624243,Genbank:XM_021077518.1	zinc finger NFX1-type containing 1		GO:0003700,GO:0003723,GO:0005634,GO:0008270	DNA binding transcription factor activity|RNA binding|nucleus|zinc ion binding
ZSWIM4	503.068774851892	309.460427327867	696.677122375917	2.25126400939724	1.17073525391058	0.00277489540525264	0.19291993029886	Up	2.25109	4.66394	GeneID:100510892,Genbank:XM_005661247.3	zinc finger SWIM-type containing 4		GO:0008270	zinc ion binding
