# Supplementary material for: Establishment of a CRISPR/Cas9 knockout library for screening type I interferon-inducible antiviral effectors in pig cells
Source: Front Immunol. 2022 Nov 24;13:1016545. doi: 10.3389/fimmu.2022.1016545 (PMC9732717; doi:10.3389/fimmu.2022.1016545)
Supplement: Supplementary file 10 [file Table_5.xls]

gene_id	baseMean	baseMean_control_NC	baseMean_case_b_10_24	foldChange	log2FoldChange	pval	padj	up_down	expression_NC	expression_b_10_24	Dbxref	product	Family	GO_id	GO_term	pathway	pathway_description
ADAM28	256.973636938969	149.031754049884	364.915519828053	2.44857562171554	1.29194275287301	0.00848239824371119	0.535831496602737	Up	2.24684	5.1347	GeneID:100152711,Genbank:XM_005670435.3	ADAM metallopeptidase domain 28		GO:0004222,GO:0005576,GO:0005739,GO:0005886,GO:0007283,GO:0008237,GO:0016021,GO:0046872	metalloendopeptidase activity|extracellular region|mitochondrion|plasma membrane|spermatogenesis|metallopeptidase activity|integral component of membrane|metal ion binding
ADAMTS12	3.95159953920147	7.90319907840295	0	0	-Inf	0.0329045902702272	1	Down	0.0261783	0	GeneID:100511353,Genbank:XM_021076980.1	ADAM metallopeptidase with thrombospondin type 1 motif 12		GO:0004222,GO:0005578,GO:0007160,GO:0016477,GO:0030167,GO:0031012,GO:0032331,GO:0046872,GO:0050727,GO:0051603,GO:0071347,GO:0071356,GO:0071773,GO:1901509,GO:1902203,GO:1902548,GO:2001113	metalloendopeptidase activity|proteinaceous extracellular matrix|cell-matrix adhesion|cell migration|proteoglycan catabolic process|extracellular matrix|negative regulation of chondrocyte differentiation|metal ion binding|regulation of inflammatory response|proteolysis involved in cellular protein catabolic process|cellular response to interleukin-1|cellular response to tumor necrosis factor|cell…
ADAMTS4	119.576246530627	57.5804504283643	181.57204263289	3.15336266531613	1.6568911025822	0.00509898167861134	0.3847173824177	Up	0.693319	2.25004	GeneID:100157276,Genbank:XM_003481414.4	ADAM metallopeptidase with thrombospondin type 1 motif 4		GO:0004222,GO:0005578,GO:0008237,GO:0046872	metalloendopeptidase activity|proteinaceous extracellular matrix|metallopeptidase activity|metal ion binding
ADAMTSL4	229.28794738944	114.031872416957	344.544022361924	3.02147123483249	1.59525120728264	0.00172317940994067	0.164841432094759	Up	0.983497	2.77858	GeneID:100514576,Genbank:XM_005663500.3	ADAMTS like 4		GO:0002020,GO:0002064,GO:0005614,GO:0005615,GO:0005788,GO:0006915,GO:0008233,GO:0030198,GO:0036066,GO:0043065	protease binding|epithelial cell development|interstitial matrix|extracellular space|endoplasmic reticulum lumen|apoptotic process|peptidase activity|extracellular matrix organization|protein O-linked fucosylation|positive regulation of apoptotic process
ADRA2A	8.22440213965307	14.677369717034	1.7714345622721	0.120691554169698	-3.05060337309285	0.0315975966457196	1	Down	0.481909	0.0963499	GeneID:399501,Genbank:NM_214400.1	adrenoceptor alpha 2A		GO:0001819,GO:0004938,GO:0005737,GO:0005887,GO:0006940,GO:0007193,GO:0007267,GO:0019229,GO:0019901,GO:0030168,GO:0030335,GO:0030818,GO:0031692,GO:0031696,GO:0031996,GO:0032148,GO:0032795,GO:0032870,GO:0035625,GO:0042593,GO:0042803,GO:0043235,GO:0043268,GO:0043406,GO:0046982,GO:0050995,GO:0051044,GO:0051379,GO:0051380,GO:0051926,GO:0061179,GO:0071878,GO:0071880,GO:0071881,GO:0071882,GO:0090303,GO:…	positive regulation of cytokine production|alpha2-adrenergic receptor activity|cytoplasm|integral component of plasma membrane|regulation of smooth muscle contraction|adenylate cyclase-inhibiting G-protein coupled receptor signaling pathway|cell-cell signaling|regulation of vasoconstriction|protein kinase binding|platelet activation|positive regulation of cell migration|negative regulation of cAM…	ko04080,ko04022	Neuroactive ligand-receptor interaction|cGMP-PKG signaling pathway
AKT3	21.5442895826046	6.7741706386311	36.3144085265781	5.36071653103742	2.42242584894517	0.0123883149052244	0.662678499029244	Up	0.0308975	0.196579	GeneID:100513811,Genbank:XM_021063994.1	AKT serine/threonine kinase 3				ko04066,ko04910,ko04530,ko04620,ko04922,ko04015,ko04722,ko04211,ko04611,ko04071,ko04660,ko04550,ko04914,ko04923,ko04973,ko04728,ko04668,ko04380,ko04261,ko04014,ko04151,ko04510,ko04024,ko04010,ko04725,ko04630,ko04072,ko04152,ko04370,ko04666,ko04068,ko04919,ko04022,ko04917,ko04062,ko04915,ko04212,ko04210,ko04662,ko04012,ko04920,ko04664,ko04213,ko04150	HIF-1 signaling pathway|Insulin signaling pathway|Tight junction|Toll-like receptor signaling pathway|Glucagon signaling pathway|Rap1 signaling pathway|Neurotrophin signaling pathway|Longevity regulating pathway|Platelet activation|Sphingolipid signaling pathway|T cell receptor signaling pathway|Signaling pathways regulating pluripotency of stem cells|Progesterone-mediated oocyte maturation|Regul…
ALOX5AP	4.42858640568025	0	8.85717281136051	Inf	Inf	0.0361769022817816	1	Up	0	0.0420395	GeneID:397392,Genbank:XM_021065157.1	arachidonate 5-lipoxygenase activating protein		GO:0005635,GO:0005783,GO:0005789,GO:0008047,GO:0016021,GO:0019370,GO:0031965,GO:0050544	nuclear envelope|endoplasmic reticulum|endoplasmic reticulum membrane|enzyme activator activity|integral component of membrane|leukotriene biosynthetic process|nuclear membrane|arachidonic acid binding
ANGPT1	260.837709124763	147.902725610112	373.772692639413	2.52715216097314	1.33751253221798	0.00630895757201099	0.442353716253252	Up	1.41242	3.59131	GeneID:397009,Genbank:XM_021088688.1	angiopoietin 1		GO:0001525,GO:0005576,GO:0030154,GO:0030971,GO:0048014	angiogenesis|extracellular region|cell differentiation|receptor tyrosine kinase binding|Tie signaling pathway	ko04014,ko04151,ko04066,ko04015	Ras signaling pathway|PI3K-Akt signaling pathway|HIF-1 signaling pathway|Rap1 signaling pathway
AREG	239.561223475912	123.064099935132	356.058347016692	2.89327551417818	1.53270371145025	0.00229643103358014	0.207795975687197	Up	5.08386	14.1521	GeneID:397668,Genbank:NM_214376.1	amphiregulin				ko04390,ko04012	Hippo signaling pathway|ErbB signaling pathway
ARL4C	74.3075023884888	36.1289100726992	112.486094704278	3.11346493647143	1.63852103182041	0.0130960367512468	0.666852183166147	Up	0.488613	1.63144	GeneID:100514255,Genbank:NM_001244315.1	ADP ribosylation factor like GTPase 4C		GO:0003924,GO:0005525,GO:0005634,GO:0005737,GO:0005829,GO:0005886,GO:0007264,GO:0030175,GO:0032456,GO:0043014	GTPase activity|GTP binding|nucleus|cytoplasm|cytosol|plasma membrane|small GTPase mediated signal transduction|filopodium|endocytic recycling|alpha-tubulin binding
ARL5B	282.956148378046	168.225237526006	397.687059230087	2.36401544190781	1.24123945932723	0.00955703945144888	0.573505813801375	Up	1.94396	4.46387	GeneID:100627052,Genbank:XM_005668272.3	ADP ribosylation factor like GTPase 5B		GO:0005525,GO:0005622,GO:0007264,GO:1903292	GTP binding|intracellular|small GTPase mediated signal transduction|protein localization to Golgi membrane
ASB9	80.7219281626985	1.12902843977185	160.314827885625	141.99361348065	7.14968223213145	1.07376132419154e-11	3.2681390121757e-09	Up	0.0412952	3.84329	GeneID:100158057,Genbank:XM_013985902.2	ankyrin repeat and SOCS box containing 9		GO:0005739,GO:0005829,GO:0016567,GO:0035556,GO:0043687,GO:0045732	mitochondrion|cytosol|protein ubiquitination|intracellular signal transduction|post-translational protein modification|positive regulation of protein catabolic process
B2M	4177.9528437894	1224.99585715246	7130.90983042634	5.82117056869268	2.54130929125046	8.99529147687123e-14	3.08884470405794e-11	Up	27.8616	83.0494	GeneID:110255236,Genbank:XM_021096362.1	beta-2-microglobulin		GO:0002474,GO:0005576,GO:0006955,GO:0042612	antigen processing and presentation of peptide antigen via MHC class I|extracellular region|immune response|MHC class I protein complex	ko04612	Antigen processing and presentation
BATF2	412.041609293327	235.966943912317	588.116274674338	2.49236721433692	1.31751664431429	0.00255438714963778	0.222132160441228	Up	2.99109	7.54265	GeneID:100515875,Genbank:XM_013994125.2	basic leucine zipper ATF-like transcription factor 2	TF_bZIP	GO:0003677,GO:0003700,GO:0005634,GO:0006351,GO:0006357,GO:0042832,GO:0043011	DNA binding|DNA binding transcription factor activity|nucleus|transcription, DNA-templated|regulation of transcription from RNA polymerase II promoter|defense response to protozoan|myeloid dendritic cell differentiation
BCAT1	2984.36525748206	1947.57405860644	4021.15645635767	2.06470015278133	1.04593228067363	0.00122457219739478	0.12518680051535	Up	10.4062	21.0944	GeneID:100518784,Genbank:XM_021092209.1	branched chain amino acid transaminase 1		GO:0005737,GO:0009082,GO:0052654,GO:0052655,GO:0052656	cytoplasm|branched-chain amino acid biosynthetic process|L-leucine transaminase activity|L-valine transaminase activity|L-isoleucine transaminase activity	ko00290,ko00770,ko00280,ko01210,ko01230,ko00270	Valine, leucine and isoleucine biosynthesis|Pantothenate and CoA biosynthesis|Valine, leucine and isoleucine degradation|2-Oxocarboxylic acid metabolism|Biosynthesis of amino acids|Cysteine and methionine metabolism
BIRC3	347.058631131885	179.515521923724	514.601740340045	2.86661417812494	1.51934774316842	0.00093526458033662	0.0986225453532915	Up	1.92652	5.28626	GeneID:100622590,Genbank:XM_021062707.1	baculoviral IAP repeat containing 3				ko04215,ko04210,ko04668,ko04510,ko04621,ko04120,ko04064	Apoptosis - multiple species|Apoptosis|TNF signaling pathway|Focal adhesion|NOD-like receptor signaling pathway|Ubiquitin mediated proteolysis|NF-kappa B signaling pathway
BMF	97.0683477642724	54.1933651090488	139.943330419496	2.58229637775583	1.36865459250419	0.0258532793805315	1	Up	0.337844	0.867918	GeneID:110261428,Genbank:XM_021097837.1	Bcl2 modifying factor		GO:0001669,GO:0001844,GO:0005741,GO:0005829,GO:0005886,GO:0010507,GO:0016459,GO:0032464,GO:0034644,GO:0043065,GO:0043276,GO:0090200,GO:1900740,GO:2001244	acrosomal vesicle|protein insertion into mitochondrial membrane involved in apoptotic signaling pathway|mitochondrial outer membrane|cytosol|plasma membrane|negative regulation of autophagy|myosin complex|positive regulation of protein homooligomerization|cellular response to UV|positive regulation of apoptotic process|anoikis|positive regulation of release of cytochrome c from mitochondria|posit…
BOK	230.016264272804	326.289219094065	133.743309451544	0.409891904559027	-1.28668459812735	0.0102899286720413	0.594999479295103	Down	2.76192	1.12948	GeneID:110257143,Genbank:XM_021076030.1	BOK, BCL2 family apoptosis regulator		GO:0001836,GO:0005102,GO:0005634,GO:0005640,GO:0005737,GO:0005739,GO:0005741,GO:0005743,GO:0005783,GO:0005789,GO:0005794,GO:0006915,GO:0006919,GO:0006921,GO:0007420,GO:0008283,GO:0008584,GO:0008630,GO:0008635,GO:0010506,GO:0016020,GO:0016021,GO:0031625,GO:0031901,GO:0031966,GO:0032588,GO:0033106,GO:0042803,GO:0043065,GO:0043524,GO:0046982,GO:0046983,GO:0048709,GO:0051259,GO:0051400,GO:0051402,GO:…	release of cytochrome c from mitochondria|receptor binding|nucleus|nuclear outer membrane|cytoplasm|mitochondrion|mitochondrial outer membrane|mitochondrial inner membrane|endoplasmic reticulum|endoplasmic reticulum membrane|Golgi apparatus|apoptotic process|activation of cysteine-type endopeptidase activity involved in apoptotic process|cellular component disassembly involved in execution phase …	ko04215,ko04214	Apoptosis - multiple species|Apoptosis - fly
BST2	1406.8245798847	134.35438433285	2679.29477543655	19.9419973433755	4.31773800878962	6.18082268509613e-29	5.17334858742546e-26	Up	9.90101	175.281	GeneID:100302088,Genbank:NM_001161755.1	bone marrow stromal cell antigen 2		GO:0002737,GO:0005770,GO:0005794,GO:0005886,GO:0008191,GO:0009615,GO:0009986,GO:0016021,GO:0016324,GO:0030308,GO:0030336,GO:0031225,GO:0032956,GO:0034341,GO:0035455,GO:0035456,GO:0045071,GO:0045087,GO:0045121,GO:0051607,GO:1901253	negative regulation of plasmacytoid dendritic cell cytokine production|late endosome|Golgi apparatus|plasma membrane|metalloendopeptidase inhibitor activity|response to virus|cell surface|integral component of membrane|apical plasma membrane|negative regulation of cell growth|negative regulation of cell migration|anchored component of membrane|regulation of actin cytoskeleton organization|respons…
BTC	372.427642800841	238.22500079186	506.630284809821	2.12668814408975	1.08860849311945	0.0145799235131009	0.707443245244376	Up	2.38155	4.72983	GeneID:100505411,Genbank:XM_021101433.1	betacellulin		GO:0005154,GO:0005615,GO:0005886,GO:0007173,GO:0008083,GO:0008284,GO:0016021,GO:0051781	epidermal growth factor receptor binding|extracellular space|plasma membrane|epidermal growth factor receptor signaling pathway|growth factor activity|positive regulation of cell proliferation|integral component of membrane|positive regulation of cell division	ko04012	ErbB signaling pathway
C12H17orf100	36.5673551360067	14.677369717034	58.4573405549793	3.98282128760004	1.99379074626561	0.01335418124853	0.674864887850242	Up	0.0635758	0.228898	GeneID:100521293,Genbank:XM_021067715.1	chromosome 12 C17orf100 homolog		GO:0005634,GO:0005739,GO:0006915,GO:0034097,GO:0046872	nucleus|mitochondrion|apoptotic process|response to cytokine|metal ion binding
C1R	778.090571138412	295.805451220225	1260.3756910566	4.26082645149856	2.09113329003728	4.83862700797062e-08	1.07998154817904e-05	Up	4.66983	19.9756	GeneID:445464,Genbank:XM_021092408.1	complement C1r		GO:0004252,GO:0005509,GO:0005576,GO:0005615,GO:0006955,GO:0006956,GO:0006958,GO:0008236,GO:0030449,GO:0031638,GO:0045087,GO:0070062,GO:0072562	serine-type endopeptidase activity|calcium ion binding|extracellular region|extracellular space|immune response|complement activation|complement activation, classical pathway|serine-type peptidase activity|regulation of complement activation|zymogen activation|innate immune response|extracellular exosome|blood microparticle	ko04610,ko04145	Complement and coagulation cascades|Phagosome
C1S	470.160092478014	6.7741706386311	933.546014317397	137.809639602767	7.1065329959643	2.68627732672417e-30	2.56961613996358e-27	Up	0.103407	11.5231	GeneID:397274,Genbank:XM_021091133.1	complement C1s		GO:0001867,GO:0004252,GO:0005509,GO:0005615,GO:0006958	complement activation, lectin pathway|serine-type endopeptidase activity|calcium ion binding|extracellular space|complement activation, classical pathway	ko04610	Complement and coagulation cascades
C2	131.810869210511	51.9353082295051	211.686430191516	4.07596368266578	2.02714119697198	0.000566780863772085	0.0643248248104725	Up	0.721707	3.28819	GeneID:448981,Genbank:NM_001101815.1	complement C2		GO:0004252,GO:0005576,GO:0006958,GO:0045087,GO:0046872	serine-type endopeptidase activity|extracellular region|complement activation, classical pathway|innate immune response|metal ion binding	ko04610	Complement and coagulation cascades
C2CD4B	9.42168703124643	1.12902843977185	17.714345622721	15.6899020420608	3.97176443993561	0.0107959766781179	0.604936065578889	Up	0.0241251	0.358761	GeneID:100738739,Genbank:XM_003480344.4	C2 calcium dependent domain containing 4B		GO:0005509,GO:0005544,GO:0005634,GO:0005886	calcium ion binding|calcium-dependent phospholipid binding|nucleus|plasma membrane
C2H11orf86	14.1907473997624	24.8386256749807	3.5428691245442	0.142635473109643	-2.80959527358905	0.0116482944056275	0.639319502787556	Down	0.482447	0.0891476	GeneID:100514562,Genbank:XM_013987238.2	chromosome 2 C11orf86 homolog
C2H19orf66	37.321781387032	1.12902843977185	73.5145343342922	65.1130934745521	6.02487577639517	3.80302757343094e-07	7.83540696359803e-05	Up	0	2.07205	GeneID:100512458,Genbank:NM_001244321.1	chromosome 2 C19orf66 homolog		GO:0003723,GO:0005634,GO:0005654,GO:0005737,GO:0005829,GO:0034340,GO:0034341,GO:0034342,GO:0045071,GO:0051607	RNA binding|nucleus|nucleoplasm|cytoplasm|cytosol|response to type I interferon|response to interferon-gamma|response to type III interferon|negative regulation of viral genome replication|defense response to virus
C3	124.871279315858	32.7418247533836	217.000733878332	6.62763103500842	2.72849328892324	1.04938196820158e-05	0.00187377644242074	Up	0.211484	1.34082	GeneID:397072,Genbank:XM_021080819.1	complement C3		GO:0001934,GO:0004866,GO:0005615,GO:0006631,GO:0006954,GO:0006957,GO:0006958,GO:0010828,GO:0010866,GO:0010884,GO:0031715,GO:0045087,GO:0045745	positive regulation of protein phosphorylation|endopeptidase inhibitor activity|extracellular space|fatty acid metabolic process|inflammatory response|complement activation, alternative pathway|complement activation, classical pathway|positive regulation of glucose transport|regulation of triglyceride biosynthetic process|positive regulation of lipid storage|C5L2 anaphylatoxin chemotactic recepto…	ko04610,ko04145	Complement and coagulation cascades|Phagosome
CACNG7	24.4447525846485	9.0322275181748	39.8572776511223	4.41278494932959	2.14168944137792	0.0189880205352598	0.853313996671808	Up	0.18207	0.924199	GeneID:100519605,Genbank:XM_003127406.5	calcium voltage-gated channel auxiliary subunit gamma 7		GO:0005245,GO:0016247,GO:0019226,GO:0032281,GO:0070588,GO:2000311	voltage-gated calcium channel activity|channel regulator activity|transmission of nerve impulse|AMPA glutamate receptor complex|calcium ion transmembrane transport|regulation of AMPA receptor activity	ko04010,ko04261,ko04921,ko04260	MAPK signaling pathway|Adrenergic signaling in cardiomyocytes|Oxytocin signaling pathway|Cardiac muscle contraction
CAP2	47.2782679895141	68.8707348260828	25.6858011529455	0.372956687885051	-1.42291999738707	0.0495989510732817	1	Down	0.812355	0.326047	GeneID:100523257,Genbank:XM_021100214.1	CAP, adenylate cyclase-associated protein, 2 (yeast)		GO:0000902,GO:0003779,GO:0005886,GO:0007163,GO:0007165,GO:0007190,GO:0008154,GO:0008179,GO:0014069,GO:0030864,GO:0042802	cell morphogenesis|actin binding|plasma membrane|establishment or maintenance of cell polarity|signal transduction|activation of adenylate cyclase activity|actin polymerization or depolymerization|adenylate cyclase binding|postsynaptic density|cortical actin cytoskeleton|identical protein binding
CASP10	125.620483693351	64.3546210669954	186.886346319707	2.90400818497791	1.53804551959069	0.0082738839603356	0.531972729098205	Up	0.406428	1.21958	GeneID:100154896,Genbank:XM_021074526.1	caspase 10				ko04622,ko04210,ko04668	RIG-I-like receptor signaling pathway|Apoptosis|TNF signaling pathway
CCL4	4.87144504624828	0	9.74289009249656	Inf	Inf	0.0268011501333586	1	Up	0	2.58797	GeneID:396668,Genbank:NM_213779.1	C-C motif chemokine ligand 4		GO:0002548,GO:0005615,GO:0006954,GO:0007186,GO:0008009,GO:0030593,GO:0043547,GO:0048020,GO:0048247,GO:0070098,GO:0070374,GO:0071346,GO:0071347,GO:0071356	monocyte chemotaxis|extracellular space|inflammatory response|G-protein coupled receptor signaling pathway|chemokine activity|neutrophil chemotaxis|positive regulation of GTPase activity|CCR chemokine receptor binding|lymphocyte chemotaxis|chemokine-mediated signaling pathway|positive regulation of ERK1 and ERK2 cascade|cellular response to interferon-gamma|cellular response to interleukin-1|cell…	ko04060,ko04062,ko04620,ko04623,ko04064	Cytokine-cytokine receptor interaction|Chemokine signaling pathway|Toll-like receptor signaling pathway|Cytosolic DNA-sensing pathway|NF-kappa B signaling pathway
CCL5	277.311814475459	54.1933651090488	500.430263841869	9.23416109767117	3.20698090162964	1.17385028781686e-09	3.14404061088867e-07	Up	4.1927	36.7291	GeneID:396613,Genbank:NM_001129946.1	C-C motif chemokine ligand 5		GO:0000165,GO:0002548,GO:0004435,GO:0004672,GO:0005615,GO:0005737,GO:0006816,GO:0006874,GO:0006887,GO:0006954,GO:0007159,GO:0007186,GO:0007267,GO:0008009,GO:0009615,GO:0009636,GO:0010759,GO:0010820,GO:0014068,GO:0014911,GO:0016004,GO:0030298,GO:0030593,GO:0031328,GO:0031584,GO:0031663,GO:0031726,GO:0031729,GO:0031730,GO:0033634,GO:0034112,GO:0042056,GO:0042102,GO:0042119,GO:0042531,GO:0042803,GO:…	MAPK cascade|monocyte chemotaxis|phosphatidylinositol phospholipase C activity|protein kinase activity|extracellular space|cytoplasm|calcium ion transport|cellular calcium ion homeostasis|exocytosis|inflammatory response|leukocyte cell-cell adhesion|G-protein coupled receptor signaling pathway|cell-cell signaling|chemokine activity|response to virus|response to toxic substance|positive regulation…	ko04060,ko04062,ko04620,ko04621,ko04668,ko04623	Cytokine-cytokine receptor interaction|Chemokine signaling pathway|Toll-like receptor signaling pathway|NOD-like receptor signaling pathway|TNF signaling pathway|Cytosolic DNA-sensing pathway
CCNG2	130.049070099031	64.3546210669954	195.743519131067	3.04163890464511	1.60484889027494	0.00560139520818755	0.416743803489153	Up	1.21837	3.72302	GeneID:100523979,Genbank:XM_003129100.5	cyclin G2				ko04068,ko04115	FoxO signaling pathway|p53 signaling pathway
CD274	103.876646628814	59.838507307908	147.91478594972	2.47189966134353	1.3056201829591	0.0305316563211099	1	Up	0.612812	1.50851	GeneID:574058,Genbank:XM_021083736.1	CD274 molecule		GO:0005886,GO:0006955,GO:0007165,GO:0007166,GO:0009897,GO:0012505,GO:0016021,GO:0030335,GO:0031295,GO:0032689,GO:0032693,GO:0034097,GO:0042102,GO:0046007,GO:0070062,GO:1901998,GO:1903556,GO:1905404,GO:2001181	plasma membrane|immune response|signal transduction|cell surface receptor signaling pathway|external side of plasma membrane|endomembrane system|integral component of membrane|positive regulation of cell migration|T cell costimulation|negative regulation of interferon-gamma production|negative regulation of interleukin-10 production|response to cytokine|positive regulation of T cell proliferation…	ko04514	Cell adhesion molecules (CAMs)
CD86	224.02262925286	73.3868485851702	374.658409920549	5.10525274137823	2.35198238513974	8.68119516298844e-06	0.00159258309072248	Up	0.663776	3.06691	GeneID:397441,Genbank:XM_005654045.3	CD86 molecule		GO:0002250,GO:0005886,GO:0016021	adaptive immune response|plasma membrane|integral component of membrane	ko04620,ko04514,ko04672	Toll-like receptor signaling pathway|Cell adhesion molecules (CAMs)|Intestinal immune network for IgA production
CEBPB	757.119622930215	405.321209878094	1108.91803598234	2.73589935329527	1.45201515815781	0.000117202817371502	0.0165218961077805	Up	20.2678	52.5579	GeneID:397360,Genbank:NM_001199889.1	CCAAT/enhancer binding protein beta	C/EBP			ko04668	TNF signaling pathway
CFI	40.2318798398688	15.8063981568059	64.6573615229317	4.09058160382298	2.03230598187066	0.00981600391726765	0.584248553155771	Up	0.126729	0.516503	GeneID:100516921,Genbank:XM_013989347.2	complement factor I		GO:0004252,GO:0005044,GO:0005615,GO:0006958,GO:0016020,GO:0045087,GO:0046872	serine-type endopeptidase activity|scavenger receptor activity|extracellular space|complement activation, classical pathway|membrane|innate immune response|metal ion binding	ko04610	Complement and coagulation cascades
CHAC1	1232.09937791952	189.676777881671	2274.52197795738	11.9915679892893	3.58394840939179	2.25114710818435e-21	1.43558867013356e-18	Up	5.77184	68.72	GeneID:100524723,Genbank:XM_021084905.1	ChaC glutathione specific gamma-glutamylcyclotransferase 1		GO:0003839,GO:0005112,GO:0005802,GO:0005829,GO:0006750,GO:0006751,GO:0006986,GO:0007219,GO:0010955,GO:0016829,GO:0022008,GO:0045746,GO:0070059	gamma-glutamylcyclotransferase activity|Notch binding|trans-Golgi network|cytosol|glutathione biosynthetic process|glutathione catabolic process|response to unfolded protein|Notch signaling pathway|negative regulation of protein processing|lyase activity|neurogenesis|negative regulation of Notch signaling pathway|intrinsic apoptotic signaling pathway in response to endoplasmic reticulum stress
CNNM2	98.4643718415262	141.128554971481	55.8001887115712	0.395385531459931	-1.33866801611392	0.0273824067629327	1	Down	0.524255	0.205538	GeneID:100155831,Genbank:XM_005657454.3	cyclin and CBS domain divalent metal cation transport mediator 2		GO:0005524,GO:0010960,GO:0015095,GO:0016021,GO:0016323,GO:0043231	ATP binding|magnesium ion homeostasis|magnesium ion transmembrane transporter activity|integral component of membrane|basolateral plasma membrane|intracellular membrane-bounded organelle
CORIN	23.9432729430518	37.257938512471	10.6286073736326	0.285270946219286	-1.80959527358905	0.0401585916156891	1	Down	0.168659	0.0591843	GeneID:100738048,Genbank:XM_021100577.1	corin, serine peptidase		GO:0003050,GO:0004252,GO:0005576,GO:0005886,GO:0005887,GO:0007565,GO:0008217,GO:0009986,GO:0015629,GO:0016021,GO:0016486,GO:0016604,GO:0035813,GO:1903779	regulation of systemic arterial blood pressure by atrial natriuretic peptide|serine-type endopeptidase activity|extracellular region|plasma membrane|integral component of plasma membrane|female pregnancy|regulation of blood pressure|cell surface|actin cytoskeleton|integral component of membrane|peptide hormone processing|nuclear body|regulation of renal sodium excretion|regulation of cardiac cond…
CREBL2	225.720585489778	134.35438433285	317.086786646706	2.36007770212511	1.23883435900456	0.0142126430123828	0.694655894970184	Up	2.17661	5.12379	GeneID:102159830,Genbank:XM_021092337.1	cAMP responsive element binding protein like 2		GO:0003677,GO:0003700,GO:0005634,GO:0006351,GO:0016032,GO:0016604,GO:0030154,GO:0033138,GO:0045600,GO:0045893,GO:0046326,GO:0046889,GO:0050821	DNA binding|DNA binding transcription factor activity|nucleus|transcription, DNA-templated|viral process|nuclear body|cell differentiation|positive regulation of peptidyl-serine phosphorylation|positive regulation of fat cell differentiation|positive regulation of transcription, DNA-templated|positive regulation of glucose import|positive regulation of lipid biosynthetic process|protein stabiliza…
CREBRF	65.4503295771283	36.1289100726992	94.7717490815574	2.62315549765703	1.39130333144939	0.0393477614260666	1	Up	0.242216	0.563944	GeneID:100523409,Genbank:XM_013990647.2	CREB3 regulatory factor		GO:0000122,GO:0000977,GO:0001228,GO:0005634,GO:0005654,GO:0005737,GO:0016604,GO:0030968,GO:0032388,GO:0034976,GO:0042711,GO:0045732,GO:0045944,GO:0051222,GO:1900102,GO:1900170,GO:1902213	negative regulation of transcription from RNA polymerase II promoter|RNA polymerase II regulatory region sequence-specific DNA binding|transcriptional activator activity, RNA polymerase II transcription regulatory region sequence-specific DNA binding|nucleus|nucleoplasm|cytoplasm|nuclear body|endoplasmic reticulum unfolded protein response|positive regulation of intracellular transport|response t…
CTHRC1	49.5897239965542	90.322275181748	8.85717281136051	0.0980618877628797	-3.35016365495175	2.71652301539184e-05	0.00449131805211451	Down	3.95145	0.38982	GeneID:100152510,Genbank:XM_003125535.5	collagen triple helix repeat containing 1
CXCL11	10.6286073736326	0	21.2572147472652	Inf	Inf	0.000921801736838512	0.0979743560296932	Up	0	1.10692	GeneID:100169744,Genbank:XM_005666774.3	C-X-C motif chemokine ligand 11		GO:0002690,GO:0005615,GO:0005623,GO:0006935,GO:0006954,GO:0006955,GO:0007186,GO:0008009,GO:0008201,GO:0010818,GO:0030816,GO:0032496,GO:0042127,GO:0043950,GO:0048248,GO:0051281,GO:0070098	positive regulation of leukocyte chemotaxis|extracellular space|cell|chemotaxis|inflammatory response|immune response|G-protein coupled receptor signaling pathway|chemokine activity|heparin binding|T cell chemotaxis|positive regulation of cAMP metabolic process|response to lipopolysaccharide|regulation of cell proliferation|positive regulation of cAMP-mediated signaling|CXCR3 chemokine receptor b…	ko04060,ko04062,ko04620	Cytokine-cytokine receptor interaction|Chemokine signaling pathway|Toll-like receptor signaling pathway
CXCL2	168.212805090496	60.9675357476799	275.458074433312	4.51811068063046	2.17571961301538	0.000103057255735891	0.0146823698810112	Up	3.73824	16.0092	GeneID:414904,Genbank:NM_001001861.2	chemokine (C-X-C motif) ligand 2		GO:0005615,GO:0006954,GO:0006955,GO:0007186,GO:0008009,GO:0008083,GO:0032496,GO:0042127,GO:0045236,GO:0070098,GO:0090023	extracellular space|inflammatory response|immune response|G-protein coupled receptor signaling pathway|chemokine activity|growth factor activity|response to lipopolysaccharide|regulation of cell proliferation|CXCR chemokine receptor binding|chemokine-mediated signaling pathway|positive regulation of neutrophil chemotaxis	ko04060,ko04062,ko04668	Cytokine-cytokine receptor interaction|Chemokine signaling pathway|TNF signaling pathway
CXCL8	34.9517043789632	7.90319907840295	62.0002096795235	7.84495102103038	2.97176443993561	0.000683996809414682	0.0750826661613231	Up	0.326755	2.82025	GeneID:396880,Genbank:NM_213867.1	C-X-C motif chemokine ligand 8		GO:0005153,GO:0005615,GO:0005622,GO:0006954,GO:0006955,GO:0007050,GO:0007186,GO:0008009,GO:0030155,GO:0030593,GO:0031623,GO:0032496,GO:0034976,GO:0035556,GO:0042119,GO:0042127,GO:0044344,GO:0045091,GO:0045236,GO:0045744,GO:0045766,GO:0048566,GO:0050930,GO:0070098,GO:0071222,GO:0071347,GO:0071356,GO:0090023,GO:2000535	interleukin-8 receptor binding|extracellular space|intracellular|inflammatory response|immune response|cell cycle arrest|G-protein coupled receptor signaling pathway|chemokine activity|regulation of cell adhesion|neutrophil chemotaxis|receptor internalization|response to lipopolysaccharide|response to endoplasmic reticulum stress|intracellular signal transduction|neutrophil activation|regulation …	ko04060,ko04620,ko04621,ko04072,ko04064,ko04062,ko04622	Cytokine-cytokine receptor interaction|Toll-like receptor signaling pathway|NOD-like receptor signaling pathway|Phospholipase D signaling pathway|NF-kappa B signaling pathway|Chemokine signaling pathway|RIG-I-like receptor signaling pathway
CYP1A1	649.941365542578	1227.253914032	72.6288170531562	0.059179943304921	-4.07874787536098	2.31720870832608e-20	1.34921995747404e-17	Down	19.3821	1.17409	GeneID:403103,Genbank:XM_021098317.1	cytochrome P450 1A1		GO:0005506,GO:0005789,GO:0020037,GO:0031090,GO:0070330	iron ion binding|endoplasmic reticulum membrane|heme binding|organelle membrane|aromatase activity	ko00980,ko00140,ko00380,ko00830,ko04913	Metabolism of xenobiotics by cytochrome P450|Steroid hormone biosynthesis|Tryptophan metabolism|Retinol metabolism|Ovarian steroidogenesis
DACH1	950.768887845216	611.933414356342	1289.60436133409	2.107425956941	1.07548194389307	0.00251081959849268	0.219770562503359	Up	6.65361	13.9257	GeneID:100156238,Genbank:XM_001924267.6	dachshund family transcription factor 1		GO:0001075,GO:0001078,GO:0001967,GO:0003677,GO:0005634,GO:0005667,GO:0005737,GO:0007275,GO:0007585,GO:0008283,GO:0010944,GO:0030336,GO:0033262,GO:0045892,GO:0046545,GO:0048147,GO:0060244,GO:2000279	transcription factor activity, RNA polymerase II core promoter sequence-specific binding involved in preinitiation complex assembly|transcriptional repressor activity, RNA polymerase II proximal promoter sequence-specific DNA binding|suckling behavior|DNA binding|nucleus|transcription factor complex|cytoplasm|multicellular organism development|respiratory gaseous exchange|cell proliferation|negat…
DDIT4	1381.73058271148	378.22452732357	2385.23663809938	6.30640391033875	2.65681757420478	6.49059020405492e-14	2.28742063191325e-11	Up	12.3548	78.931	GeneID:100153821,Genbank:NM_001243452.1	DNA damage inducible transcript 4		GO:0001666,GO:0001764,GO:0005737,GO:0005739,GO:0005829,GO:0007420,GO:0008283,GO:0010801,GO:0030182,GO:0032007,GO:0033137,GO:0042771,GO:0043241,GO:0045820,GO:0048011,GO:0051607,GO:0071549,GO:0071889,GO:0072593,GO:1901216,GO:1902532	response to hypoxia|neuron migration|cytoplasm|mitochondrion|cytosol|brain development|cell proliferation|negative regulation of peptidyl-threonine phosphorylation|neuron differentiation|negative regulation of TOR signaling|negative regulation of peptidyl-serine phosphorylation|intrinsic apoptotic signaling pathway in response to DNA damage by p53 class mediator|protein complex disassembly|negati…	ko04151,ko04150	PI3K-Akt signaling pathway|mTOR signaling pathway
DDX58	1388.0346049497	149.031754049884	2627.03745584953	17.6273672184667	4.13974510814442	3.45599985521938e-27	2.72251470947635e-24	Up	0.725342	13.9421	GeneID:396723,Genbank:XM_021064058.1	DExD/H-box helicase 58		GO:0002230,GO:0003725,GO:0003727,GO:0004386,GO:0005524,GO:0005737,GO:0005923,GO:0008270,GO:0015629,GO:0030334,GO:0032587,GO:0032727,GO:0032728,GO:0035549,GO:0039529,GO:0045087,GO:0060760,GO:0071360,GO:1902741,GO:1904469,GO:2000778	positive regulation of defense response to virus by host|double-stranded RNA binding|single-stranded RNA binding|helicase activity|ATP binding|cytoplasm|bicellular tight junction|zinc ion binding|actin cytoskeleton|regulation of cell migration|ruffle membrane|positive regulation of interferon-alpha production|positive regulation of interferon-beta production|positive regulation of interferon-beta…	ko04623,ko04622,ko04064	Cytosolic DNA-sensing pathway|RIG-I-like receptor signaling pathway|NF-kappa B signaling pathway
DDX60	1185.86341931265	11.2902843977185	2360.43655422758	209.06794471046	7.70782806780742	1.89309093898411e-51	8.45075795162505e-48	Up	0.0601959	15.5251	GeneID:100158037,Genbank:XM_021072214.1	DExD/H-box helicase 60		GO:0003690,GO:0003725,GO:0003727,GO:0004386,GO:0005524,GO:0005737,GO:0005829,GO:0009615,GO:0045087,GO:0045111,GO:0051607,GO:1900245,GO:1900246	double-stranded DNA binding|double-stranded RNA binding|single-stranded RNA binding|helicase activity|ATP binding|cytoplasm|cytosol|response to virus|innate immune response|intermediate filament cytoskeleton|defense response to virus|positive regulation of MDA-5 signaling pathway|positive regulation of RIG-I signaling pathway
DESI2	3116.30287593648	4446.11399582154	1786.49175605141	0.401809705673394	-1.31541568224035	5.27162707819139e-05	0.00830560350954577	Down	39.8342	15.0331	GeneID:100037270,Genbank:XM_013980076.2	desumoylating isopeptidase 2		GO:0005737,GO:0008233	cytoplasm|peptidase activity
DGKH	220.717849413419	120.806043055588	320.62965577125	2.65408623328317	1.4082152457303	0.00579258739375621	0.426232584490017	Up	0.399288	1.03345	GeneID:100157742,Genbank:XM_021065624.1	diacylglycerol kinase eta		GO:0003951,GO:0004143,GO:0005524,GO:0005737,GO:0005768,GO:0005886,GO:0007205,GO:0030168,GO:0035556,GO:0046473,GO:0046872,GO:0051259	NAD+ kinase activity|diacylglycerol kinase activity|ATP binding|cytoplasm|endosome|plasma membrane|protein kinase C-activating G-protein coupled receptor signaling pathway|platelet activation|intracellular signal transduction|phosphatidic acid metabolic process|metal ion binding|protein oligomerization	ko00564,ko04072,ko04070,ko00561	Glycerophospholipid metabolism|Phospholipase D signaling pathway|Phosphatidylinositol signaling system|Glycerolipid metabolism
DHX58	593.683524970583	14.677369717034	1172.68968022413	79.8978088603402	6.32008403371437	1.6767317336782e-31	1.87123261478487e-28	Up	0.200076	17.6994	GeneID:100524520,Genbank:XM_005668815.3	DExH-box helicase 58		GO:0003677,GO:0003725,GO:0003727,GO:0004386,GO:0005524,GO:0005737,GO:0008270,GO:0009615,GO:0016032,GO:0032480,GO:0032481,GO:0039534,GO:0039536,GO:0045087,GO:0045088,GO:0045824,GO:0051607,GO:1900245,GO:1900246	DNA binding|double-stranded RNA binding|single-stranded RNA binding|helicase activity|ATP binding|cytoplasm|zinc ion binding|response to virus|viral process|negative regulation of type I interferon production|positive regulation of type I interferon production|negative regulation of MDA-5 signaling pathway|negative regulation of RIG-I signaling pathway|innate immune response|regulation of innate …	ko04622	RIG-I-like receptor signaling pathway
DLGAP2	9.91794479931085	18.0644550363496	1.7714345622721	0.0980618877628797	-3.35016365495175	0.0129574210718568	0.664849743273202	Down	0.0279954	0.00335293	GeneID:100523643,Genbank:XM_021074622.1	DLG associated protein 2		GO:0005883,GO:0005886,GO:0006461,GO:0007270,GO:0014069,GO:0019904,GO:0030054,GO:0045202,GO:0045211	neurofilament|plasma membrane|protein complex assembly|neuron-neuron synaptic transmission|postsynaptic density|protein domain specific binding|cell junction|synapse|postsynaptic membrane
DTX3L	168.777319310382	62.0965641874517	275.458074433312	4.4359632137099	2.14924740165419	0.000121058072482965	0.0168876011113736	Up	0.582663	2.67923	GeneID:100520459,Genbank:XM_021070271.1	deltex E3 ubiquitin ligase 3L		GO:0000209,GO:0002230,GO:0003723,GO:0004842,GO:0004857,GO:0005634,GO:0005654,GO:0005737,GO:0005764,GO:0005765,GO:0005829,GO:0006302,GO:0006974,GO:0008047,GO:0008333,GO:0010390,GO:0015031,GO:0019899,GO:0031901,GO:0032092,GO:0033522,GO:0033523,GO:0035563,GO:0042393,GO:0042787,GO:0043234,GO:0044389,GO:0045087,GO:0045893,GO:0046872,GO:0051444,GO:0051607,GO:0051865,GO:0070936,GO:0097677,GO:1900182,GO:…	protein polyubiquitination|positive regulation of defense response to virus by host|RNA binding|ubiquitin-protein transferase activity|enzyme inhibitor activity|nucleus|nucleoplasm|cytoplasm|lysosome|lysosomal membrane|cytosol|double-strand break repair|cellular response to DNA damage stimulus|enzyme activator activity|endosome to lysosome transport|histone monoubiquitination|protein transport|en…	ko04330	Notch signaling pathway
DUSP1	772.638946251681	430.159835553075	1115.11805695029	2.59233420878668	1.37425172527394	0.000242124685473713	0.0303040540921865	Up	10.3461	26.9423	GeneID:100522469,Genbank:XM_021076556.1	dual specificity phosphatase 1				ko04010	MAPK signaling pathway
DUSP10	238.675506194776	123.064099935132	354.28691245442	2.878881108635	1.52550821004604	0.00242353976526096	0.213526608791939	Up	1.37476	3.83958	GeneID:100517416,Genbank:XM_003130510.5	dual specificity phosphatase 10		GO:0000188,GO:0002819,GO:0004721,GO:0004725,GO:0005634,GO:0005654,GO:0005737,GO:0005794,GO:0005829,GO:0006470,GO:0008432,GO:0010633,GO:0016311,GO:0016607,GO:0016791,GO:0017017,GO:0032496,GO:0032873,GO:0033549,GO:0035970,GO:0043508,GO:0044387,GO:0045088,GO:0045591,GO:0046329,GO:0048273,GO:0048709,GO:0048715,GO:0050680,GO:0060266,GO:0070303,GO:0070373,GO:0090335,GO:1903753,GO:1905042,GO:1990264	inactivation of MAPK activity|regulation of adaptive immune response|phosphoprotein phosphatase activity|protein tyrosine phosphatase activity|nucleus|nucleoplasm|cytoplasm|Golgi apparatus|cytosol|protein dephosphorylation|JUN kinase binding|negative regulation of epithelial cell migration|dephosphorylation|nuclear speck|phosphatase activity|MAP kinase tyrosine/serine/threonine phosphatase activi…	ko04214,ko04010,ko04013	Apoptosis - fly|MAPK signaling pathway|MAPK signaling pathway - fly
DUSP4	213.043104169327	139.999526531709	286.086681806944	2.04348320951033	1.0310303893553	0.0430677989654476	1	Up	1.47095	2.9755	GeneID:100514374,Genbank:XM_003133392.4	dual specificity phosphatase 4		GO:0000188,GO:0001706,GO:0004725,GO:0005634,GO:0005654,GO:0008330,GO:0016311,GO:0016791,GO:0017017,GO:0035335,GO:0035970,GO:0070373,GO:1990439	inactivation of MAPK activity|endoderm formation|protein tyrosine phosphatase activity|nucleus|nucleoplasm|protein tyrosine/threonine phosphatase activity|dephosphorylation|phosphatase activity|MAP kinase tyrosine/serine/threonine phosphatase activity|peptidyl-tyrosine dephosphorylation|peptidyl-threonine dephosphorylation|negative regulation of ERK1 and ERK2 cascade|MAP kinase serine/threonine p…	ko04010	MAPK signaling pathway
EGR3	115.780430796655	42.9030807113303	188.657780881979	4.39730149336703	2.1366184518305	0.000451728393456733	0.0526047534362832	Up	0.520232	2.20593	GeneID:100516296,Genbank:XM_021072993.1	early growth response 3	zf-C2H2	GO:0001938,GO:0002042,GO:0003677,GO:0003700,GO:0005634,GO:0006351,GO:0007517,GO:0007623,GO:0035767,GO:0035924,GO:0043066,GO:0044344,GO:0046872	positive regulation of endothelial cell proliferation|cell migration involved in sprouting angiogenesis|DNA binding|DNA binding transcription factor activity|nucleus|transcription, DNA-templated|muscle organ development|circadian rhythm|endothelial cell chemotaxis|cellular response to vascular endothelial growth factor stimulus|negative regulation of apoptotic process|cellular response to fibrobl…
EHF	358.3051518529	197.579976960074	519.030326745726	2.62693788475646	1.39338208763816	0.00212940276170818	0.195321656060246	Up	1.06276	2.73159	GeneID:100526094,Genbank:XM_013994435.2	ETS homologous factor	ETS	GO:0000978,GO:0000981,GO:0001077,GO:0005634,GO:0005654,GO:0005794,GO:0006357,GO:0030154,GO:0030855,GO:0050673	RNA polymerase II proximal promoter sequence-specific DNA binding|RNA polymerase II transcription factor activity, sequence-specific DNA binding|transcriptional activator activity, RNA polymerase II proximal promoter sequence-specific DNA binding|nucleus|nucleoplasm|Golgi apparatus|regulation of transcription from RNA polymerase II promoter|cell differentiation|epithelial cell differentiation|epi…
EIF2AK2	1112.85154501212	451.61137590874	1774.09171411551	3.92835922378096	1.97392686108623	2.78158862344176e-08	6.5352692710758e-06	Up	2.51079	9.64647	GeneID:397588,Genbank:XM_021085862.1	eukaryotic translation initiation factor 2 alpha kinase 2				ko04141	Protein processing in endoplasmic reticulum
ENPP3	304.777877345197	169.354265965777	440.201488724617	2.59929377163473	1.37811969611465	0.00351510809240108	0.287038582764849	Up	2.07251	5.30632	GeneID:100621671,Genbank:XM_021087960.1	ectonucleotide pyrophosphatase/phosphodiesterase 3		GO:0003676,GO:0004528,GO:0005044,GO:0005576,GO:0006955,GO:0016021,GO:0030247,GO:0035529,GO:0046872	nucleic acid binding|phosphodiesterase I activity|scavenger receptor activity|extracellular region|immune response|integral component of membrane|polysaccharide binding|NADH pyrophosphatase activity|metal ion binding	ko00230,ko00760,ko00500,ko00770	Purine metabolism|Nicotinate and nicotinamide metabolism|Starch and sucrose metabolism|Pantothenate and CoA biosynthesis
EPSTI1	190.672526602887	2.2580568795437	379.08699632623	167.88195185005	7.39130333144939	9.37959559294211e-19	4.33143255795451e-16	Up	0.0322959	9.92987	GeneID:100625050,Genbank:XM_003482896.4	epithelial stromal interaction 1
ERAP1	1411.62814057503	721.449173014212	2101.80710813585	2.91331279701175	1.5426606092952	5.22678944068749e-06	0.000985875551967421	Up	6.8233	20.1203	GeneID:100523953,Genbank:XM_021085396.1	endoplasmic reticulum aminopeptidase 1		GO:0001525,GO:0002250,GO:0002474,GO:0004175,GO:0004177,GO:0005138,GO:0005151,GO:0005576,GO:0005615,GO:0005783,GO:0005788,GO:0005789,GO:0005829,GO:0005886,GO:0006509,GO:0007165,GO:0007267,GO:0008217,GO:0008235,GO:0008270,GO:0009617,GO:0016020,GO:0016021,GO:0019885,GO:0042277,GO:0043171,GO:0045088,GO:0045444,GO:0045766,GO:0070006,GO:0070062	angiogenesis|adaptive immune response|antigen processing and presentation of peptide antigen via MHC class I|endopeptidase activity|aminopeptidase activity|interleukin-6 receptor binding|interleukin-1, Type II receptor binding|extracellular region|extracellular space|endoplasmic reticulum|endoplasmic reticulum lumen|endoplasmic reticulum membrane|cytosol|plasma membrane|membrane protein ectodomai…
ERAP2	247.723399333548	5.64514219885925	489.801656468236	86.765158292596	6.43904392039559	7.78517341850543e-20	3.72353722930803e-17	Up	0.0416329	3.29992	GeneID:100525036,Genbank:XM_021085395.1	endoplasmic reticulum aminopeptidase 2		GO:0002250,GO:0005737,GO:0005789,GO:0005886,GO:0006508,GO:0007165,GO:0007267,GO:0008217,GO:0008270,GO:0016021,GO:0019885,GO:0042277,GO:0043171,GO:0070006	adaptive immune response|cytoplasm|endoplasmic reticulum membrane|plasma membrane|proteolysis|signal transduction|cell-cell signaling|regulation of blood pressure|zinc ion binding|integral component of membrane|antigen processing and presentation of endogenous peptide antigen via MHC class I|peptide binding|peptide catabolic process|metalloaminopeptidase activity
EREG	6399.30076162885	3312.56944229061	9486.0320809671	2.86364776534544	1.51785404901247	6.48713322106498e-06	0.00120660677911809	Up	54.6666	153.23	GeneID:100620969,Genbank:XM_013978775.2	epiregulin		GO:0000165,GO:0001525,GO:0001550,GO:0001556,GO:0001819,GO:0004713,GO:0005088,GO:0005154,GO:0005576,GO:0005615,GO:0005622,GO:0005887,GO:0007143,GO:0007173,GO:0007267,GO:0008083,GO:0008284,GO:0008285,GO:0009299,GO:0009653,GO:0009887,GO:0019221,GO:0030216,GO:0030728,GO:0038128,GO:0042060,GO:0042108,GO:0042327,GO:0042700,GO:0043434,GO:0043616,GO:0045089,GO:0045410,GO:0045740,GO:0045741,GO:0045840,GO:…	MAPK cascade|angiogenesis|ovarian cumulus expansion|oocyte maturation|positive regulation of cytokine production|protein tyrosine kinase activity|Ras guanyl-nucleotide exchange factor activity|epidermal growth factor receptor binding|extracellular region|extracellular space|intracellular|integral component of plasma membrane|female meiotic nuclear division|epidermal growth factor receptor signali…	ko04012	ErbB signaling pathway
ESM1	445.83537888014	204.354147598705	687.316610161575	3.36336021675114	1.74990330015217	5.51054934485249e-05	0.00858107870072843	Up	4.19338	14.238	GeneID:100739671,Genbank:XM_013984771.2	endothelial cell specific molecule 1		GO:0001525,GO:0001558,GO:0002040,GO:0005171,GO:0005178,GO:0005520,GO:0005576,GO:0008284,GO:1902204	angiogenesis|regulation of cell growth|sprouting angiogenesis|hepatocyte growth factor receptor binding|integrin binding|insulin-like growth factor binding|extracellular region|positive regulation of cell proliferation|positive regulation of hepatocyte growth factor receptor signaling pathway
ETV5	631.333719980842	335.321446612239	927.345993349445	2.76554333973697	1.46756295117829	0.000192561252362931	0.024559812301375	Up	3.74259	10.3331	GeneID:100623208,Genbank:XM_021068467.1	ETS variant 5		GO:0000977,GO:0000981,GO:0001228,GO:0003700,GO:0005634,GO:0005654,GO:0005886,GO:0006357,GO:0007274,GO:0007626,GO:0030154,GO:0034599,GO:0044212,GO:0045666,GO:0045893,GO:0045944,GO:0048133,GO:0050807,GO:0060252,GO:0060762,GO:0071340	RNA polymerase II regulatory region sequence-specific DNA binding|RNA polymerase II transcription factor activity, sequence-specific DNA binding|transcriptional activator activity, RNA polymerase II transcription regulatory region sequence-specific DNA binding|DNA binding transcription factor activity|nucleus|nucleoplasm|plasma membrane|regulation of transcription from RNA polymerase II promoter|…
F2	85.2031053996034	120.806043055588	49.6001677436188	0.41057687586701	-1.2842757192953	0.040318444704616	1	Down	1.96192	0.770667	GeneID:100144442,Genbank:XM_021076838.1	coagulation factor II, thrombin		GO:0004252,GO:0005509,GO:0005576,GO:0006953,GO:0007596	serine-type endopeptidase activity|calcium ion binding|extracellular region|acute-phase response|blood coagulation	ko04080,ko04610,ko04810	Neuroactive ligand-receptor interaction|Complement and coagulation cascades|Regulation of actin cytoskeleton
FAM177A1	138.51678339732	81.2900476635732	195.743519131067	2.40796413284405	1.26781390299736	0.02482611800506	1	Up	1.18188	2.62064	GeneID:100155589,Genbank:XM_005656298.3	family with sequence similarity 177 member A1
FAM46A	82.4785054006455	33.8708531931555	131.086157608135	3.87017583704165	1.95239911506868	0.00280009400165935	0.238846234842178	Up	0.335479	1.23998	GeneID:100156873,Genbank:XM_013992805.2	family with sequence similarity 46 member A		GO:0003723,GO:0016779	RNA binding|nucleotidyltransferase activity
FAM46B	443.466482264245	679.675120742653	207.257843785836	0.304936634372277	-1.71341861212805	7.3654992866818e-05	0.0110830074659823	Down	13.1656	4.04663	GeneID:100511570,Genbank:XM_003127724.4	family with sequence similarity 46 member B		GO:0016779	nucleotidyltransferase activity
FBXO39	8.97882839067841	1.12902843977185	16.828628341585	14.9054069399577	3.89776385849183	0.0135070814126849	0.680025692776978	Up	0.0139831	0.195949	GeneID:106504168,Genbank:XM_013981237.2	F-box protein 39		GO:0019005,GO:0031146	SCF ubiquitin ligase complex|SCF-dependent proteasomal ubiquitin-dependent protein catabolic process
FCER2	70.1704043954084	100.483531139695	39.8572776511223	0.39665482690603	-1.33404398958848	0.0420591874950779	1	Down	0.667786	0.239987	GeneID:100037942,Genbank:XM_021076301.1	Fc fragment of IgE receptor II				ko04640	Hematopoietic cell lineage
FIBCD1	157.038954398563	84.6771329828887	229.400775814237	2.70912308592916	1.43782594223892	0.00919606498139762	0.558239622246633	Up	0.985617	2.67276	GeneID:100523302,Genbank:XM_021070324.1	fibrinogen C domain containing 1		GO:0008061,GO:0016020,GO:0016021,GO:0046872	chitin binding|membrane|integral component of membrane|metal ion binding
FIGNL2	115.356843057672	67.741706386311	162.971979729033	2.40578497978265	1.26650770549674	0.0314534134335029	1	Up	0.570381	1.37649	GeneID:100522548,Genbank:XM_021091668.1	fidgetin like 2		GO:0005524,GO:0005634,GO:0010569	ATP binding|nucleus|regulation of double-strand break repair via homologous recombination
FITM2	260.349470214948	348.869787889502	171.829152540394	0.492530905527474	-1.021713840669	0.0349631048918476	1	Down	15.3464	8.32765	GeneID:100158013,Genbank:NM_001128460.1	fat storage inducing transmembrane protein 2		GO:0007010,GO:0008654,GO:0010866,GO:0010890,GO:0019915,GO:0022604,GO:0030176,GO:0034389,GO:0035356	cytoskeleton organization|phospholipid biosynthetic process|regulation of triglyceride biosynthetic process|positive regulation of sequestering of triglyceride|lipid storage|regulation of cell morphogenesis|integral component of endoplasmic reticulum membrane|lipid particle organization|cellular triglyceride homeostasis
FLNC	148.876778540927	202.096090719161	95.6574663626935	0.473326653782838	-1.07909193005254	0.0499936694266405	1	Down	0.683733	0.326392	GeneID:100518997,Genbank:XM_003134700.5	filamin C		GO:0005737,GO:0005829,GO:0005856,GO:0005886,GO:0005925,GO:0008092,GO:0016528,GO:0030018,GO:0030506,GO:0034329,GO:0042383,GO:0042802,GO:0043034,GO:0048747,GO:0051015	cytoplasm|cytosol|cytoskeleton|plasma membrane|focal adhesion|cytoskeletal protein binding|sarcoplasm|Z disc|ankyrin binding|cell junction assembly|sarcolemma|identical protein binding|costamere|muscle fiber development|actin filament binding	ko04010,ko04510	MAPK signaling pathway|Focal adhesion
FNDC3A	347.340484093692	231.450830153229	463.230138034154	2.00141921170677	1.00102338178974	0.0270607979861481	1	Up	1.00398	2.00451	GeneID:100620938,Genbank:XM_021065326.1	fibronectin type III domain containing 3A		GO:0000139,GO:0001669,GO:0003723,GO:0005794,GO:0005829,GO:0007286,GO:0009566,GO:0012506,GO:0016020,GO:0016021,GO:0060009,GO:0098609	Golgi membrane|acrosomal vesicle|RNA binding|Golgi apparatus|cytosol|spermatid development|fertilization|vesicle membrane|membrane|integral component of membrane|Sertoli cell development|cell-cell adhesion
FOXS1	296.067661184544	47.4191944704177	544.716127898671	11.4872497093659	3.52196152249609	2.80207357131306e-11	8.33897094822766e-09	Up	0.349867	3.89425	GeneID:102167710,Genbank:XM_021077448.1	forkhead box S1		GO:0000978,GO:0000981,GO:0001078,GO:0001568,GO:0003677,GO:0003700,GO:0005634,GO:0006351,GO:0009653,GO:0030154,GO:0040018,GO:0043433,GO:0045892,GO:0050885	RNA polymerase II proximal promoter sequence-specific DNA binding|RNA polymerase II transcription factor activity, sequence-specific DNA binding|transcriptional repressor activity, RNA polymerase II proximal promoter sequence-specific DNA binding|blood vessel development|DNA binding|DNA binding transcription factor activity|nucleus|transcription, DNA-templated|anatomical structure morphogenesis|c…
FUNDC1	496.685422346577	310.482820937259	682.888023755895	2.1994389953507	1.13713558655126	0.00605680835566706	0.433758168444349	Up	8.52464	18.321	GeneID:100518350,Genbank:XM_003135038.4	FUN14 domain containing 1		GO:0000422,GO:0001666,GO:0031307	autophagy of mitochondrion|response to hypoxia|integral component of mitochondrial outer membrane
FYN	309.041044494856	163.709123766918	454.372965222794	2.77548956813006	1.47274227064037	0.00180394249742876	0.171336155500468	Up	1.51858	4.07948	GeneID:791125,Genbank:XM_021084366.1	FYN proto-oncogene, Src family tyrosine kinase		GO:0001764,GO:0004672,GO:0004713,GO:0004715,GO:0005102,GO:0005524,GO:0005623,GO:0005829,GO:0007169,GO:0007417,GO:0008360,GO:0015631,GO:0016477,GO:0018108,GO:0030154,GO:0030900,GO:0031234,GO:0038083,GO:0042110,GO:0042127,GO:0042981,GO:0045087,GO:0045121,GO:0046872,GO:0050852	neuron migration|protein kinase activity|protein tyrosine kinase activity|non-membrane spanning protein tyrosine kinase activity|receptor binding|ATP binding|cell|cytosol|transmembrane receptor protein tyrosine kinase signaling pathway|central nervous system development|regulation of cell shape|tubulin binding|cell migration|peptidyl-tyrosine phosphorylation|cell differentiation|forebrain develop…	ko04650,ko04725,ko04520,ko04664,ko04360,ko04380,ko04072,ko04611,ko04071,ko04660,ko04510	Natural killer cell mediated cytotoxicity|Cholinergic synapse|Adherens junction|Fc epsilon RI signaling pathway|Axon guidance|Osteoclast differentiation|Phospholipase D signaling pathway|Platelet activation|Sphingolipid signaling pathway|T cell receptor signaling pathway|Focal adhesion
GAL3ST4	90.7029075402986	48.5482229101895	132.857592170408	2.73661082128967	1.45239028084203	0.0202522475620598	0.895109238782526	Up	0.829558	2.57137	GeneID:100511123,Genbank:XM_005661890.3	galactose-3-O-sulfotransferase 4		GO:0001733,GO:0006790,GO:0007267,GO:0009100,GO:0009247,GO:0009311,GO:0016020,GO:0016021,GO:0030166,GO:0032580,GO:0050656,GO:0050694,GO:0050698,GO:0070062	galactosylceramide sulfotransferase activity|sulfur compound metabolic process|cell-cell signaling|glycoprotein metabolic process|glycolipid biosynthetic process|oligosaccharide metabolic process|membrane|integral component of membrane|proteoglycan biosynthetic process|Golgi cisterna membrane|3'-phosphoadenosine 5'-phosphosulfate binding|galactose 3-O-sulfotransferase activity|proteoglycan sulfot…
GBP1	75.8942467931538	5.64514219885925	146.143351387448	25.8883383694002	4.6942304644067	1.33630463691206e-08	3.31403549954192e-06	Up	0.0767493	1.87811	GeneID:100151938,Genbank:XM_021088503.1	guanylate binding protein 1, interferon-inducible		GO:0000139,GO:0003924,GO:0005525,GO:0048471,GO:0051607	Golgi membrane|GTPase activity|GTP binding|perinuclear region of cytoplasm|defense response to virus
GBP2	261.646342799556	48.5482229101895	474.744462688923	9.77882266807507	3.28966078080392	9.46510995741366e-10	2.58687250101395e-07	Up	0.816555	7.91897	GeneID:100153137,Genbank:NM_001128474.1	guanylate binding protein 2, interferon-inducible		GO:0000139,GO:0003924,GO:0005525,GO:0005654,GO:0005829,GO:0006955,GO:0015629,GO:0048471,GO:0060333,GO:0060337	Golgi membrane|GTPase activity|GTP binding|nucleoplasm|cytosol|immune response|actin cytoskeleton|perinuclear region of cytoplasm|interferon-gamma-mediated signaling pathway|type I interferon signaling pathway
GDF15	290.630893622138	149.031754049884	432.230033194393	2.90025461989608	1.53617956325268	0.00137448160808244	0.136348575521778	Up	9.12189	25.7115	GeneID:100379630,Genbank:NM_001174056.1	growth differentiation factor 15
GGN	25.1309223838524	11.2902843977185	38.9715603699862	3.45177844925337	1.78733986879818	0.0440075797099902	1	Up	0.269057	0.794737	GeneID:100515664,Genbank:XM_005664585.3	gametogenetin		GO:0005730,GO:0005737,GO:0006302,GO:0007276,GO:0007283,GO:0007566,GO:0008104,GO:0030154,GO:0031625,GO:0046983,GO:0048471	nucleolus|cytoplasm|double-strand break repair|gamete generation|spermatogenesis|embryo implantation|protein localization|cell differentiation|ubiquitin protein ligase binding|protein dimerization activity|perinuclear region of cytoplasm
GJB1	331.892214208764	453.869432788284	209.914995629244	0.462500843777164	-1.11247209723242	0.0150654470044651	0.725742684474087	Down	7.87199	3.55411	GeneID:100519581,Genbank:XM_003135162.4	gap junction protein beta 1		GO:0005243,GO:0005737,GO:0005886,GO:0005922,GO:0007154,GO:0015868,GO:0016021,GO:0042803	gap junction channel activity|cytoplasm|plasma membrane|connexin complex|cell communication|purine ribonucleotide transport|integral component of membrane|protein homodimerization activity
GMPR	4.42858640568025	0	8.85717281136051	Inf	Inf	0.0361769022817816	1	Up	0	0.0540202	GeneID:100154573,Genbank:XM_001929120.7	guanosine monophosphate reductase		GO:0003920,GO:0005829,GO:0006144,GO:0009117,GO:0009409,GO:0043101,GO:0046872,GO:1902560	GMP reductase activity|cytosol|purine nucleobase metabolic process|nucleotide metabolic process|response to cold|purine-containing compound salvage|metal ion binding|GMP reductase complex	ko00230	Purine metabolism
GPR183	9.91794479931085	18.0644550363496	1.7714345622721	0.0980618877628797	-3.35016365495175	0.0129574210718568	0.664849743273202	Down	0.132002	0.0144502	GeneID:100522635,Genbank:XM_013980629.2	G protein-coupled receptor 183		GO:0002250,GO:0002312,GO:0002313,GO:0002407,GO:0004930,GO:0005886,GO:0006959,GO:0007186,GO:0008142,GO:0010818,GO:0016021,GO:0030316,GO:0030595,GO:0030890,GO:0036145,GO:0061470,GO:0070374,GO:2000458	adaptive immune response|B cell activation involved in immune response|mature B cell differentiation involved in immune response|dendritic cell chemotaxis|G-protein coupled receptor activity|plasma membrane|humoral immune response|G-protein coupled receptor signaling pathway|oxysterol binding|T cell chemotaxis|integral component of membrane|osteoclast differentiation|leukocyte chemotaxis|positive…
GREM1	9487.38085176469	5474.6589044537	13500.1027990757	2.46592582929563	1.30212940666831	0.000171276366659947	0.0227102287357427	Up	71.7986	174.354	GeneID:100156280,Genbank:XM_021098305.1	gremlin 1, DAN family BMP antagonist		GO:0000902,GO:0001658,GO:0002042,GO:0002092,GO:0003257,GO:0003337,GO:0005125,GO:0005615,GO:0006915,GO:0007165,GO:0007267,GO:0008284,GO:0009954,GO:0009986,GO:0010717,GO:0016015,GO:0030199,GO:0030297,GO:0030308,GO:0030326,GO:0030502,GO:0030514,GO:0032331,GO:0033689,GO:0036122,GO:0042346,GO:0042803,GO:0043066,GO:0043184,GO:0045668,GO:0045766,GO:0045892,GO:0045944,GO:0046851,GO:0048018,GO:0048263,GO:…	cell morphogenesis|branching involved in ureteric bud morphogenesis|cell migration involved in sprouting angiogenesis|positive regulation of receptor internalization|positive regulation of transcription from RNA polymerase II promoter involved in myocardial precursor cell differentiation|mesenchymal to epithelial transition involved in metanephros morphogenesis|cytokine activity|extracellular spa…
GUCA1A	5.3143036868163	0	10.6286073736326	Inf	Inf	0.0200128092521638	0.887993389258245	Up	0	0.12504	GeneID:100739200,Genbank:XM_021098697.1	guanylate cyclase activator 1A		GO:0001750,GO:0005509,GO:0007601,GO:0007602,GO:0008048,GO:0016020,GO:0030249,GO:0031282,GO:0031284,GO:0071277	photoreceptor outer segment|calcium ion binding|visual perception|phototransduction|calcium sensitive guanylate cyclase activator activity|membrane|guanylate cyclase regulator activity|regulation of guanylate cyclase activity|positive regulation of guanylate cyclase activity|cellular response to calcium ion	ko04744	Phototransduction
HECA	214.795267830013	115.160900856729	314.429634803298	2.73035060045665	1.44908621746879	0.00483297128706479	0.369846579864981	Up	1.36756	3.61568	GeneID:100512023,Genbank:XM_021087304.1	hdc homolog, cell cycle regulator		GO:0005634,GO:0005737,GO:0016020,GO:0030323,GO:0045930	nucleus|cytoplasm|membrane|respiratory tube development|negative regulation of mitotic cell cycle
HECTD2	7.2073938284063	1.12902843977185	13.2857592170408	11.7674265315456	3.55672694065676	0.0341525488976737	1	Up	0	0.140243	GeneID:100156944,Genbank:XM_013983549.2	HECT domain E3 ubiquitin protein ligase 2		GO:0004842	ubiquitin-protein transferase activity
HERC5	414.437795669057	3.38708531931555	825.488506018799	243.716478386677	7.92905998898137	5.29787570941427e-30	4.72994343336506e-27	Up	0.0227207	6.91591	GeneID:100518083,Genbank:XM_021100766.1	HECT and RLD domain containing E3 ubiquitin protein ligase 5		GO:0000079,GO:0000209,GO:0003723,GO:0004842,GO:0005737,GO:0005829,GO:0032020,GO:0032480,GO:0042296,GO:0045087,GO:0048471,GO:0050688,GO:0051607,GO:0061630	regulation of cyclin-dependent protein serine/threonine kinase activity|protein polyubiquitination|RNA binding|ubiquitin-protein transferase activity|cytoplasm|cytosol|ISG15-protein conjugation|negative regulation of type I interferon production|ISG15 transferase activity|innate immune response|perinuclear region of cytoplasm|regulation of defense response to virus|defense response to virus|ubiqu…
HERC6	1791.2459590956	56.4514219885925	3526.04049620262	62.4615000294439	5.96489531136487	7.46406612391342e-46	1.66597955885748e-42	Up	0.554411	33.458	GeneID:100626657,Genbank:XM_021100765.1	HECT and RLD domain containing E3 ubiquitin protein ligase family member 6		GO:0000209,GO:0002244,GO:0004842,GO:0005634,GO:0005737,GO:0005829,GO:0061630	protein polyubiquitination|hematopoietic progenitor cell differentiation|ubiquitin-protein transferase activity|nucleus|cytoplasm|cytosol|ubiquitin protein ligase activity
HES4	225.877177591279	24.8386256749807	426.915729507576	17.187574509712	4.10329406264091	3.80604430345859e-12	1.24318403199799e-09	Up	0.284139	4.70872	GeneID:100739264,Genbank:XM_003481929.4	hes family bHLH transcription factor 4	bHLH	GO:0003677,GO:0005634,GO:0006351,GO:0006355,GO:0007399,GO:0008134,GO:0030154,GO:0046983	DNA binding|nucleus|transcription, DNA-templated|regulation of transcription, DNA-templated|nervous system development|transcription factor binding|cell differentiation|protein dimerization activity
HES7	30.3673341680543	14.677369717034	46.0572986190746	3.13798040841215	1.64983634504825	0.0479884968837307	1	Up	0.285789	0.856424	GeneID:100620745,Genbank:XM_021067858.1	hes family bHLH transcription factor 7	bHLH	GO:0000122,GO:0000977,GO:0001501,GO:0001756,GO:0003677,GO:0005634,GO:0006351,GO:0007219,GO:0007498,GO:0008134,GO:0014807,GO:0036342,GO:0046983,GO:0048511	negative regulation of transcription from RNA polymerase II promoter|RNA polymerase II regulatory region sequence-specific DNA binding|skeletal system development|somitogenesis|DNA binding|nucleus|transcription, DNA-templated|Notch signaling pathway|mesoderm development|transcription factor binding|regulation of somitogenesis|post-anal tail morphogenesis|protein dimerization activity|rhythmic pro…
HFE	53.2839633490666	25.9676541147525	80.6002725833806	3.10387192571202	1.63406902918993	0.0227403788199775	0.957670292946976	Up	0.373014	1.24806	GeneID:110261476,Genbank:XM_021098424.1	hemochromatosis		GO:0002626,GO:0006879,GO:0016021,GO:0098711,GO:1990459,GO:1990712	negative regulation of T cell antigen processing and presentation|cellular iron ion homeostasis|integral component of membrane|iron ion import across plasma membrane|transferrin receptor binding|HFE-transferrin receptor complex
IFI30	931.725966300791	611.933414356342	1251.51851824524	2.04518741563024	1.03223305402831	0.00383153270642087	0.305427892883264	Up	25.6506	52.8137	GeneID:100174943,Genbank:NM_001131046.1	IFI30, lysosomal thiol reductase		GO:0005576,GO:0005764,GO:0005829,GO:0016667,GO:0030054,GO:0042590	extracellular region|lysosome|cytosol|oxidoreductase activity, acting on a sulfur group of donors|cell junction|antigen processing and presentation of exogenous peptide antigen via MHC class I	ko04612	Antigen processing and presentation
IFI35	468.620717031042	202.096090719161	735.145343342922	3.63760298740515	1.86298809401828	1.48548362334102e-05	0.00253649879908922	Up	7.33603	26.4313	GeneID:100624758,Genbank:XM_003358024.3	interferon induced protein 35		GO:0005634,GO:0005829,GO:0060337	nucleus|cytosol|type I interferon signaling pathway
IFI44	555.432262625711	9.0322275181748	1101.83229773325	121.988988377022	6.93060711517885	1.02919441561388e-32	1.25299741944555e-29	Up	0.283376	34.0972	GeneID:100525523,Genbank:NM_001246205.1	interferon induced protein 44		GO:0005737	cytoplasm
IFI44L	765.244873577223	32.7418247533836	1497.74792240106	45.7441799191806	5.51551629433066	2.44163327916884e-31	2.51525791343301e-28	Up	0.38226	17.0155	GeneID:100511267,Genbank:XM_003127919.4	interferon-induced protein 44-like		GO:0005525,GO:0005737,GO:0051607	GTP binding|cytoplasm|defense response to virus
IFI6	2753.51475047163	27.0966825545244	5479.93281838874	202.236299862979	7.65989816294073	8.98205359571768e-63	1.20287661753851e-58	Up	1.60227	291.75	GeneID:110261124,Genbank:XM_021095660.1	interferon alpha inducible protein 6		GO:0001836,GO:0005739,GO:0016021,GO:0043154,GO:0051902,GO:2001240	release of cytochrome c from mitochondria|mitochondrion|integral component of membrane|negative regulation of cysteine-type endopeptidase activity involved in apoptotic process|negative regulation of mitochondrial depolarization|negative regulation of extrinsic apoptotic signaling pathway in absence of ligand
IFIH1	137.086631094156	2.2580568795437	271.915205308768	120.419998172816	6.91193119041843	3.10547893155242e-15	1.1552381625375e-12	Up	0.0307744	3.1555	GeneID:100101927,Genbank:XM_005671881.3	interferon induced with helicase C domain 1		GO:0003677,GO:0003725,GO:0003727,GO:0004386,GO:0005524,GO:0005634,GO:0005829,GO:0008270,GO:0009597,GO:0009615,GO:0016032,GO:0016579,GO:0016925,GO:0032480,GO:0032727,GO:0032728,GO:0034344,GO:0035549,GO:0039528,GO:0039530,GO:0042802,GO:0043021,GO:0045087,GO:0051607,GO:0060760,GO:0071360,GO:1902741,GO:1904469,GO:2000778	DNA binding|double-stranded RNA binding|single-stranded RNA binding|helicase activity|ATP binding|nucleus|cytosol|zinc ion binding|detection of virus|response to virus|viral process|protein deubiquitination|protein sumoylation|negative regulation of type I interferon production|positive regulation of interferon-alpha production|positive regulation of interferon-beta production|regulation of type …	ko04622	RIG-I-like receptor signaling pathway
IFIT1	260.24509684877	6.7741706386311	513.716023058909	75.834526536627	6.24478293434202	6.76312310540859e-20	3.35450906028266e-17	Up	0.151462	11.1923	GeneID:100153038,Genbank:NM_001244363.1	interferon-induced protein with tetratricopeptide repeats 1		GO:0003723,GO:0005737,GO:0005829,GO:0009615,GO:0016032,GO:0019060,GO:0032091,GO:0043657,GO:0045070,GO:0045071,GO:0050689,GO:0051097,GO:0051607,GO:0060337,GO:0071357,GO:0071360	RNA binding|cytoplasm|cytosol|response to virus|viral process|intracellular transport of viral protein in host cell|negative regulation of protein binding|host cell|positive regulation of viral genome replication|negative regulation of viral genome replication|negative regulation of defense response to virus by host|negative regulation of helicase activity|defense response to virus|type I interfe…
IFIT2	108.587894292573	9.0322275181748	208.143561066972	23.0445436242767	4.52635329161324	8.62576012175716e-10	2.40658707397025e-07	Up	0.12119	2.77602	GeneID:100155467,Genbank:XM_005671264.3	interferon induced protein with tetratricopeptide repeats 2		GO:0003723,GO:0005737,GO:0005783,GO:0005829,GO:0008637,GO:0009615,GO:0032091,GO:0035457,GO:0043065,GO:0051607,GO:0060337	RNA binding|cytoplasm|endoplasmic reticulum|cytosol|apoptotic mitochondrial changes|response to virus|negative regulation of protein binding|cellular response to interferon-alpha|positive regulation of apoptotic process|defense response to virus|type I interferon signaling pathway
IFIT3	456.92773238847	23.7095972352088	890.145867541731	37.5436941720739	5.23049870833578	9.95301237343875e-23	6.66453708525459e-20	Up	0.482989	16.3074	GeneID:100154248,Genbank:XM_021071929.1	interferon induced protein with tetratricopeptide repeats 3		GO:0005737,GO:0005739,GO:0008285,GO:0009615,GO:0035457,GO:0043066,GO:0045087,GO:0051607	cytoplasm|mitochondrion|negative regulation of cell proliferation|response to virus|cellular response to interferon-alpha|negative regulation of apoptotic process|innate immune response|defense response to virus
IFITM1	209.715448147312	2.2580568795437	417.17283941508	184.748596545265	7.52941959466103	6.4661658491272e-20	3.33057280967352e-17	Up	0.145752	26.2699	GeneID:100127358,Genbank:XM_003124230.2	interferon-induced transmembrane protein 1		GO:0001503,GO:0005057,GO:0005886,GO:0007166,GO:0008285,GO:0009615,GO:0016020,GO:0016021,GO:0030336,GO:0034341,GO:0035455,GO:0035456,GO:0045071,GO:0045669,GO:0046597,GO:0050776,GO:0051607,GO:0060337	ossification|signal transducer activity, downstream of receptor|plasma membrane|cell surface receptor signaling pathway|negative regulation of cell proliferation|response to virus|membrane|integral component of membrane|negative regulation of cell migration|response to interferon-gamma|response to interferon-alpha|response to interferon-beta|negative regulation of viral genome replication|positiv…
IFITM3	1998.2167280461	49.6772513499614	3946.75620474224	79.4479585220713	6.31193824375098	1.06271923856983e-49	3.55798401073178e-46	Up	5.37312	298.53	GeneID:100518544,Genbank:NM_001201382.1	interferon induced transmembrane protein 3		GO:0005765,GO:0005886,GO:0006955,GO:0009615,GO:0016021,GO:0031902,GO:0032897,GO:0034341,GO:0035455,GO:0035456,GO:0045071,GO:0046597,GO:0051607,GO:0060337,GO:0070062	lysosomal membrane|plasma membrane|immune response|response to virus|integral component of membrane|late endosome membrane|negative regulation of viral transcription|response to interferon-gamma|response to interferon-alpha|response to interferon-beta|negative regulation of viral genome replication|negative regulation of viral entry into host cell|defense response to virus|type I interferon signa…
IFNE	65.2411466444033	25.9676541147525	104.514639174054	4.02480095861559	2.00891743835307	0.0037827388087386	0.303343940878008	Up	0.237692	0.97617	GeneID:100125969,Genbank:XM_005660060.3	interferon epsilon		GO:0002250,GO:0002286,GO:0002323,GO:0005125,GO:0005132,GO:0005615,GO:0006959,GO:0019221,GO:0030183,GO:0033141,GO:0042100,GO:0042742,GO:0043330,GO:0045087,GO:0051607	adaptive immune response|T cell activation involved in immune response|natural killer cell activation involved in immune response|cytokine activity|type I interferon receptor binding|extracellular space|humoral immune response|cytokine-mediated signaling pathway|B cell differentiation|positive regulation of peptidyl-serine phosphorylation of STAT protein|B cell proliferation|defense response to b…	ko04060,ko04622,ko04630	Cytokine-cytokine receptor interaction|RIG-I-like receptor signaling pathway|Jak-STAT signaling pathway
IL10RA	259.684187909873	165.967180646462	353.401195173284	2.12934384856539	1.09040893643423	0.0252032257842911	1	Up	1.78529	3.72825	GeneID:100525654,Genbank:XM_005656637.3	interleukin 10 receptor subunit alpha				ko04060,ko04630	Cytokine-cytokine receptor interaction|Jak-STAT signaling pathway
IL12RB1	11.5143246547687	0	23.0286493095373	Inf	Inf	0.000583278946322259	0.0656409382281319	Up	0	0.210607	GeneID:100271900,Genbank:XM_013987467.2	interleukin 12 receptor subunit beta 1				ko04060,ko04630	Cytokine-cytokine receptor interaction|Jak-STAT signaling pathway
IL15RA	95.331041427911	46.2901660306458	144.371916825176	3.11884638153159	1.64101249466124	0.00840506763568382	0.533462870981411	Up	0.826112	2.49248	GeneID:733692,Genbank:XM_021065032.1	interleukin 15 receptor subunit alpha				ko04060,ko04672,ko04630	Cytokine-cytokine receptor interaction|Intestinal immune network for IgA production|Jak-STAT signaling pathway
INHBE	43.8088771903237	7.90319907840295	79.7145553022445	10.0863655984676	3.33433451932032	8.30616239313174e-05	0.012090883344437	Up	0.224006	1.9473	GeneID:100518554,Genbank:XM_003126320.4	inhibin beta E subunit		GO:0005125,GO:0005160,GO:0005179,GO:0005615,GO:0008083,GO:0010862,GO:0042981,GO:0043408,GO:0048468,GO:0060395	cytokine activity|transforming growth factor beta receptor binding|hormone activity|extracellular space|growth factor activity|positive regulation of pathway-restricted SMAD protein phosphorylation|regulation of apoptotic process|regulation of MAPK cascade|cell development|SMAD protein signal transduction	ko04060,ko04550,ko04350	Cytokine-cytokine receptor interaction|Signaling pathways regulating pluripotency of stem cells|TGF-beta signaling pathway
INSIG1	658.994916755252	390.64384016106	927.345993349445	2.37389124827133	1.24725384434233	0.00127492064448144	0.12934649447648	Up	7.73091	18.3647	GeneID:403162,Genbank:NM_001244521.1	insulin induced gene 1		GO:0006641,GO:0006695,GO:0010894,GO:0032933,GO:0032937,GO:0036316,GO:0042472,GO:0042474,GO:0042632,GO:0045599,GO:0045717,GO:0060021,GO:0060363,GO:0070862,GO:1901303	triglyceride metabolic process|cholesterol biosynthetic process|negative regulation of steroid biosynthetic process|SREBP signaling pathway|SREBP-SCAP-Insig complex|SREBP-SCAP complex retention in endoplasmic reticulum|inner ear morphogenesis|middle ear morphogenesis|cholesterol homeostasis|negative regulation of fat cell differentiation|negative regulation of fatty acid biosynthetic process|pala…
IRF7	276.080401357955	75.6449054647139	476.515897251195	6.29937858106618	2.6552095171471	2.02444098503371e-07	4.30338312247165e-05	Up	1.67212	9.85581	GeneID:100037289,Genbank:XM_021076250.1	interferon regulatory factor 7	IRF	GO:0000122,GO:0000979,GO:0000982,GO:0002819,GO:0003677,GO:0005634,GO:0005654,GO:0005737,GO:0005829,GO:0006366,GO:0006974,GO:0009615,GO:0010008,GO:0016064,GO:0019043,GO:0032479,GO:0032481,GO:0032607,GO:0032608,GO:0032727,GO:0032728,GO:0034124,GO:0034127,GO:0035666,GO:0039530,GO:0045087,GO:0045351,GO:0045655,GO:0045893,GO:0045944,GO:0050776,GO:0051607,GO:0060333,GO:0060337,GO:0060340,GO:2000110	negative regulation of transcription from RNA polymerase II promoter|RNA polymerase II core promoter sequence-specific DNA binding|transcription factor activity, RNA polymerase II proximal promoter sequence-specific DNA binding|regulation of adaptive immune response|DNA binding|nucleus|nucleoplasm|cytoplasm|cytosol|transcription from RNA polymerase II promoter|cellular response to DNA damage stim…	ko04620,ko04623,ko04622	Toll-like receptor signaling pathway|Cytosolic DNA-sensing pathway|RIG-I-like receptor signaling pathway
IRF9	427.275474371998	48.5482229101895	806.002725833806	16.6021056491573	4.05329432543221	3.65653140057787e-16	1.44024319166291e-13	Up	0.90121	17.683	GeneID:780415,Genbank:NM_001078670.1	interferon regulatory factor 9	IRF	GO:0001047,GO:0003700,GO:0005634,GO:0005654,GO:0005737,GO:0005829,GO:0006366,GO:0007166,GO:0051607,GO:0060333,GO:0060337	core promoter binding|DNA binding transcription factor activity|nucleus|nucleoplasm|cytoplasm|cytosol|transcription from RNA polymerase II promoter|cell surface receptor signaling pathway|defense response to virus|interferon-gamma-mediated signaling pathway|type I interferon signaling pathway	ko04630,ko04380	Jak-STAT signaling pathway|Osteoclast differentiation
IRS1	25.5737810244204	11.2902843977185	39.8572776511223	3.53022795946367	1.81976134649056	0.0395794387413615	1	Up	0.0651349	0.284668	GeneID:100512686,Genbank:NM_001244489.1	insulin receptor substrate 1		GO:0000165,GO:0001784,GO:0004871,GO:0005068,GO:0005080,GO:0005088,GO:0005158,GO:0005159,GO:0005634,GO:0005737,GO:0005829,GO:0005886,GO:0005899,GO:0005901,GO:0007165,GO:0008284,GO:0008286,GO:0010907,GO:0014065,GO:0016303,GO:0032000,GO:0032868,GO:0032869,GO:0038111,GO:0042169,GO:0042593,GO:0043231,GO:0043434,GO:0043548,GO:0043552,GO:0045725,GO:0046326,GO:0046627,GO:0046628,GO:0046676,GO:0046934,GO:…	MAPK cascade|phosphotyrosine residue binding|signal transducer activity|transmembrane receptor protein tyrosine kinase adaptor activity|protein kinase C binding|Ras guanyl-nucleotide exchange factor activity|insulin receptor binding|insulin-like growth factor receptor binding|nucleus|cytoplasm|cytosol|plasma membrane|insulin receptor complex|caveola|signal transduction|positive regulation of cell…	ko04722,ko04960,ko04212,ko04920,ko04923,ko04211,ko04152,ko04910,ko04068,ko04151,ko04022,ko04213,ko04150	Neurotrophin signaling pathway|Aldosterone-regulated sodium reabsorption|Longevity regulating pathway - worm|Adipocytokine signaling pathway|Regulation of lipolysis in adipocytes|Longevity regulating pathway|AMPK signaling pathway|Insulin signaling pathway|FoxO signaling pathway|PI3K-Akt signaling pathway|cGMP-PKG signaling pathway|Longevity regulating pathway - multiple species|mTOR signaling pa…
ISG12(A)	125.572306439387	2.2580568795437	248.88655599923	110.221561845477	6.78426266526917	2.06321030762576e-14	7.46770606479034e-12	Up	0.117726	20.8	GeneID:100153902,Genbank:NM_001198921.1	putative ISG12(a) protein
ISG15	15651.7658185493	277.740996183875	31025.7906409147	111.7076379332	6.80358402225331	7.61076607719255e-49	2.03846758611525e-45	Up	21.9917	2549.59	GeneID:100145895,Genbank:NM_001128469.2	ISG15 ubiquitin-like modifier		GO:0005576,GO:0005654,GO:0005829,GO:0016032,GO:0019985,GO:0030501,GO:0031397,GO:0032020,GO:0032480,GO:0032649,GO:0034340,GO:0042742,GO:0045071,GO:0051607,GO:0060337	extracellular region|nucleoplasm|cytosol|viral process|translesion synthesis|positive regulation of bone mineralization|negative regulation of protein ubiquitination|ISG15-protein conjugation|negative regulation of type I interferon production|regulation of interferon-gamma production|response to type I interferon|defense response to bacterium|negative regulation of viral genome replication|defen…	ko04622	RIG-I-like receptor signaling pathway
ISG20	174.397968734123	93.7093605010635	255.086576967183	2.72210348681536	1.44472191514363	0.00737865621309384	0.489182990127489	Up	2.53766	8.05777	GeneID:448855,Genbank:XM_021062570.1	interferon stimulated exonuclease gene 20		GO:0000175,GO:0000738,GO:0004527,GO:0005634,GO:0005654,GO:0005730,GO:0005737,GO:0006364,GO:0006401,GO:0008283,GO:0008310,GO:0008859,GO:0009615,GO:0015030,GO:0016605,GO:0030619,GO:0030620,GO:0034511,GO:0045071,GO:0046872,GO:0051607,GO:0060337	3'-5'-exoribonuclease activity|DNA catabolic process, exonucleolytic|exonuclease activity|nucleus|nucleoplasm|nucleolus|cytoplasm|rRNA processing|RNA catabolic process|cell proliferation|single-stranded DNA 3'-5' exodeoxyribonuclease activity|exoribonuclease II activity|response to virus|Cajal body|PML body|U1 snRNA binding|U2 snRNA binding|U3 snoRNA binding|negative regulation of viral genome re…
ITGA2	2294.17671857491	1411.28554971481	3177.06788743501	2.25118714499488	1.17068599545632	0.000322074527981056	0.0388578565650658	Up	6.69973	14.627	GeneID:397483,Genbank:XM_021076566.1	integrin subunit alpha 2		GO:0007155,GO:0007229,GO:0008305,GO:0046872	cell adhesion|integrin-mediated signaling pathway|integrin complex|metal ion binding	ko04145,ko04640,ko04810,ko04611,ko04151,ko04512,ko04510	Phagosome|Hematopoietic cell lineage|Regulation of actin cytoskeleton|Platelet activation|PI3K-Akt signaling pathway|ECM-receptor interaction|Focal adhesion
JDP2	155.953689635495	86.9351898624324	224.972189408557	2.5878150121321	1.37173449112551	0.012911569011349	0.664849743273202	Up	1.91502	4.91422	GeneID:100624820,Genbank:XM_021099535.1	Jun dimerization protein 2		GO:0000978,GO:0001078,GO:0003682,GO:0005634,GO:0006351,GO:0031065,GO:0045599,GO:0046982	RNA polymerase II proximal promoter sequence-specific DNA binding|transcriptional repressor activity, RNA polymerase II proximal promoter sequence-specific DNA binding|chromatin binding|nucleus|transcription, DNA-templated|positive regulation of histone deacetylation|negative regulation of fat cell differentiation|protein heterodimerization activity
KCNAB2	185.853672387863	121.93507149536	249.772273280366	2.04840387771349	1.03450019528357	0.0491554129486263	1	Up	0.352775	0.807239	GeneID:100514966,Genbank:XM_021095244.1	potassium voltage-gated channel subfamily A regulatory beta subunit 2		GO:0002244,GO:0004033,GO:0005249,GO:0005829,GO:0005856,GO:0008076,GO:0014069,GO:0015459,GO:0016020,GO:0030054,GO:0030424,GO:0031234,GO:0034705,GO:0043005,GO:0043679,GO:0044224,GO:0050905,GO:0055114,GO:0070995,GO:1901379,GO:1990031,GO:2000008	hematopoietic progenitor cell differentiation|aldo-keto reductase (NADP) activity|voltage-gated potassium channel activity|cytosol|cytoskeleton|voltage-gated potassium channel complex|postsynaptic density|potassium channel regulator activity|membrane|cell junction|axon|extrinsic component of cytoplasmic side of plasma membrane|potassium channel complex|neuron projection|axon terminus|juxtaparanod…
KCNN4	114.938477192222	47.4191944704177	182.457759914026	3.84776169126728	1.9440194494527	0.00129720520651118	0.13061783553081	Up	1.03159	3.9965	GeneID:397081,Genbank:NM_214018.2	potassium calcium-activated channel subfamily N member 4		GO:0002376,GO:0005267,GO:0005516,GO:0005886,GO:0006813,GO:0006816,GO:0006884,GO:0006952,GO:0008076,GO:0015269,GO:0016286,GO:0019903,GO:0030322,GO:0031982,GO:0043025,GO:0045332,GO:0046541,GO:0050714,GO:0050862	immune system process|potassium channel activity|calmodulin binding|plasma membrane|potassium ion transport|calcium ion transport|cell volume homeostasis|defense response|voltage-gated potassium channel complex|calcium-activated potassium channel activity|small conductance calcium-activated potassium channel activity|protein phosphatase binding|stabilization of membrane potential|vesicle|neuronal…	ko04974,ko04911,ko04970	Protein digestion and absorption|Insulin secretion|Salivary secretion
KDM7A	77.0863098112149	37.257938512471	116.914681109959	3.13798040841215	1.64983634504825	0.0117581056636301	0.640177439446843	Up	0.227159	0.707655	GeneID:100515632,Genbank:XM_003134614.4	lysine demethylase 7A		GO:0005506,GO:0005634,GO:0005654,GO:0005730,GO:0006351,GO:0008270,GO:0016706,GO:0030901,GO:0032452,GO:0032454,GO:0033169,GO:0035064,GO:0035574,GO:0035575,GO:0045893,GO:0051864,GO:0070544,GO:0071557,GO:0071558	iron ion binding|nucleus|nucleoplasm|nucleolus|transcription, DNA-templated|zinc ion binding|oxidoreductase activity, acting on paired donors, with incorporation or reduction of molecular oxygen, 2-oxoglutarate as one donor, and incorporation of one atom each of oxygen into both donors|midbrain development|histone demethylase activity|histone demethylase activity (H3-K9 specific)|histone H3-K9 de…
KLF4	787.024019259844	497.901541939386	1076.1464965803	2.16136405681449	1.11194209798387	0.00268357879787488	0.23186120813639	Up	7.42329	15.9467	GeneID:595111,Genbank:XM_005660316.3	Kruppel like factor 4	zf-C2H2			ko04550	Signaling pathways regulating pluripotency of stem cells
KLHDC7A	575.65114536723	850.158415148203	301.143875586257	0.3542208960359	-1.49727877348598	0.000194544717119416	0.0245787061477662	Down	4.29675	1.51286	GeneID:100622416,Genbank:XM_005665059.3	kelch domain containing 7A		GO:0016021,GO:0016567,GO:0031463	integral component of membrane|protein ubiquitination|Cul3-RING ubiquitin ligase complex
LARP6	908.853100796482	605.159243717711	1212.54695787525	2.003682452946	1.00265388584837	0.0051630136759315	0.386274185184775	Up	11.0632	21.9367	GeneID:100522415,Genbank:XM_003121764.6	La ribonucleoprotein domain family member 6		GO:0005634,GO:0005737,GO:0005844,GO:0006396,GO:0017022,GO:0030529,GO:0032967,GO:0035613,GO:0045727,GO:0048027,GO:1902416,GO:1990825	nucleus|cytoplasm|polysome|RNA processing|myosin binding|intracellular ribonucleoprotein complex|positive regulation of collagen biosynthetic process|RNA stem-loop binding|positive regulation of translation|mRNA 5'-UTR binding|positive regulation of mRNA binding|sequence-specific mRNA binding
LBH	63.5913676614491	27.0966825545244	100.086052768374	3.69366443906847	1.88505280674228	0.00659186012940839	0.453688138728357	Up	0.446715	1.55992	GeneID:102160087,Genbank:XM_021087663.1	limb bud and heart development		GO:0005634,GO:0005737,GO:0006351,GO:0033147,GO:0045893,GO:0060644,GO:1904674,GO:1904677,GO:2000103,GO:2000737	nucleus|cytoplasm|transcription, DNA-templated|negative regulation of intracellular estrogen receptor signaling pathway|positive regulation of transcription, DNA-templated|mammary gland epithelial cell differentiation|positive regulation of somatic stem cell population maintenance|positive regulation of somatic stem cell division|positive regulation of mammary stem cell proliferation|negative reg…
LGALS3BP	3776.79682996049	489.998342860983	7063.59531706	14.4155493992436	3.84955391614336	1.61536927052159e-26	1.20183473726807e-23	Up	10.9116	160.422	GeneID:110255948,Genbank:XM_021066516.1	galectin 3 binding protein		GO:0005044,GO:0005578,GO:0005615,GO:0007155,GO:0016020	scavenger receptor activity|proteinaceous extracellular matrix|extracellular space|cell adhesion|membrane
LGALS9	14900.2337690001	2871.11932233981	26929.3482156605	9.37939012361021	3.2294941173837	8.4355643927048e-17	3.64416381764847e-14	Up	46.5163	441.514	GeneID:396972,Genbank:XM_021066200.1	galectin 9
LOC100155195	166.636504432895	1.12902843977185	332.143980426019	294.185663288639	8.20058313043149	3.47120261623125e-18	1.54954484788563e-15	Up	0.0158605	4.32667	GeneID:100155195,Genbank:XM_021090310.1	guanylate-binding protein 7		GO:0000139,GO:0003924,GO:0005525,GO:0005634,GO:0048471	Golgi membrane|GTPase activity|GTP binding|nucleus|perinuclear region of cytoplasm
LOC100158115	238.4743421203	330.805332853152	146.143351387448	0.441780518249151	-1.17859829512819	0.0175025829427992	0.808257209551612	Down	7.34123	3.27761	GeneID:100158115,Genbank:XM_001929040.5	acyl-coenzyme A thioesterase 4		GO:0000038,GO:0001676,GO:0004778,GO:0005102,GO:0005777,GO:0005782,GO:0006104,GO:0006637,GO:0016290,GO:0032788,GO:0032789,GO:0043648,GO:0043649,GO:0046459,GO:0047617,GO:0052689,GO:0102991	very long-chain fatty acid metabolic process|long-chain fatty acid metabolic process|succinyl-CoA hydrolase activity|receptor binding|peroxisome|peroxisomal matrix|succinyl-CoA metabolic process|acyl-CoA metabolic process|palmitoyl-CoA hydrolase activity|saturated monocarboxylic acid metabolic process|unsaturated monocarboxylic acid metabolic process|dicarboxylic acid metabolic process|dicarboxyl…	ko01040,ko00062	Biosynthesis of unsaturated fatty acids|Fatty acid elongation
LOC100510917	5.75716232738433	0	11.5143246547687	Inf	Inf	0.0150509775743785	0.725742684474087	Up	0	0.475165	GeneID:100510917,Genbank:XM_003128793.4	glutathione S-transferase A4		GO:0004364,GO:0005739,GO:0006749,GO:0006805,GO:0008144,GO:0009635,GO:0010043,GO:0035094,GO:0043295,GO:0071285	glutathione transferase activity|mitochondrion|glutathione metabolic process|xenobiotic metabolic process|drug binding|response to herbicide|response to zinc ion|response to nicotine|glutathione binding|cellular response to lithium ion	ko00982,ko00480,ko00980	Drug metabolism - cytochrome P450|Glutathione metabolism|Metabolism of xenobiotics by cytochrome P450
LOC100517129	386.910686909475	224.676659514598	549.144714304351	2.44415559449188	1.28933612977883	0.00364792336275763	0.296078725297274	Up	2.74729	6.65432	GeneID:100517129,Genbank:XM_021075662.1	nuclear body protein SP140-like protein		GO:0003677,GO:0016604,GO:0046872	DNA binding|nuclear body|metal ion binding
LOC100519082	727.061867684173	11.2902843977185	1442.83345097063	127.794252132585	6.9976791386864	3.91801401499679e-38	5.83000485431523e-35	Up	0.329432	41.9906	GeneID:100519082,Genbank:XM_003124235.5	interferon-induced transmembrane protein 1		GO:0001503,GO:0005057,GO:0005886,GO:0007166,GO:0008285,GO:0009615,GO:0016020,GO:0016021,GO:0030336,GO:0034341,GO:0035455,GO:0035456,GO:0045071,GO:0045669,GO:0046597,GO:0050776,GO:0051607,GO:0060337	ossification|signal transducer activity, downstream of receptor|plasma membrane|cell surface receptor signaling pathway|negative regulation of cell proliferation|response to virus|membrane|integral component of membrane|negative regulation of cell migration|response to interferon-gamma|response to interferon-alpha|response to interferon-beta|negative regulation of viral genome replication|positiv…
LOC100519098	375.640481709614	124.193128374903	627.087835044324	5.04929574808137	2.33608218160658	5.05478438340171e-07	0.000101035332033606	Up	1.05765	5.37643	GeneID:100519098,Genbank:XM_021102382.1	sterile alpha motif domain-containing protein 9		GO:0005737,GO:0005769,GO:0005829,GO:0034058,GO:0043231	cytoplasm|early endosome|cytosol|endosomal vesicle fusion|intracellular membrane-bounded organelle
LOC100522887	10.1857487330646	0	20.3714974661292	Inf	Inf	0.00116436891609361	0.119947911725582	Up	0	0.303067	GeneID:100522887,Genbank:XM_003129812.6	caspase-13		GO:0004197,GO:0006915,GO:0035234,GO:0042981,GO:0050718,GO:0050727,GO:0070269,GO:0072557,GO:0072559,GO:0097153,GO:0097169	cysteine-type endopeptidase activity|apoptotic process|ectopic germ cell programmed cell death|regulation of apoptotic process|positive regulation of interleukin-1 beta secretion|regulation of inflammatory response|pyroptosis|IPAF inflammasome complex|NLRP3 inflammasome complex|cysteine-type endopeptidase activity involved in apoptotic process|AIM2 inflammasome complex
LOC100523310	7.52859688965643	0	15.0571937793129	Inf	Inf	0.00511347775316238	0.3847173824177	Up	0	0.228475	GeneID:100523310,Genbank:XM_005663706.3	guanylate-binding protein 6		GO:0003924,GO:0005525,GO:0006955,GO:0042742,GO:0070062,GO:0071346	GTPase activity|GTP binding|immune response|defense response to bacterium|extracellular exosome|cellular response to interferon-gamma
LOC100523668	12.2004944539725	2.2580568795437	22.1429320284013	9.80618877628797	3.29369253482297	0.0106428316383611	0.602227316975417	Up	0.028771	0.243621	GeneID:100523668,Genbank:XM_021090315.1	guanylate-binding protein 2-like		GO:0000139,GO:0003924,GO:0005525,GO:0005654,GO:0005829,GO:0006955,GO:0015629,GO:0048471,GO:0060333,GO:0060337	Golgi membrane|GTPase activity|GTP binding|nucleoplasm|cytosol|immune response|actin cytoskeleton|perinuclear region of cytoplasm|interferon-gamma-mediated signaling pathway|type I interferon signaling pathway
LOC100623441	102.319616872799	24.8386256749807	179.800608070618	7.23875026031439	2.85574064359612	1.28225659242082e-05	0.00223012730983112	Up	0.329837	2.39783	GeneID:100623441,Genbank:XM_013995888.1	sulfotransferase 1C4
LOC100624226	2204.02868980371	1351.4470424069	3056.61033720051	2.26173149319765	1.17742766654026	0.000302931804574432	0.0372517407373412	Up	8.04993	17.9049	GeneID:100624226,Genbank:XM_005670430.3	tumor necrosis factor receptor superfamily member 10A-like		GO:0004872,GO:0005031,GO:0005622,GO:0005886,GO:0005887,GO:0006915,GO:0006919,GO:0006954,GO:0006955,GO:0007166,GO:0007250,GO:0007275,GO:0008625,GO:0009986,GO:0032496,GO:0034976,GO:0042127,GO:0042981,GO:0043123,GO:0043154,GO:0045569,GO:0050900,GO:0070059,GO:0071260,GO:0097296,GO:1902041,GO:1902042	receptor activity|tumor necrosis factor-activated receptor activity|intracellular|plasma membrane|integral component of plasma membrane|apoptotic process|activation of cysteine-type endopeptidase activity involved in apoptotic process|inflammatory response|immune response|cell surface receptor signaling pathway|activation of NF-kappaB-inducing kinase activity|multicellular organism development|ex…	ko04060,ko04210,ko04650	Cytokine-cytokine receptor interaction|Apoptosis|Natural killer cell mediated cytotoxicity
LOC100626247	194.536598788681	1.12902843977185	387.94416913759	343.608854721131	8.42462340464942	5.64589706331861e-20	3.02439413887851e-17	Up	0.092633	30.9975	GeneID:100626247,Genbank:XM_003354408.4	interferon-induced transmembrane protein 1-like		GO:0001503,GO:0005057,GO:0005886,GO:0007166,GO:0008285,GO:0009615,GO:0016020,GO:0016021,GO:0030336,GO:0034341,GO:0035455,GO:0035456,GO:0045071,GO:0045669,GO:0046597,GO:0050776,GO:0051607,GO:0060337	ossification|signal transducer activity, downstream of receptor|plasma membrane|cell surface receptor signaling pathway|negative regulation of cell proliferation|response to virus|membrane|integral component of membrane|negative regulation of cell migration|response to interferon-gamma|response to interferon-alpha|response to interferon-beta|negative regulation of viral genome replication|positiv…
LOC100626318	117.960595773584	50.8062797897332	185.114911757435	3.64354391865633	1.86534238079945	0.00183344431162447	0.172911874797711	Up	0.336228	1.18816	GeneID:100626318,Genbank:XM_005664804.3	cationic amino acid transporter 3-like		GO:0005886,GO:0006865,GO:0015171,GO:0015181,GO:0015189,GO:0016021	plasma membrane|amino acid transport|amino acid transmembrane transporter activity|arginine transmembrane transporter activity|L-lysine transmembrane transporter activity|integral component of membrane
LOC100626407	24.2793333286271	3.38708531931555	45.1715813379386	13.3364167357516	3.73729918629858	0.00038399995252815	0.0455090917190884	Up	0.107174	1.39382	GeneID:100626407,Genbank:XM_013998732.2	cationic amino acid transporter 3		GO:0005886,GO:0006865,GO:0015171,GO:0015181,GO:0015189,GO:0016021	plasma membrane|amino acid transport|amino acid transmembrane transporter activity|arginine transmembrane transporter activity|L-lysine transmembrane transporter activity|integral component of membrane
LOC100738479	46.9867795769143	4.5161137590874	89.4574453947411	19.8085013281017	4.30804782780004	2.32480605265831e-06	0.00045121453126377	Up	0.031531	1.04736	GeneID:100738479,Genbank:XM_005667079.3	tripartite motif-containing protein 34		GO:0005737,GO:0005829,GO:0008270,GO:0051091,GO:0051607,GO:0060333,GO:0070206	cytoplasm|cytosol|zinc ion binding|positive regulation of DNA binding transcription factor activity|defense response to virus|interferon-gamma-mediated signaling pathway|protein trimerization
LOC102161784	7.08573824908841	0	14.1714764981768	Inf	Inf	0.00664368667443407	0.453688138728357	Up	0	0.0698474	GeneID:102161784,Genbank:XM_005663708.3	guanylate-binding protein 6-like		GO:0003924,GO:0005525,GO:0006955,GO:0042742,GO:0070062,GO:0071346	GTPase activity|GTP binding|immune response|defense response to bacterium|extracellular exosome|cellular response to interferon-gamma
LOC102162336	174.407604184916	106.128673338554	242.686535031278	2.2867197657046	1.19327957633114	0.0258203268103363	1	Up	2.28947	5.39466	GeneID:102162336,Genbank:XM_021064570.1	major centromere autoantigen B-like
LOC106510284	101.930157359728	41.7740522715584	162.086262447897	3.88007036986097	1.95608281770334	0.0016520706923214	0.160322686315712	Up	0.232071	1.03048	GeneID:106510284,Genbank:XM_021091543.1	apolipoprotein L3-like		GO:0004871,GO:0005319,GO:0005576,GO:0005737,GO:0006954,GO:0008289,GO:0016020,GO:0042157,GO:0043123	signal transducer activity|lipid transporter activity|extracellular region|cytoplasm|inflammatory response|lipid binding|membrane|lipoprotein metabolic process|positive regulation of I-kappaB kinase/NF-kappaB signaling
LOC110255360	11.1931215935185	1.12902843977185	21.2572147472652	18.8278824504729	4.2347988457694	0.00452901808153547	0.352631454348389	Up	0.00534631	0.0900713	GeneID:110255360,Genbank:XM_021062326.1	interferon-induced very large GTPase 1-like		GO:0005525,GO:0005634,GO:0005829	GTP binding|nucleus|cytosol
LOC110255907	3.95159953920147	7.90319907840295	0	0	-Inf	0.0329045902702272	1	Down	0.130664	0	GeneID:110255907,Genbank:XM_021066319.1	uncharacterized LOC110255907
LOC110256054	5.08062797897332	10.1612559579466	0	0	-Inf	0.0138448754913697	0.686705824371939	Down	0.048838	0	GeneID:110256054,Genbank:XM_021067439.1	wiskott-Aldrich syndrome protein family member 1-like		GO:0003779,GO:0005634,GO:0005737,GO:0005741,GO:0005856,GO:0005925,GO:0005938,GO:0006898,GO:0016601,GO:0030027,GO:0030036,GO:0031209,GO:0032154,GO:0034237,GO:0035046,GO:0045120,GO:0045202,GO:0048365,GO:0051388,GO:0071933,GO:0072673,GO:0097484,GO:1990416,GO:2000601	actin binding|nucleus|cytoplasm|mitochondrial outer membrane|cytoskeleton|focal adhesion|cell cortex|receptor-mediated endocytosis|Rac protein signal transduction|lamellipodium|actin cytoskeleton organization|SCAR complex|cleavage furrow|protein kinase A regulatory subunit binding|pronuclear migration|pronucleus|synapse|Rac GTPase binding|positive regulation of neurotrophin TRK receptor signaling…	ko04810,ko04520,ko04666	Regulation of actin cytoskeleton|Adherens junction|Fc gamma R-mediated phagocytosis
LOC110256626	518.234933802714	272.095853985016	764.374013620412	2.8092086021366	1.49016375799724	0.000316673584879998	0.0385535695337539	Up	2.26886	6.08861	GeneID:110256626,Genbank:XM_021072532.1	proline dehydrogenase 1, mitochondrial		GO:0004657,GO:0005739,GO:0005759,GO:0010133,GO:0071949	proline dehydrogenase activity|mitochondrion|mitochondrial matrix|proline catabolic process to glutamate|FAD binding	ko00330	Arginine and proline metabolism
LOC110260477	3.98572776511223	0	7.97145553022446	Inf	Inf	0.0492660579686164	1	Up	0	0.448486	GeneID:110260477,Genbank:XM_021090802.1	splicing factor, arginine/serine-rich 19-like
LOC110260835	5.3143036868163	0	10.6286073736326	Inf	Inf	0.0200128092521638	0.887993389258245	Up	0	0.0429004	GeneID:110260835,Genbank:XM_021093099.1	uncharacterized LOC110260835
LOC110261384	24.7659556458987	7.90319907840295	41.6287122133944	5.26732425697754	2.39707027466828	0.00959268983658214	0.573505813801375	Up	0.0399322	0.157858	GeneID:110261384,Genbank:XM_021097585.1	translation initiation factor IF-2-like
LOC733579	988.823835893243	208.870261357792	1768.77741042869	8.46830658864739	3.08207350197591	6.86741870096277e-16	2.62767060695124e-13	Up	4.23945	35.6586	GeneID:733579,Genbank:NM_001044532.1	tripartite motif protein TRIM5		GO:0000932,GO:0002218,GO:0004842,GO:0005634,GO:0006914,GO:0008270,GO:0008329,GO:0031664,GO:0043123,GO:0043410,GO:0045087,GO:0051092,GO:0051607,GO:0070534	P-body|activation of innate immune response|ubiquitin-protein transferase activity|nucleus|autophagy|zinc ion binding|signaling pattern recognition receptor activity|regulation of lipopolysaccharide-mediated signaling pathway|positive regulation of I-kappaB kinase/NF-kappaB signaling|positive regulation of MAPK cascade|innate immune response|positive regulation of NF-kappaB transcription factor a…
LOC780435	48.0379161140718	10.1612559579466	85.9145762701969	8.45511387822163	3.07982418579306	0.000138506092994208	0.0189272816059024	Up	0.0954761	2.76099	GeneID:780435,Genbank:XM_021088755.1	glutathione S-transferase mu 2		GO:0004364,GO:0005737,GO:0008152	glutathione transferase activity|cytoplasm|metabolic process	ko00982,ko00480,ko00980	Drug metabolism - cytochrome P450|Glutathione metabolism|Metabolism of xenobiotics by cytochrome P450
LPIN1	429.82862494513	277.740996183875	581.916253706385	2.09517594342153	1.06707140003134	0.0129408926784935	0.664849743273202	Up	1.40798	2.94226	GeneID:100170845,Genbank:XM_021085565.1	lipin 1		GO:0003713,GO:0005634,GO:0005635,GO:0005654,GO:0005737,GO:0005741,GO:0005789,GO:0005829,GO:0006351,GO:0006642,GO:0006646,GO:0006656,GO:0007077,GO:0008195,GO:0009062,GO:0019432,GO:0031100,GO:0031965,GO:0032869,GO:0045944	transcription coactivator activity|nucleus|nuclear envelope|nucleoplasm|cytoplasm|mitochondrial outer membrane|endoplasmic reticulum membrane|cytosol|transcription, DNA-templated|triglyceride mobilization|phosphatidylethanolamine biosynthetic process|phosphatidylcholine biosynthetic process|mitotic nuclear envelope disassembly|phosphatidate phosphatase activity|fatty acid catabolic process|trigly…	ko00564,ko00561	Glycerophospholipid metabolism|Glycerolipid metabolism
MEGF6	732.04247176976	982.254742601509	481.830200938012	0.49053486844144	-1.02757240443751	0.00615941699834369	0.436438690168353	Down	7.13223	3.70629	GeneID:102165253,Genbank:XM_021095213.1	multiple EGF like domains 6		GO:0005509,GO:0005576	calcium ion binding|extracellular region
MKNK2	5603.49702525989	3485.3107935757	7721.68325694409	2.21549345647369	1.14762806578712	0.0005189257073672	0.0593970348124918	Up	48.6679	107.992	GeneID:100517077,Genbank:XM_021084205.1	MAP kinase interacting serine/threonine kinase 2		GO:0004674,GO:0004683,GO:0005516,GO:0005524,GO:0005634,GO:0005737,GO:0006417,GO:0006468,GO:0009931,GO:0016605,GO:0018105,GO:0030097,GO:0035556,GO:0046777,GO:0046872,GO:0071243,GO:0097192	protein serine/threonine kinase activity|calmodulin-dependent protein kinase activity|calmodulin binding|ATP binding|nucleus|cytoplasm|regulation of translation|protein phosphorylation|calcium-dependent protein serine/threonine kinase activity|PML body|peptidyl-serine phosphorylation|hemopoiesis|intracellular signal transduction|protein autophosphorylation|metal ion binding|cellular response to a…	ko04910,ko04066,ko04010	Insulin signaling pathway|HIF-1 signaling pathway|MAPK signaling pathway
MOV10	2463.30495559519	1406.76943595572	3519.84047523467	2.50207346368979	1.32312414927391	4.96371370775291e-05	0.00791357785407464	Up	14.2875	36.2728	GeneID:100521086,Genbank:XM_005655442.3	Mov10 RISC complex RNA helicase		GO:0000932,GO:0003723,GO:0004386,GO:0005524,GO:0005615,GO:0005829,GO:0006351,GO:0006355,GO:0007223,GO:0035195,GO:0035279,GO:0045652	P-body|RNA binding|helicase activity|ATP binding|extracellular space|cytosol|transcription, DNA-templated|regulation of transcription, DNA-templated|Wnt signaling pathway, calcium modulating pathway|gene silencing by miRNA|mRNA cleavage involved in gene silencing by miRNA|regulation of megakaryocyte differentiation
MROH6	7.65988791976715	13.5483412772622	1.7714345622721	0.13074918368384	-2.93512615567291	0.0429045404805594	1	Down	0.187303	0.0248125	GeneID:100737318,Genbank:XM_021090446.1	maestro heat like repeat family member 6
MUC12	16.0838375413524	25.9676541147525	6.20002096795235	0.238759378900925	-2.06637068895116	0.041373176611081	1	Down	0.314517	0.0750328	GeneID:100286744,Genbank:XM_021087977.1	mucin 12, cell surface associated
MX1	5978.85864330582	84.6771329828887	11873.0401536288	140.21542458255	7.13150125342229	2.22490385002188e-59	1.48979561797465e-55	Up	1.20884	179.014	GeneID:397128,Genbank:NM_214061.2	MX dynamin like GTPase 1		GO:0000266,GO:0003374,GO:0003924,GO:0005525,GO:0005737,GO:0005789,GO:0008017,GO:0031966,GO:0032439,GO:0045071,GO:0048471,GO:0051607,GO:0061025,GO:0071357,GO:1901253	mitochondrial fission|dynamin family protein polymerization involved in mitochondrial fission|GTPase activity|GTP binding|cytoplasm|endoplasmic reticulum membrane|microtubule binding|mitochondrial membrane|endosome localization|negative regulation of viral genome replication|perinuclear region of cytoplasm|defense response to virus|membrane fusion|cellular response to type I interferon|negative r…
MX2	294.423104075123	3.38708531931555	585.459122830929	172.850420830036	7.43338030583478	7.7148395048231e-24	5.4377437183469e-21	Up	0.0674274	9.0568	GeneID:396893,Genbank:NM_001097416.1	myxovirus (influenza virus) resistance 2 (mouse)		GO:0000266,GO:0003374,GO:0003924,GO:0005525,GO:0005634,GO:0005643,GO:0008017,GO:0009615,GO:0031966,GO:0035455,GO:0045087,GO:0046822,GO:0051607,GO:0051726,GO:0061025	mitochondrial fission|dynamin family protein polymerization involved in mitochondrial fission|GTPase activity|GTP binding|nucleus|nuclear pore|microtubule binding|response to virus|mitochondrial membrane|response to interferon-alpha|innate immune response|regulation of nucleocytoplasmic transport|defense response to virus|regulation of cell cycle|membrane fusion
MXI1	205.548635505581	132.096327453306	279.000943557856	2.11210219796972	1.07867964385212	0.0359807322877334	1	Up	1.14954	2.57883	GeneID:100154269,Genbank:XM_003133181.6	MAX interactor 1, dimerization protein	bHLH	GO:0000122,GO:0003677,GO:0005634,GO:0005737,GO:0006351,GO:0006355,GO:0046983,GO:0090575	negative regulation of transcription from RNA polymerase II promoter|DNA binding|nucleus|cytoplasm|transcription, DNA-templated|regulation of transcription, DNA-templated|protein dimerization activity|RNA polymerase II transcription factor complex
MYCL	27.9097298065784	12.4193128374903	43.4001467756665	3.49456909118626	1.80511457052616	0.0360239880661982	1	Up	0.159658	0.587107	GeneID:100518432,Genbank:XM_021095995.1	MYCL proto-oncogene, bHLH transcription factor		GO:0003677,GO:0003700,GO:0005634,GO:0045607,GO:0046983	DNA binding|DNA binding transcription factor activity|nucleus|regulation of inner ear auditory receptor cell differentiation|protein dimerization activity
MYL9	281.679354991295	390.64384016106	172.71486982153	0.442128742514718	-1.17746156883887	0.0135642407970746	0.680345740653268	Down	10.7006	4.67971	GeneID:100157760,Genbank:NM_001244472.1	myosin light chain 9		GO:0005509,GO:0005829,GO:0005859,GO:0006936,GO:0006937,GO:0008307,GO:0045652,GO:0070527	calcium ion binding|cytosol|muscle myosin complex|muscle contraction|regulation of muscle contraction|structural constituent of muscle|regulation of megakaryocyte differentiation|platelet aggregation	ko04024,ko04921,ko04670,ko04510,ko04810,ko04530,ko04270,ko04022	cAMP signaling pathway|Oxytocin signaling pathway|Leukocyte transendothelial migration|Focal adhesion|Regulation of actin cytoskeleton|Tight junction|Vascular smooth muscle contraction|cGMP-PKG signaling pathway
MYO1G	9.86454567181446	1.12902843977185	18.6000629038571	16.4743971441638	4.04215376782701	0.00865379929981237	0.539138276724157	Up	0.0115815	0.13729	GeneID:100512998,Genbank:XM_021079179.1	myosin IG		GO:0001891,GO:0002456,GO:0003774,GO:0003779,GO:0005516,GO:0005524,GO:0005546,GO:0005547,GO:0005886,GO:0005902,GO:0006887,GO:0016020,GO:0016459,GO:0030027,GO:0030175,GO:0031256,GO:0031589,GO:0038096,GO:0043325,GO:0070062,GO:0071976,GO:0072678	phagocytic cup|T cell mediated immunity|motor activity|actin binding|calmodulin binding|ATP binding|phosphatidylinositol-4,5-bisphosphate binding|phosphatidylinositol-3,4,5-trisphosphate binding|plasma membrane|microvillus|exocytosis|membrane|myosin complex|lamellipodium|filopodium|leading edge membrane|cell-substrate adhesion|Fc-gamma receptor signaling pathway involved in phagocytosis|phosphati…
MYO7A	27.7880742272605	11.2902843977185	44.2858640568025	3.92247551051519	1.97176443993561	0.0233766613593395	0.972236797901474	Up	0.031161	0.171778	GeneID:397373,Genbank:NM_001099928.1	myosin VIIA
MYOM3	488.791858718967	307.095735617943	670.48798181999	2.18331908930882	1.12652299378364	0.00675679122670516	0.457004788424422	Up	1.56	3.58155	GeneID:102166275,Genbank:XM_021095533.1	myomesin 3		GO:0005859,GO:0006941,GO:0007015,GO:0008307,GO:0030018,GO:0031430,GO:0042803,GO:0045214,GO:0051015,GO:0051371,GO:0071688,GO:0097493	muscle myosin complex|striated muscle contraction|actin filament organization|structural constituent of muscle|Z disc|M band|protein homodimerization activity|sarcomere organization|actin filament binding|muscle alpha-actinin binding|striated muscle myosin thick filament assembly|structural molecule activity conferring elasticity
NAT8	34.6252794441808	54.1933651090488	15.0571937793129	0.277842015328159	-1.84766331442257	0.0203774830309162	0.897681752467201	Down	0.808015	0.217757	GeneID:100516363,Genbank:XM_003125006.4	N-acetyltransferase 8 (putative)		GO:0001702,GO:0004468,GO:0005789,GO:0005793,GO:0008080,GO:0010628,GO:0016021,GO:0018003,GO:0033116,GO:0043066,GO:0044267,GO:0050435	gastrulation with mouth forming second|lysine N-acetyltransferase activity, acting on acetyl phosphate as donor|endoplasmic reticulum membrane|endoplasmic reticulum-Golgi intermediate compartment|N-acetyltransferase activity|positive regulation of gene expression|integral component of membrane|peptidyl-lysine N6-acetylation|endoplasmic reticulum-Golgi intermediate compartment membrane|negative re…
NEMP2	163.31686726913	81.2900476635732	245.343686874686	3.0181269900353	1.59365350965512	0.00376631010214759	0.303343940878008	Up	0.665322	2.02378	GeneID:100515587,Genbank:XM_021076065.1	nuclear envelope integral membrane protein 2		GO:0005635,GO:0005637,GO:0016021	nuclear envelope|nuclear inner membrane|integral component of membrane
NES	179.045373523321	116.289929296501	241.800817750142	2.07929284343815	1.05609295878488	0.0465349109742591	1	Up	0.710645	1.46535	GeneID:100153933,Genbank:XM_005663265.3	nestin		GO:0000086,GO:0005198,GO:0005737,GO:0005882,GO:0007417,GO:0007420,GO:0019215,GO:0030844,GO:0031012,GO:0031076,GO:0032091,GO:0043086,GO:0045111,GO:0072089,GO:2000179	G2/M transition of mitotic cell cycle|structural molecule activity|cytoplasm|intermediate filament|central nervous system development|brain development|intermediate filament binding|positive regulation of intermediate filament depolymerization|extracellular matrix|embryonic camera-type eye development|negative regulation of protein binding|negative regulation of catalytic activity|intermediate fi…
NEURL3	66.4139387608787	32.7418247533836	100.086052768374	3.05682574267735	1.61203431233586	0.017437115103081	0.808257209551612	Up	0.520488	1.69273	GeneID:100524797,Genbank:XM_003124839.5	neuralized E3 ubiquitin protein ligase 3		GO:0046872,GO:0061630	metal ion binding|ubiquitin protein ligase activity
NFATC4	23.5590353035125	9.0322275181748	38.0858430888502	4.21666117380383	2.07610109975034	0.0239756081802005	0.990991804781621	Up	0.105917	0.354714	GeneID:100154469,Genbank:XM_013978173.2	nuclear factor of activated T-cells 4	RHD	GO:0000978,GO:0001078,GO:0001227,GO:0001569,GO:0003713,GO:0005634,GO:0005667,GO:0005829,GO:0006366,GO:0006954,GO:0007507,GO:0008134,GO:0008630,GO:0016607,GO:0030178,GO:0032091,GO:0032760,GO:0033173,GO:0034644,GO:0035562,GO:0042975,GO:0045333,GO:0045944,GO:0048167,GO:0050774,GO:0051145,GO:0055001,GO:0071285,GO:1902894,GO:1904637,GO:2000297,GO:2001235	RNA polymerase II proximal promoter sequence-specific DNA binding|transcriptional repressor activity, RNA polymerase II proximal promoter sequence-specific DNA binding|transcriptional repressor activity, RNA polymerase II transcription regulatory region sequence-specific DNA binding|branching involved in blood vessel morphogenesis|transcription coactivator activity|nucleus|transcription factor co…	ko04360,ko04921,ko04022,ko04310	Axon guidance|Oxytocin signaling pathway|cGMP-PKG signaling pathway|Wnt signaling pathway
NFE2L3	22.2304593818084	9.0322275181748	35.428691245442	3.92247551051519	1.97176443993561	0.034125031418518	1	Up	0.039138	0.143639	GeneID:100622324,Genbank:XM_003360190.4	nuclear factor, erythroid 2 like 3	TF_bZIP	GO:0000976,GO:0000978,GO:0001078,GO:0003700,GO:0003713,GO:0005634,GO:0005737,GO:0006357,GO:0006366,GO:0045893	transcription regulatory region sequence-specific DNA binding|RNA polymerase II proximal promoter sequence-specific DNA binding|transcriptional repressor activity, RNA polymerase II proximal promoter sequence-specific DNA binding|DNA binding transcription factor activity|transcription coactivator activity|nucleus|cytoplasm|regulation of transcription from RNA polymerase II promoter|transcription …
NFIL3	958.551239640573	523.869196054138	1393.23328322701	2.65950602501741	1.41115830533636	8.20363836419352e-05	0.0120728708761846	Up	11.3737	30.0748	GeneID:100153822,Genbank:XM_001928870.6	nuclear factor, interleukin 3 regulated	TF_bZIP	GO:0000978,GO:0001078,GO:0005634,GO:0006355,GO:0006366,GO:0006955,GO:0007623,GO:0010628,GO:0071353	RNA polymerase II proximal promoter sequence-specific DNA binding|transcriptional repressor activity, RNA polymerase II proximal promoter sequence-specific DNA binding|nucleus|regulation of transcription, DNA-templated|transcription from RNA polymerase II promoter|immune response|circadian rhythm|positive regulation of gene expression|cellular response to interleukin-4
NHLRC2	132.428782557893	69.9997632658547	194.857801849931	2.78369229778497	1.47699974818603	0.0101213553386948	0.591900396051533	Up	1.19997	3.20584	GeneID:100155569,Genbank:NM_001243561.1	NHL repeat containing 2
NLRC5	22.8291018276051	2.2580568795437	43.4001467756665	19.2201300015244	4.26454618916345	0.000180162179304234	0.0234738616449131	Up	0.00721528	0.244561	GeneID:100135667,Genbank:XM_021093211.1	NLR family CARD domain containing 5		GO:0000979,GO:0005524,GO:0005634,GO:0005737,GO:0005813,GO:0005829,GO:0032088,GO:0032480,GO:0043549,GO:0045087,GO:0045345,GO:0045944,GO:0051607,GO:0060335,GO:0060339,GO:0060340	RNA polymerase II core promoter sequence-specific DNA binding|ATP binding|nucleus|cytoplasm|centrosome|cytosol|negative regulation of NF-kappaB transcription factor activity|negative regulation of type I interferon production|regulation of kinase activity|innate immune response|positive regulation of MHC class I biosynthetic process|positive regulation of transcription from RNA polymerase II prom…
NOS2	20.2157136609005	6.7741706386311	33.6572566831699	4.96846897998591	2.31280135777067	0.0183831598166375	0.83323031606919	Up	0.039494	0.166977	GeneID:396859,Genbank:XM_021066186.1	nitric oxide synthase 2		GO:0003958,GO:0004517,GO:0005506,GO:0005516,GO:0005622,GO:0006809,GO:0006954,GO:0007263,GO:0010181,GO:0018119,GO:0020037,GO:0031284,GO:0032310,GO:0042742,GO:0045776,GO:0050660,GO:0050661,GO:0072604,GO:0072606,GO:0097755,GO:1900015	NADPH-hemoprotein reductase activity|nitric-oxide synthase activity|iron ion binding|calmodulin binding|intracellular|nitric oxide biosynthetic process|inflammatory response|nitric oxide mediated signal transduction|FMN binding|peptidyl-cysteine S-nitrosylation|heme binding|positive regulation of guanylate cyclase activity|prostaglandin secretion|defense response to bacterium|negative regulation …	ko04066,ko04146,ko00330,ko04020,ko00220	HIF-1 signaling pathway|Peroxisome|Arginine and proline metabolism|Calcium signaling pathway|Arginine biosynthesis
NUPR1	55.1770534906566	27.0966825545244	83.2574244267888	3.07260581657023	1.61946269600473	0.022674531171069	0.957670292946976	Up	0.945941	2.91997	GeneID:110260086,Genbank:XM_021088038.1	nuclear protein 1, transcriptional regulator		GO:0002526,GO:0003677,GO:0003682,GO:0005634,GO:0005829,GO:0006351,GO:0006357,GO:0006461,GO:0006473,GO:0008283,GO:0008584,GO:0009636,GO:0031401,GO:0032993,GO:0035914,GO:0042771,GO:0043065,GO:0045786,GO:0048147,GO:2000194	acute inflammatory response|DNA binding|chromatin binding|nucleus|cytosol|transcription, DNA-templated|regulation of transcription from RNA polymerase II promoter|protein complex assembly|protein acetylation|cell proliferation|male gonad development|response to toxic substance|positive regulation of protein modification process|protein-DNA complex|skeletal muscle cell differentiation|intrinsic ap…
NXPH3	194.613682395024	100.483531139695	288.743833650352	2.87354385714146	1.52283106831293	0.00387731935960625	0.307248880851165	Up	1.7649	5.11378	GeneID:100736722,Genbank:XM_003483007.4	neurexophilin 3		GO:0005102,GO:0005576,GO:0007218	receptor binding|extracellular region|neuropeptide signaling pathway
OAS1	804.805440942213	13.5483412772622	1596.06254060716	117.805014499139	6.88025714014063	1.21564093754276e-39	2.32569477651037e-36	Up	0.276238	30.2945	GeneID:397570,Genbank:XM_021073680.1	2'-5'-oligoadenylate synthetase 1		GO:0001730,GO:0003725,GO:0005524,GO:0005576,GO:0005634,GO:0005737,GO:0005739,GO:0005783,GO:0006164,GO:0045071,GO:0045087,GO:0046872,GO:0051607	2'-5'-oligoadenylate synthetase activity|double-stranded RNA binding|ATP binding|extracellular region|nucleus|cytoplasm|mitochondrion|endoplasmic reticulum|purine nucleotide biosynthetic process|negative regulation of viral genome replication|innate immune response|metal ion binding|defense response to virus
OAS2	3784.62375372883	303.708650298628	7265.53885715902	23.9227261061384	4.58030989561526	3.01153775583264e-34	4.03305136261107e-31	Up	2.90543	72.0954	GeneID:595128,Genbank:XM_021072182.1	2'-5'-oligoadenylate synthetase 2		GO:0001730,GO:0003725,GO:0005524,GO:0005654,GO:0005739,GO:0005783,GO:0005829,GO:0006401,GO:0006486,GO:0009615,GO:0018377,GO:0045087,GO:0046872,GO:0048471,GO:0051607	2'-5'-oligoadenylate synthetase activity|double-stranded RNA binding|ATP binding|nucleoplasm|mitochondrion|endoplasmic reticulum|cytosol|RNA catabolic process|protein glycosylation|response to virus|protein myristoylation|innate immune response|metal ion binding|perinuclear region of cytoplasm|defense response to virus
OASL	833.391705097202	15.8063981568059	1650.9770120376	104.449919308576	6.70666756764492	1.70918564047189e-39	2.86117676214995e-36	Up	0.484216	56.1401	GeneID:595119,Genbank:NM_001031790.1	2'-5'-oligoadenylate synthetase like		GO:0003677,GO:0003723,GO:0003725,GO:0005524,GO:0005654,GO:0005730,GO:0005737,GO:0005829,GO:0009615,GO:0016020,GO:0016740,GO:0045071,GO:0046966,GO:0051607,GO:0060333,GO:0060337	DNA binding|RNA binding|double-stranded RNA binding|ATP binding|nucleoplasm|nucleolus|cytoplasm|cytosol|response to virus|membrane|transferase activity|negative regulation of viral genome replication|thyroid hormone receptor binding|defense response to virus|interferon-gamma-mediated signaling pathway|type I interferon signaling pathway
OSR2	244.406559154499	348.869787889502	139.943330419496	0.401133417903819	-1.31784593467903	0.00774084732688268	0.505685011715185	Down	2.43635	0.992705	GeneID:100155180,Genbank:XM_021089058.1	odd-skipped related transciption factor 2	zf-C2H2	GO:0000122,GO:0001656,GO:0001823,GO:0002062,GO:0005634,GO:0008284,GO:0009790,GO:0010628,GO:0030154,GO:0030501,GO:0033687,GO:0035115,GO:0035116,GO:0036023,GO:0042474,GO:0042476,GO:0042733,GO:0043565,GO:0045893,GO:0045944,GO:0046872,GO:0048704,GO:0050679,GO:0060021,GO:0060272,GO:0060322,GO:0060349,GO:0061029,GO:0072498	negative regulation of transcription from RNA polymerase II promoter|metanephros development|mesonephros development|chondrocyte differentiation|nucleus|positive regulation of cell proliferation|embryo development|positive regulation of gene expression|cell differentiation|positive regulation of bone mineralization|osteoblast proliferation|embryonic forelimb morphogenesis|embryonic hindlimb morph…
PAPOLG	231.764822652502	141.128554971481	322.401090333522	2.28444973732405	1.19184670058485	0.0174901172992066	0.808257209551612	Up	1.04203	2.46492	GeneID:100523547,Genbank:XM_003125108.5	poly(A) polymerase gamma		GO:0003723,GO:0004652,GO:0005524,GO:0005634,GO:0005654,GO:0005829,GO:0006378,GO:0016020,GO:0016604,GO:0043631,GO:0046872	RNA binding|polynucleotide adenylyltransferase activity|ATP binding|nucleus|nucleoplasm|cytosol|mRNA polyadenylation|membrane|nuclear body|RNA polyadenylation|metal ion binding	ko03015	mRNA surveillance pathway
PARP10	336.979680653813	213.38637511688	460.572986190746	2.15839922271735	1.10996173385563	0.015223108646301	0.728099539254512	Up	2.73649	5.82116	GeneID:100516730,Genbank:XM_003125470.6	poly(ADP-ribose) polymerase family member 10		GO:0003950,GO:0005634,GO:0005730,GO:0005737,GO:0005829,GO:0006471,GO:0010629,GO:0010847,GO:0032088,GO:0033159,GO:0034356,GO:0043231,GO:0045071,GO:0048147,GO:0070212,GO:0070213,GO:0070530,GO:1900045	NAD+ ADP-ribosyltransferase activity|nucleus|nucleolus|cytoplasm|cytosol|protein ADP-ribosylation|negative regulation of gene expression|regulation of chromatin assembly|negative regulation of NF-kappaB transcription factor activity|negative regulation of protein import into nucleus, translocation|NAD biosynthesis via nicotinamide riboside salvage pathway|intracellular membrane-bounded organelle|…
PARP12	3.98572776511223	0	7.97145553022446	Inf	Inf	0.0492660579686164	1	Up	0	0.103781	GeneID:100515805,Genbank:XM_003134615.4	poly(ADP-ribose) polymerase family member 12		GO:0003723,GO:0003950,GO:0005634,GO:0046872	RNA binding|NAD+ ADP-ribosyltransferase activity|nucleus|metal ion binding
PARP14	252.560716153885	13.5483412772622	491.573091030508	36.2828984722655	5.18121780556456	1.35698129319577e-16	5.67896671202429e-14	Up	0.0966289	3.31211	GeneID:100153948,Genbank:XM_021070260.1	poly(ADP-ribose) polymerase family member 14		GO:0003723,GO:0003950,GO:0005634,GO:0005737,GO:0005829,GO:0006351,GO:0006355,GO:0006471,GO:0010629,GO:0016020,GO:0019899,GO:0042531,GO:0042532,GO:0045087,GO:0060336,GO:0070212,GO:0070403,GO:1902216	RNA binding|NAD+ ADP-ribosyltransferase activity|nucleus|cytoplasm|cytosol|transcription, DNA-templated|regulation of transcription, DNA-templated|protein ADP-ribosylation|negative regulation of gene expression|membrane|enzyme binding|positive regulation of tyrosine phosphorylation of STAT protein|negative regulation of tyrosine phosphorylation of STAT protein|innate immune response|negative regu…
PARP9	468.392263196731	167.096209086234	769.688317307228	4.60625840356446	2.2035953462337	4.41313966471462e-07	8.95466157422093e-05	Up	1.81472	8.22879	GeneID:100519390,Genbank:XM_021070264.1	poly(ADP-ribose) polymerase family member 9		GO:0000122,GO:0001191,GO:0002230,GO:0003950,GO:0004857,GO:0005634,GO:0005654,GO:0005737,GO:0005739,GO:0005829,GO:0006302,GO:0006471,GO:0010608,GO:0010629,GO:0016020,GO:0016477,GO:0019899,GO:0034356,GO:0035563,GO:0042393,GO:0042531,GO:0043086,GO:0043234,GO:0044389,GO:0045087,GO:0045893,GO:0051607,GO:0060330,GO:0060335,GO:0072570,GO:0090734,GO:0097677,GO:1900182,GO:2001034	negative regulation of transcription from RNA polymerase II promoter|transcriptional repressor activity, RNA polymerase II transcription factor binding|positive regulation of defense response to virus by host|NAD+ ADP-ribosyltransferase activity|enzyme inhibitor activity|nucleus|nucleoplasm|cytoplasm|mitochondrion|cytosol|double-strand break repair|protein ADP-ribosylation|posttranscriptional reg…
PDCD1	25.0871587071488	6.7741706386311	43.4001467756665	6.40671000050814	2.6795836884423	0.00445614560848365	0.348986561338088	Up	0.171234	0.900628	GeneID:100533201,Genbank:XM_021074630.1	programmed cell death 1		GO:0002644,GO:0004871,GO:0005886,GO:0006915,GO:0006959,GO:0007275,GO:0009897,GO:0016021,GO:0031295,GO:0043066,GO:0070234	negative regulation of tolerance induction|signal transducer activity|plasma membrane|apoptotic process|humoral immune response|multicellular organism development|external side of plasma membrane|integral component of membrane|T cell costimulation|negative regulation of apoptotic process|positive regulation of T cell apoptotic process	ko04514,ko04660	Cell adhesion molecules (CAMs)|T cell receptor signaling pathway
PDE6B	8.34605771897097	15.8063981568059	0.885717281136051	0.0560353644359313	-4.15751857700936	0.0088910651775197	0.546188737877724	Down	0.0757657	0.00842409	GeneID:100625223,Genbank:XM_021100811.1	phosphodiesterase 6B		GO:0007165,GO:0007601,GO:0042622,GO:0046872,GO:0047555,GO:0097381	signal transduction|visual perception|photoreceptor outer segment membrane|metal ion binding|3',5'-cyclic-GMP phosphodiesterase activity|photoreceptor disc membrane	ko00230,ko04744	Purine metabolism|Phototransduction
PDK2	251.396751191931	121.93507149536	380.858430888502	3.12345272133617	1.64314169247424	0.000989924728831706	0.103570874754017	Up	1.25551	4.03317	GeneID:100516037,Genbank:XM_021067148.1	pyruvate dehydrogenase kinase 2		GO:0004672,GO:0004740,GO:0005524,GO:0005654,GO:0005739,GO:0005759,GO:0005829,GO:0005967,GO:0006006,GO:0006111,GO:0006885,GO:0008286,GO:0010510,GO:0010565,GO:0010906,GO:0031670,GO:0034614,GO:0042593,GO:0042803,GO:0072332	protein kinase activity|pyruvate dehydrogenase (acetyl-transferring) kinase activity|ATP binding|nucleoplasm|mitochondrion|mitochondrial matrix|cytosol|mitochondrial pyruvate dehydrogenase complex|glucose metabolic process|regulation of gluconeogenesis|regulation of pH|insulin receptor signaling pathway|regulation of acetyl-CoA biosynthetic process from pyruvate|regulation of cellular ketone meta…
PDP1	2243.58726848025	966.448344444703	3520.7261925158	3.64295330707894	1.86510850370618	1.96254801774048e-08	4.69329340242509e-06	Up	11.4114	40.9828	GeneID:100153002,Genbank:XM_005662967.3	pyruvate dehyrogenase phosphatase catalytic subunit 1		GO:0000287,GO:0004722,GO:0004741,GO:0005509,GO:0005739,GO:0005759,GO:0016311	magnesium ion binding|protein serine/threonine phosphatase activity|[pyruvate dehydrogenase (lipoamide)] phosphatase activity|calcium ion binding|mitochondrion|mitochondrial matrix|dephosphorylation
PIGR	439.791141717416	197.579976960074	682.002306474759	3.45177844925337	1.78733986879818	4.15067283373225e-05	0.00669708561317376	Up	1.80565	6.3026	GeneID:397315,Genbank:XM_021102216.1	polymeric immunoglobulin receptor		GO:0005576,GO:0005886,GO:0016021	extracellular region|plasma membrane|integral component of membrane	ko04672	Intestinal immune network for IgA production
PIK3AP1	5270.51152742981	2815.79692879099	7725.22612606863	2.74353098658488	1.45603387030018	1.14986251484139e-05	0.00202617878930999	Up	21.3718	58.8431	GeneID:100155165,Genbank:XM_013983580.2	phosphoinositide-3-kinase adaptor protein 1		GO:0005829,GO:0005886,GO:0014068,GO:0016020,GO:0034134,GO:0034142,GO:0034154,GO:0034162,GO:0036312,GO:0042802,GO:0046934,GO:0050727,GO:0051897	cytosol|plasma membrane|positive regulation of phosphatidylinositol 3-kinase signaling|membrane|toll-like receptor 2 signaling pathway|toll-like receptor 4 signaling pathway|toll-like receptor 7 signaling pathway|toll-like receptor 9 signaling pathway|phosphatidylinositol 3-kinase regulatory subunit binding|identical protein binding|phosphatidylinositol-4,5-bisphosphate 3-kinase activity|regulati…	ko04151,ko04662	PI3K-Akt signaling pathway|B cell receptor signaling pathway
PITX3	30.0023674301006	11.2902843977185	48.7144504624828	4.31472306156671	2.10926796368554	0.0139009219310662	0.686941500003095	Up	0.232966	1.18917	GeneID:100154216,Genbank:XM_021073065.1	paired like homeodomain 3	Homeobox	GO:0000978,GO:0001077,GO:0002088,GO:0002089,GO:0005634,GO:0006355,GO:0007568,GO:0007626,GO:0010468,GO:0014014,GO:0030901,GO:0035902,GO:0042220,GO:0043025,GO:0043278,GO:0043525,GO:0045893,GO:0045944,GO:0048666,GO:0070306,GO:0071542,GO:1904313,GO:1904935,GO:1990792	RNA polymerase II proximal promoter sequence-specific DNA binding|transcriptional activator activity, RNA polymerase II proximal promoter sequence-specific DNA binding|lens development in camera-type eye|lens morphogenesis in camera-type eye|nucleus|regulation of transcription, DNA-templated|aging|locomotory behavior|regulation of gene expression|negative regulation of gliogenesis|midbrain develo…
PLAC8	510.108502763532	176.128436604409	844.088568922656	4.79246046348843	2.26076653009594	1.26710260864335e-07	2.73694163466963e-05	Up	7.1646	66.2632	GeneID:100525175,Genbank:XM_003129352.4	placenta specific 8		GO:0003682,GO:0005576,GO:0008284,GO:0009409,GO:0035578,GO:0040015,GO:0042742,GO:0043066,GO:0043312,GO:0045944,GO:0050873	chromatin binding|extracellular region|positive regulation of cell proliferation|response to cold|azurophil granule lumen|negative regulation of multicellular organism growth|defense response to bacterium|negative regulation of apoptotic process|neutrophil degranulation|positive regulation of transcription from RNA polymerase II promoter|brown fat cell differentiation
PLAU	11553.0931780538	5394.4978852299	17711.6884708776	3.28328768454467	1.71514116565329	1.57800992993195e-06	0.000310775132083069	Up	99.6139	324.504	GeneID:396985,Genbank:NM_213945.1	plasminogen activator, urokinase		GO:0004252,GO:0005615,GO:0006508,GO:0031639	serine-type endopeptidase activity|extracellular space|proteolysis|plasminogen activation	ko04064,ko04610	NF-kappa B signaling pathway|Complement and coagulation cascades
PLEKHA4	141.120536113232	64.3546210669954	217.886451159468	3.38571570381311	1.75946083622274	0.00210537164771965	0.194449221422493	Up	0.59915	1.90482	GeneID:100522871,Genbank:XM_013998606.2	pleckstrin homology domain containing A4		GO:0005737,GO:0005886,GO:0006661,GO:0032266	cytoplasm|plasma membrane|phosphatidylinositol biosynthetic process|phosphatidylinositol-3-phosphate binding
PLPPR3	3.98572776511223	0	7.97145553022446	Inf	Inf	0.0492660579686164	1	Up	0	0.10692	GeneID:100511492,Genbank:XM_003353964.5	phospholipid phosphatase related 3		GO:0005887,GO:0006644,GO:0007165,GO:0008195,GO:0042577,GO:0046839	integral component of plasma membrane|phospholipid metabolic process|signal transduction|phosphatidate phosphatase activity|lipid phosphatase activity|phospholipid dephosphorylation
PMEPA1	2865.25542586191	4463.04942241812	1267.46142930569	0.283990005340108	-1.8160879380447	3.70370979294228e-08	8.40679348255643e-06	Down	50.5039	14.2793	GeneID:100144523,Genbank:XM_005673042.3	prostate transmembrane protein, androgen induced 1		GO:0000139,GO:0005886,GO:0010008,GO:0010991,GO:0016021,GO:0030512,GO:0030521,GO:0031901,GO:0043231,GO:0050699,GO:0060394,GO:0070412	Golgi membrane|plasma membrane|endosome membrane|negative regulation of SMAD protein complex assembly|integral component of membrane|negative regulation of transforming growth factor beta receptor signaling pathway|androgen receptor signaling pathway|early endosome membrane|intracellular membrane-bounded organelle|WW domain binding|negative regulation of pathway-restricted SMAD protein phosphoryl…
PML	527.019436584992	230.321801713457	823.717071456527	3.57637473017561	1.83849790907214	1.03820058618634e-05	0.00187377644242074	Up	1.28916	4.85474	GeneID:100157336,Genbank:XM_001925572.5	promyelocytic leukemia				ko04144,ko04120	Endocytosis|Ubiquitin mediated proteolysis
PNRC1	777.183966363147	476.450001583721	1077.91793114257	2.26239464279478	1.17785060905479	0.00154505750684157	0.151032190741769	Up	15.1898	34.2516	GeneID:106508885,Genbank:XM_021089951.1	proline rich nuclear receptor coactivator 1		GO:0000184,GO:0000932,GO:0005634,GO:0006351,GO:0006355,GO:0031087	nuclear-transcribed mRNA catabolic process, nonsense-mediated decay|P-body|nucleus|transcription, DNA-templated|regulation of transcription, DNA-templated|deadenylation-independent decapping of nuclear-transcribed mRNA
PNRC2	6426.21070123286	4215.79219410809	8636.62920835763	2.0486373167131	1.0346645974809	0.00188460540955628	0.176493955557886	Up	108.641	214.102	GeneID:100625012,Genbank:NM_001244508.1	proline rich nuclear receptor coactivator 2		GO:0000184,GO:0000932,GO:0005634,GO:0005654,GO:0005794,GO:0006351,GO:0006355,GO:0031087	nuclear-transcribed mRNA catabolic process, nonsense-mediated decay|P-body|nucleus|nucleoplasm|Golgi apparatus|transcription, DNA-templated|regulation of transcription, DNA-templated|deadenylation-independent decapping of nuclear-transcribed mRNA
PPM1K	193.693836887977	108.386730218098	279.000943557856	2.57412455377559	1.36408186271437	0.00939820805583063	0.566940550827405	Up	0.741187	1.70485	GeneID:110262190,Genbank:XM_021101768.1	protein phosphatase, Mg2+/Mn2+ dependent 1K		GO:0004722,GO:0005739,GO:0005759,GO:0009083,GO:0046872	protein serine/threonine phosphatase activity|mitochondrion|mitochondrial matrix|branched-chain amino acid catabolic process|metal ion binding
PPP1R1B	3.98572776511223	0	7.97145553022446	Inf	Inf	0.0492660579686164	1	Up	0	0.110796	GeneID:100736966,Genbank:XM_021067047.1	protein phosphatase 1 regulatory inhibitor subunit 1B				ko04728,ko04024	Dopaminergic synapse|cAMP signaling pathway
PPP1R3B	57.8342053340647	27.0966825545244	88.5717281136051	3.26872959209599	1.70873003410181	0.0153434937416128	0.73056656880102	Up	0.291571	0.941063	GeneID:100515931,Genbank:XM_005671823.3	protein phosphatase 1 regulatory subunit 3B		GO:0000164,GO:0005977,GO:0005981,GO:0019888	protein phosphatase type 1 complex|glycogen metabolic process|regulation of glycogen catabolic process|protein phosphatase regulator activity	ko04910	Insulin signaling pathway
PPP1R3C	1069.3718897413	660.481637266532	1478.26214221607	2.23815782121362	1.16231176994008	0.000866156448461722	0.092796537262395	Up	11.9396	26.1879	GeneID:641349,Genbank:XM_005671280.3	protein phosphatase 1 regulatory subunit 3C		GO:0005977,GO:0005978,GO:0019888,GO:0019903	glycogen metabolic process|glycogen biosynthetic process|protein phosphatase regulator activity|protein phosphatase binding	ko04910	Insulin signaling pathway
PPP4R4	6.76453518783828	1.12902843977185	12.4000419359047	10.9829314294425	3.45719126710585	0.0434422233739246	1	Up	0.0111784	0.0767101	GeneID:100737576,Genbank:XM_021099663.1	protein phosphatase 4 regulatory subunit 4		GO:0005737,GO:0005829,GO:0008287,GO:0019888,GO:0032515,GO:0080163	cytoplasm|cytosol|protein serine/threonine phosphatase complex|protein phosphatase regulator activity|negative regulation of phosphoprotein phosphatase activity|regulation of protein serine/threonine phosphatase activity
PROKR2	56.7489405709965	29.3547394340681	84.1431417079248	2.86642441153033	1.5192522352381	0.0306623009341897	1	Up	0.317194	0.920781	GeneID:100625714,Genbank:XM_003359888.4	prokineticin receptor 2		GO:0001602,GO:0005886,GO:0007218,GO:0007268,GO:0007623,GO:0007631,GO:0008015,GO:0016021	pancreatic polypeptide receptor activity|plasma membrane|neuropeptide signaling pathway|chemical synaptic transmission|circadian rhythm|feeding behavior|blood circulation|integral component of membrane
PSMB10	15.5000524198809	0	31.0001048397618	Inf	Inf	8.70195604283876e-05	0.0125308167016878	Up	0	1.4338	GeneID:733626,Genbank:NM_001044565.1	proteasome subunit beta 10		GO:0000902,GO:0004298,GO:0005634,GO:0005737,GO:0005839,GO:0019774,GO:0042098,GO:0051603,GO:1990111	cell morphogenesis|threonine-type endopeptidase activity|nucleus|cytoplasm|proteasome core complex|proteasome core complex, beta-subunit complex|T cell proliferation|proteolysis involved in cellular protein catabolic process|spermatoproteasome complex	ko03050	Proteasome
PSMB8	1231.83878454775	528.385309813226	1935.29225928227	3.6626534147332	1.8728891898528	7.66653263506465e-08	1.68311811555387e-05	Up	20.5076	74.7053	GeneID:396975,Genbank:NM_213935.2	proteasome subunit beta 8		GO:0004298,GO:0005634,GO:0005737,GO:0005839,GO:0019774,GO:0019882,GO:0045444,GO:0051603,GO:0052548,GO:1990111	threonine-type endopeptidase activity|nucleus|cytoplasm|proteasome core complex|proteasome core complex, beta-subunit complex|antigen processing and presentation|fat cell differentiation|proteolysis involved in cellular protein catabolic process|regulation of endopeptidase activity|spermatoproteasome complex	ko03050	Proteasome
PSMB9	367.697932531768	161.451066887375	573.944798176161	3.55491486827111	1.82981501115448	6.32791645326089e-05	0.00962993831159885	Up	8.13636	28.664	GeneID:654294,Genbank:NM_001037961.1	proteasome subunit beta 9		GO:0000165,GO:0000209,GO:0000502,GO:0002223,GO:0002479,GO:0004298,GO:0005654,GO:0005829,GO:0005839,GO:0006521,GO:0010972,GO:0016032,GO:0016579,GO:0019774,GO:0031145,GO:0031146,GO:0033209,GO:0038061,GO:0038095,GO:0043161,GO:0043488,GO:0043687,GO:0050852,GO:0051436,GO:0051437,GO:0055085,GO:0060071,GO:0061418,GO:0070062,GO:0070498,GO:0090090,GO:0090263,GO:1902036,GO:1990111,GO:2000116	MAPK cascade|protein polyubiquitination|proteasome complex|stimulatory C-type lectin receptor signaling pathway|antigen processing and presentation of exogenous peptide antigen via MHC class I, TAP-dependent|threonine-type endopeptidase activity|nucleoplasm|cytosol|proteasome core complex|regulation of cellular amino acid metabolic process|negative regulation of G2/M transition of mitotic cell cy…	ko03050	Proteasome
PSME1	2109.88610611287	1176.44763424227	3043.32457798347	2.58687636355666	1.3712111039082	2.89741585587344e-05	0.0047319747733972	Up	48.5951	124.442	GeneID:397572,Genbank:NM_214304.1	proteasome activator subunit 1		GO:0000502,GO:0005737,GO:0008537,GO:0010950,GO:0061133,GO:0061136,GO:2000045	proteasome complex|cytoplasm|proteasome activator complex|positive regulation of endopeptidase activity|endopeptidase activator activity|regulation of proteasomal protein catabolic process|regulation of G1/S transition of mitotic cell cycle	ko04612,ko03050	Antigen processing and presentation|Proteasome
PSME2	2663.44896307584	1266.76990942402	4060.12801672766	3.20510298399316	1.68037071319636	3.25555302687737e-07	6.8122447087409e-05	Up	54.0799	170.124	GeneID:397522,Genbank:XM_013978159.2	proteasome activator subunit 2		GO:0000502,GO:0005737,GO:0008537,GO:0010950,GO:0061133,GO:0061136,GO:2000045	proteasome complex|cytoplasm|proteasome activator complex|positive regulation of endopeptidase activity|endopeptidase activator activity|regulation of proteasomal protein catabolic process|regulation of G1/S transition of mitotic cell cycle	ko04612,ko03050	Antigen processing and presentation|Proteasome
PSTPIP1	14.2152401748804	4.5161137590874	23.9143665906734	5.2953419391955	2.40472384721171	0.0314696961674888	1	Up	0.0620597	0.406472	GeneID:100152628,Genbank:XM_021097991.1	proline-serine-threonine phosphatase interacting protein 1				ko04621	NOD-like receptor signaling pathway
PTCH2	5.08062797897332	10.1612559579466	0	0	-Inf	0.0138448754913697	0.686705824371939	Down	0.0115352	0	GeneID:100623280,Genbank:XM_021096764.1	patched 2				ko04340	Hedgehog signaling pathway
PTK2B	245.303528478971	155.805924688515	334.801132269427	2.14883441010832	1.10355431249115	0.0254642354148696	1	Up	0.28189	0.67531	GeneID:100157507,Genbank:XM_021073170.1	protein tyrosine kinase 2 beta		GO:0000165,GO:0001525,GO:0001556,GO:0001666,GO:0001954,GO:0002040,GO:0002250,GO:0002315,GO:0004683,GO:0004713,GO:0004715,GO:0004871,GO:0004972,GO:0005102,GO:0005524,GO:0005634,GO:0005737,GO:0005829,GO:0005856,GO:0005925,GO:0005938,GO:0006461,GO:0006468,GO:0006915,GO:0006950,GO:0006968,GO:0006970,GO:0007165,GO:0007166,GO:0007172,GO:0007173,GO:0007204,GO:0007229,GO:0008284,GO:0008285,GO:0008360,GO:…	MAPK cascade|angiogenesis|oocyte maturation|response to hypoxia|positive regulation of cell-matrix adhesion|sprouting angiogenesis|adaptive immune response|marginal zone B cell differentiation|calmodulin-dependent protein kinase activity|protein tyrosine kinase activity|non-membrane spanning protein tyrosine kinase activity|signal transducer activity|NMDA glutamate receptor activity|receptor bind…	ko04062,ko04650,ko04670,ko04020,ko04912,ko04072	Chemokine signaling pathway|Natural killer cell mediated cytotoxicity|Leukocyte transendothelial migration|Calcium signaling pathway|GnRH signaling pathway|Phospholipase D signaling pathway
PTPN22	144.030634566069	79.0319907840295	209.029278348108	2.64486920137596	1.40319637746512	0.0125701482556591	0.662678499029244	Up	1.18565	2.77965	GeneID:100517760,Genbank:XM_021090718.1	protein tyrosine phosphatase, non-receptor type 22		GO:0004725,GO:0005634,GO:0005737,GO:0005829,GO:0006470,GO:0006914,GO:0009898,GO:0010507,GO:0010628,GO:0010629,GO:0016791,GO:0017124,GO:0019900,GO:0030217,GO:0031625,GO:0031663,GO:0032481,GO:0032496,GO:0032720,GO:0032817,GO:0034141,GO:0034145,GO:0035644,GO:0043508,GO:0045088,GO:0048471,GO:0050852,GO:0050855,GO:0050860,GO:0050868,GO:0070374,GO:0070433,GO:0071225,GO:1900165,GO:1901222,GO:1902523,GO:…	protein tyrosine phosphatase activity|nucleus|cytoplasm|cytosol|protein dephosphorylation|autophagy|cytoplasmic side of plasma membrane|negative regulation of autophagy|positive regulation of gene expression|negative regulation of gene expression|phosphatase activity|SH3 domain binding|kinase binding|T cell differentiation|ubiquitin protein ligase binding|lipopolysaccharide-mediated signaling pat…
RAB20	14.9793018766985	3.38708531931555	26.5715184340815	7.84495102103038	2.97176443993561	0.00986690952656787	0.584679877786712	Up	0.121103	0.895625	GeneID:100737446,Genbank:XM_003482931.4	RAB20, member RAS oncogene family		GO:0003924,GO:0005525,GO:0005769,GO:0005794,GO:0005886,GO:0015031,GO:0030100,GO:0030139,GO:0030670,GO:0043231,GO:0045335,GO:0071346,GO:0090383,GO:0090385	GTPase activity|GTP binding|early endosome|Golgi apparatus|plasma membrane|protein transport|regulation of endocytosis|endocytic vesicle|phagocytic vesicle membrane|intracellular membrane-bounded organelle|phagocytic vesicle|cellular response to interferon-gamma|phagosome acidification|phagosome-lysosome fusion
RAB30	87.9477845964187	129.838270573763	46.0572986190746	0.354728220081374	-1.49521398775504	0.0167822192956826	0.788587651957127	Down	1.13228	0.421804	GeneID:100626412,Genbank:XM_021062576.1	RAB30, member RAS oncogene family		GO:0000139,GO:0003924,GO:0005525,GO:0005795,GO:0005801,GO:0005802,GO:0007030,GO:0031985,GO:0043231	Golgi membrane|GTPase activity|GTP binding|Golgi stack|cis-Golgi network|trans-Golgi network|Golgi organization|Golgi cisterna|intracellular membrane-bounded organelle
RAB39B	10.3074043123825	1.12902843977185	19.4857801849931	17.2588922462668	4.10926796368554	0.006955747217146	0.465756833660096	Up	0.0150679	0.256483	GeneID:100516775,Genbank:XM_003135517.5	RAB39B, member RAS oncogene family		GO:0003924,GO:0005525,GO:0005794,GO:0005886,GO:0006914,GO:0010506,GO:0015031,GO:0016192,GO:0030659,GO:0050808	GTPase activity|GTP binding|Golgi apparatus|plasma membrane|autophagy|regulation of autophagy|protein transport|vesicle-mediated transport|cytoplasmic vesicle membrane|synapse organization
RASA2	771.776913449391	512.57891165642	1030.97491524236	2.01134867587651	1.00816320066561	0.00661031634825877	0.453688138728357	Up	5.4996	10.6451	GeneID:100515414,Genbank:XM_021069545.1	RAS p21 protein activator 2		GO:0000165,GO:0005096,GO:0005737,GO:0005829,GO:0007165,GO:0031235,GO:0046580,GO:0046872,GO:0048471	MAPK cascade|GTPase activator activity|cytoplasm|cytosol|signal transduction|intrinsic component of the cytoplasmic side of the plasma membrane|negative regulation of Ras protein signal transduction|metal ion binding|perinuclear region of cytoplasm	ko04014,ko04010	Ras signaling pathway|MAPK signaling pathway
RASGRP2	6.76453518783828	1.12902843977185	12.4000419359047	10.9829314294425	3.45719126710585	0.0434422233739246	1	Up	0.0257898	0.264536	GeneID:100626093,Genbank:NM_001244158.1	RAS guanyl releasing protein 2				ko04062,ko04010,ko04015,ko04611,ko04014	Chemokine signaling pathway|MAPK signaling pathway|Rap1 signaling pathway|Platelet activation|Ras signaling pathway
RASL11A	99.7150558606159	144.515640290797	54.9144714304351	0.379989815081159	-1.39596734456488	0.0212456102992954	0.914859206199886	Down	6.55146	2.41609	GeneID:100736950,Genbank:XM_003482868.4	RAS like family 11 member A		GO:0003924,GO:0005525,GO:0005730,GO:0006351,GO:0007165,GO:0016020,GO:0045943	GTPase activity|GTP binding|nucleolus|transcription, DNA-templated|signal transduction|membrane|positive regulation of transcription from RNA polymerase I promoter
RCAN1	4118.4022196131	1009.35142515603	7227.45301407017	7.16049220711497	2.84005876072379	1.8598036856853e-16	7.54742150263562e-14	Up	18.2928	128.484	GeneID:100511902,Genbank:XM_005657146.3	regulator of calcineurin 1		GO:0003677,GO:0003700,GO:0005634,GO:0005737,GO:0007165,GO:0007417,GO:0008015,GO:0008597,GO:0033173,GO:0042802,GO:0070884	DNA binding|DNA binding transcription factor activity|nucleus|cytoplasm|signal transduction|central nervous system development|blood circulation|calcium-dependent protein serine/threonine phosphatase regulator activity|calcineurin-NFAT signaling cascade|identical protein binding|regulation of calcineurin-NFAT signaling cascade	ko04919,ko04921	Thyroid hormone signaling pathway|Oxytocin signaling pathway
REC8	8.41431417079248	0	16.828628341585	Inf	Inf	0.00307210240080855	0.257829691239297	Up	0	0.0981375	GeneID:100152822,Genbank:XM_005666240.3	REC8 meiotic recombination protein		GO:0000724,GO:0000778,GO:0000798,GO:0000800,GO:0001556,GO:0001673,GO:0003682,GO:0005634,GO:0006302,GO:0007062,GO:0007130,GO:0007131,GO:0007141,GO:0007283,GO:0007286,GO:0009566,GO:0030893,GO:0034991,GO:0051321,GO:0072520	double-strand break repair via homologous recombination|condensed nuclear chromosome kinetochore|nuclear cohesin complex|lateral element|oocyte maturation|male germ cell nucleus|chromatin binding|nucleus|double-strand break repair|sister chromatid cohesion|synaptonemal complex assembly|reciprocal meiotic recombination|male meiosis I|spermatogenesis|spermatid development|fertilization|meiotic cohe…	ko04114	Oocyte meiosis
REM2	26.9023569461245	11.2902843977185	42.5144294945304	3.76557649009458	1.91287075088204	0.0288351254460879	1	Up	0.110693	0.299447	GeneID:100622301,Genbank:XM_021099266.1	RRAD and GEM like GTPase 2		GO:0003924,GO:0005525,GO:0005886,GO:0007165,GO:1901842	GTPase activity|GTP binding|plasma membrane|signal transduction|negative regulation of high voltage-gated calcium channel activity
RNASEL	268.307685013391	176.128436604409	360.486933422373	2.0467276061278	1.03331911045224	0.0323363555725373	1	Up	2.21993	4.51641	GeneID:100048946,Genbank:NM_001097512.1	ribonuclease L		GO:0003723,GO:0004521,GO:0004672,GO:0005524,GO:0005759,GO:0005829,GO:0006364,GO:0006397,GO:0006468,GO:0016363,GO:0019843,GO:0042802,GO:0043021,GO:0043488,GO:0045071,GO:0045444,GO:0045944,GO:0046872,GO:0051607,GO:0060337,GO:0060338,GO:2001275	RNA binding|endoribonuclease activity|protein kinase activity|ATP binding|mitochondrial matrix|cytosol|rRNA processing|mRNA processing|protein phosphorylation|nuclear matrix|rRNA binding|identical protein binding|ribonucleoprotein complex binding|regulation of mRNA stability|negative regulation of viral genome replication|fat cell differentiation|positive regulation of transcription from RNA poly…
RND1	82.8776003645099	29.3547394340681	136.400461294952	4.64662483553338	2.21618316760205	0.000809041423709903	0.0873764737606696	Up	0.734422	3.19441	GeneID:100737739,Genbank:XM_003481567.4	Rho family GTPase 1		GO:0003924,GO:0005102,GO:0005525,GO:0005737,GO:0005886,GO:0005912,GO:0007015,GO:0007162,GO:0007264,GO:0015629,GO:0016322,GO:0043231	GTPase activity|receptor binding|GTP binding|cytoplasm|plasma membrane|adherens junction|actin filament organization|negative regulation of cell adhesion|small GTPase mediated signal transduction|actin cytoskeleton|neuron remodeling|intracellular membrane-bounded organelle	ko04360	Axon guidance
RNF125	583.77720431051	374.837442004254	792.716966616765	2.11482866380186	1.08054078585294	0.0065230532246388	0.452625537742813	Up	3.48974	7.09814	GeneID:100517591,Genbank:XM_003127888.5	ring finger protein 125		GO:0000139,GO:0000209,GO:0002250,GO:0006511,GO:0016740,GO:0032480,GO:0034098,GO:0039536,GO:0043231,GO:0046872	Golgi membrane|protein polyubiquitination|adaptive immune response|ubiquitin-dependent protein catabolic process|transferase activity|negative regulation of type I interferon production|VCP-NPL4-UFD1 AAA ATPase complex|negative regulation of RIG-I signaling pathway|intracellular membrane-bounded organelle|metal ion binding	ko04622	RIG-I-like receptor signaling pathway
RNF128	405.495892489007	257.418484267982	553.573300710032	2.15047999479999	1.10465871043295	0.0113258398075044	0.626758870669833	Up	3.87876	8.31361	GeneID:100515872,Genbank:XM_021079706.1	ring finger protein 128, E3 ubiquitin protein ligase		GO:0005770,GO:0005783,GO:0005794,GO:0005856,GO:0016021,GO:0031647,GO:0042036,GO:0046872,GO:0048471,GO:0061630	late endosome|endoplasmic reticulum|Golgi apparatus|cytoskeleton|integral component of membrane|regulation of protein stability|negative regulation of cytokine biosynthetic process|metal ion binding|perinuclear region of cytoplasm|ubiquitin protein ligase activity
RORA	30.8101928086224	14.677369717034	46.9430159002107	3.198326185497	1.67731708147035	0.0437621010027404	1	Up	0.0364837	0.101112	GeneID:100156637,Genbank:XM_021073474.1	RAR related orphan receptor A		GO:0000977,GO:0001046,GO:0001222,GO:0001223,GO:0001228,GO:0001525,GO:0003677,GO:0003700,GO:0003707,GO:0004879,GO:0005634,GO:0005654,GO:0006355,GO:0006367,GO:0006805,GO:0006809,GO:0008013,GO:0008134,GO:0008142,GO:0008270,GO:0008589,GO:0010575,GO:0010906,GO:0019218,GO:0019221,GO:0021702,GO:0021930,GO:0030522,GO:0032922,GO:0036315,GO:0042692,GO:0042753,GO:0043030,GO:0043124,GO:0043565,GO:0045599,GO:…	RNA polymerase II regulatory region sequence-specific DNA binding|core promoter sequence-specific DNA binding|transcription corepressor binding|transcription coactivator binding|transcriptional activator activity, RNA polymerase II transcription regulatory region sequence-specific DNA binding|angiogenesis|DNA binding|DNA binding transcription factor activity|steroid hormone receptor activity|nucl…	ko04710	Circadian rhythm
RSAD2	105.045025168029	9.0322275181748	201.057822817883	22.2600485221737	4.47638483233916	1.53854968283985e-09	4.04005046129241e-07	Up	0.13364	3.421	GeneID:396752,Genbank:NM_213817.1	radical S-adenosyl methionine domain containing 2		GO:0003824,GO:0005783,GO:0005789,GO:0005811,GO:0009615,GO:0034157,GO:0034165,GO:0035710,GO:0043367,GO:0043621,GO:0045087,GO:0046872,GO:0050709,GO:0051539,GO:0051607,GO:2000553	catalytic activity|endoplasmic reticulum|endoplasmic reticulum membrane|lipid droplet|response to virus|positive regulation of toll-like receptor 7 signaling pathway|positive regulation of toll-like receptor 9 signaling pathway|CD4-positive, alpha-beta T cell activation|CD4-positive, alpha-beta T cell differentiation|protein self-association|innate immune response|metal ion binding|negative regul…
RTP4	247.60174375423	4.5161137590874	490.687373749372	108.652571641271	6.76357851109743	1.65597305657588e-20	1.00803596243928e-17	Up	0.0349148	3.59809	GeneID:110256385,Genbank:XM_021070039.1	receptor transporter protein 4		GO:0001580,GO:0005737,GO:0006612,GO:0009986,GO:0016021,GO:0031849,GO:0051205,GO:0051607	detection of chemical stimulus involved in sensory perception of bitter taste|cytoplasm|protein targeting to membrane|cell surface|integral component of membrane|olfactory receptor binding|protein insertion into membrane|defense response to virus
S100A14	30.523117973283	7.90319907840295	53.143036868163	6.72424373231175	2.74937201859916	0.00208849564368798	0.194230094862982	Up	0.288323	2.02074	GeneID:100153930,Genbank:NM_001190168.1	S100 calcium binding protein A14		GO:0005509,GO:0005829,GO:0005886,GO:0006915,GO:0016604,GO:0030054,GO:0032496,GO:0034142,GO:0042379,GO:0042742,GO:0048471,GO:0055074,GO:0070062,GO:0071624,GO:0090026	calcium ion binding|cytosol|plasma membrane|apoptotic process|nuclear body|cell junction|response to lipopolysaccharide|toll-like receptor 4 signaling pathway|chemokine receptor binding|defense response to bacterium|perinuclear region of cytoplasm|calcium ion homeostasis|extracellular exosome|positive regulation of granulocyte chemotaxis|positive regulation of monocyte chemotaxis
SAT1	2253.87216870596	1353.70509928645	3154.03923812548	2.32993082451119	1.22028712199708	0.000181723431908339	0.0234738616449131	Up	73.1848	149.954	GeneID:397645,Genbank:NM_214358.1	spermidine/spermine N1-acetyltransferase 1		GO:0004145,GO:0005829,GO:0009447,GO:0019809,GO:0032918,GO:0046208	diamine N-acetyltransferase activity|cytosol|putrescine catabolic process|spermidine binding|spermidine acetylation|spermine catabolic process	ko00330	Arginine and proline metabolism
SEMA3G	54.4129917888384	28.2257109942962	80.6002725833806	2.85556217165506	1.51377479547222	0.0330687441580081	1	Up	0.225632	0.580083	GeneID:100157653,Genbank:XM_001928251.4	semaphorin 3G		GO:0005102,GO:0005615,GO:0030517,GO:0038191,GO:0050919,GO:0070062	receptor binding|extracellular space|negative regulation of axon extension|neuropilin binding|negative chemotaxis|extracellular exosome	ko04360	Axon guidance
SEMA4C	256.905380487147	164.83815220669	348.972608767604	2.1170621248534	1.0820636056246	0.0267001765418549	1	Up	1.56483	3.59587	GeneID:100525283,Genbank:XM_021087262.1	semaphorin 4C		GO:0001843,GO:0005615,GO:0014069,GO:0016020,GO:0016021,GO:0021535,GO:0021549,GO:0030054,GO:0030672,GO:0032874,GO:0042692,GO:0045211,GO:0050919,GO:0071526	neural tube closure|extracellular space|postsynaptic density|membrane|integral component of membrane|cell migration in hindbrain|cerebellum development|cell junction|synaptic vesicle membrane|positive regulation of stress-activated MAPK cascade|muscle cell differentiation|postsynaptic membrane|negative chemotaxis|semaphorin-plexin signaling pathway	ko04360	Axon guidance
SERPING1	258.745879797512	46.2901660306458	471.201593564379	10.1793023004589	3.34756677593135	6.19853528977569e-10	1.76618690639736e-07	Up	0.908413	9.53446	GeneID:100144304,Genbank:XM_005660873.3	serpin family G member 1				ko04610	Complement and coagulation cascades
SESN2	419.142204866741	203.225119158933	635.059290574548	3.12490549004377	1.64381255742048	0.000182294027111034	0.0234738616449131	Up	1.29295	4.06598	GeneID:100620966,Genbank:XM_021095666.1	sestrin 2		GO:0001932,GO:0005092,GO:0005634,GO:0005737,GO:0005739,GO:0006635,GO:0009749,GO:0016239,GO:0016684,GO:0030308,GO:0030330,GO:0031588,GO:0031932,GO:0032042,GO:0032542,GO:0032868,GO:0034599,GO:0036091,GO:0042149,GO:0043491,GO:0046323,GO:0051920,GO:0061700,GO:0070328,GO:0070728,GO:0071233,GO:0072593,GO:0090526,GO:1900182,GO:1901031,GO:1902010,GO:1904262,GO:1904504,GO:1990253,GO:1990316,GO:2000479	regulation of protein phosphorylation|GDP-dissociation inhibitor activity|nucleus|cytoplasm|mitochondrion|fatty acid beta-oxidation|response to glucose|positive regulation of macroautophagy|oxidoreductase activity, acting on peroxide as acceptor|negative regulation of cell growth|DNA damage response, signal transduction by p53 class mediator|nucleotide-activated protein kinase complex|TORC2 compl…	ko04115,ko04211,ko04150	p53 signaling pathway|Longevity regulating pathway|mTOR signaling pathway
SH2B3	1061.45383333857	677.41706386311	1445.49060281403	2.13382667772026	1.09344299652386	0.00172325272500495	0.164841432094759	Up	6.5504	14.0678	GeneID:100154922,Genbank:XM_001929523.5	SH2B adaptor protein 3		GO:0004871,GO:0005829,GO:0007596,GO:0030154,GO:0035162,GO:0035556,GO:0035591	signal transducer activity|cytosol|blood coagulation|cell differentiation|embryonic hemopoiesis|intracellular signal transduction|signaling adaptor activity	ko04722	Neurotrophin signaling pathway
SH3PXD2A	1136.94898516786	687.578319821056	1586.31965051467	2.30711121160352	1.20608754912787	0.000486369073734052	0.0561504709952278	Up	1.69492	3.97155	GeneID:100153803,Genbank:XM_021072762.1	SH3 and PX domains 2A		GO:0002102,GO:0005829,GO:0006801,GO:0016176,GO:0030054,GO:0030198,GO:0035091,GO:0042995,GO:0055114,GO:0071800,GO:0072675	podosome|cytosol|superoxide metabolic process|superoxide-generating NADPH oxidase activator activity|cell junction|extracellular matrix organization|phosphatidylinositol binding|cell projection|oxidation-reduction process|podosome assembly|osteoclast fusion
SH3TC2	28.0165280615712	46.2901660306458	9.74289009249656	0.210474295686181	-2.24828404093254	0.00905305591042781	0.553600569645887	Down	0.301984	0.0569197	GeneID:100624660,Genbank:XM_021084981.1	SH3 domain and tetratricopeptide repeats 2
SHAS2	133.44579086914	83.5481045431169	183.343477195162	2.19446602885579	1.13386993691862	0.0458433158737509	1	Up	1.44656	3.23094	GeneID:397120,Genbank:NM_214053.1	hyaluronan synthase 2
SIGIRR	232.042262037048	135.483412772622	328.601111301475	2.42539735733522	1.27822112606053	0.010976382839251	0.612482162430207	Up	3.83883	9.94739	GeneID:100626800,Genbank:NM_001315689.1	single Ig and TIR domain containing		GO:0001960,GO:0005886,GO:0006953,GO:0007165,GO:0016020,GO:0016021,GO:0031665,GO:0043433,GO:0045079,GO:0071345	negative regulation of cytokine-mediated signaling pathway|plasma membrane|acute-phase response|signal transduction|membrane|integral component of membrane|negative regulation of lipopolysaccharide-mediated signaling pathway|negative regulation of DNA binding transcription factor activity|negative regulation of chemokine biosynthetic process|cellular response to cytokine stimulus
SLA-2	28.9949945696467	10.1612559579466	47.8287331813467	4.70697061261823	2.2347988457694	0.0104675735431555	0.601638390085571	Up	0.262615	1.91218	GeneID:100135031,Genbank:XM_021097872.1	MHC class I antigen 2		GO:0002474,GO:0006955,GO:0016021,GO:0042612	antigen processing and presentation of peptide antigen via MHC class I|immune response|integral component of membrane|MHC class I protein complex	ko04650,ko04144,ko04145,ko04514,ko04612	Natural killer cell mediated cytotoxicity|Endocytosis|Phagosome|Cell adhesion molecules (CAMs)|Antigen processing and presentation
SLA-3	4.42858640568025	0	8.85717281136051	Inf	Inf	0.0361769022817816	1	Up	0	0.159482	GeneID:100037288,Genbank:XM_021097849.1	MHC class I antigen 3		GO:0002474,GO:0006955,GO:0016021,GO:0042612	antigen processing and presentation of peptide antigen via MHC class I|immune response|integral component of membrane|MHC class I protein complex	ko04650,ko04144,ko04145,ko04514,ko04612	Natural killer cell mediated cytotoxicity|Endocytosis|Phagosome|Cell adhesion molecules (CAMs)|Antigen processing and presentation
SLC15A3	84.8730751838322	6.7741706386311	162.971979729033	24.0578497978265	4.5884358003841	7.16642666944129e-09	1.84563049917611e-06	Up	0.105214	2.85964	GeneID:100513135,Genbank:XM_003122678.6	solute carrier family 15 member 3		GO:0005765,GO:0006811,GO:0015031,GO:0015333,GO:0016021,GO:0043231	lysosomal membrane|ion transport|protein transport|peptide:proton symporter activity|integral component of membrane|intracellular membrane-bounded organelle
SLC26A7	26231.995521235	17472.8441339091	34991.1469085608	2.00260167379702	1.00187549135261	0.00875761661341481	0.542972230031719	Up	135.295	262.969	GeneID:100626316,Genbank:XM_021089127.1	solute carrier family 26 member 7		GO:0001696,GO:0005254,GO:0005737,GO:0005768,GO:0005886,GO:0005887,GO:0006811,GO:0006820,GO:0006821,GO:0008271,GO:0008272,GO:0015106,GO:0015116,GO:0015301,GO:0015701,GO:0016323,GO:0019531,GO:0019532,GO:0042391,GO:0051453,GO:0055038	gastric acid secretion|chloride channel activity|cytoplasm|endosome|plasma membrane|integral component of plasma membrane|ion transport|anion transport|chloride transport|secondary active sulfate transmembrane transporter activity|sulfate transport|bicarbonate transmembrane transporter activity|sulfate transmembrane transporter activity|anion:anion antiporter activity|bicarbonate transport|basola…	ko04971	Gastric acid secretion
SLC2A3	1893.37802472161	1033.06102239124	2753.69502705198	2.66556860375775	1.41444331321791	1.79989816839058e-05	0.00301302953388584	Up	13.3401	35.5326	GeneID:100626468,Genbank:XM_021092391.1	solute carrier family 2 member 3		GO:0002080,GO:0005355,GO:0005536,GO:0005887,GO:0016021,GO:0033300,GO:0055056,GO:1904659	acrosomal membrane|glucose transmembrane transporter activity|glucose binding|integral component of plasma membrane|integral component of membrane|dehydroascorbic acid transmembrane transporter activity|D-glucose transmembrane transporter activity|glucose transmembrane transport
SLC2A5	168.013257608564	63.2255926272236	272.800922589904	4.31472306156671	2.10926796368554	0.000159460880409541	0.0213550011044457	Up	1.14976	4.73582	GeneID:100625876,Genbank:XM_021095282.1	solute carrier family 2 member 5		GO:0003044,GO:0005353,GO:0005887,GO:0009750,GO:0015755,GO:0016324,GO:0042383,GO:0070061,GO:0071332,GO:1990539	regulation of systemic arterial blood pressure mediated by a chemical signal|fructose transmembrane transporter activity|integral component of plasma membrane|response to fructose|fructose transport|apical plasma membrane|sarcolemma|fructose binding|cellular response to fructose stimulus|fructose import across plasma membrane	ko04973	Carbohydrate digestion and absorption
SLC37A2	1552.74786839199	888.545382100446	2216.95035468353	2.49503334252084	1.31905909522909	7.5694487680998e-05	0.0112633397669325	Up	5.06713	12.0878	GeneID:100523389,Genbank:XM_005667471.3	solute carrier family 37 member 2		GO:0006072,GO:0006127,GO:0008643,GO:0015169,GO:0015760,GO:0015794,GO:0030176,GO:0035435,GO:0061513	glycerol-3-phosphate metabolic process|glycerophosphate shuttle|carbohydrate transport|glycerol-3-phosphate transmembrane transporter activity|glucose-6-phosphate transport|glycerol-3-phosphate transport|integral component of endoplasmic reticulum membrane|phosphate ion transmembrane transport|glucose 6-phosphate:inorganic phosphate antiporter activity
SLC5A3	335.160068837577	151.289810929428	519.030326745726	3.43070246143567	1.77850400901272	0.000141840268193929	0.0191871199156879	Up	0.945276	3.15534	GeneID:110255177,Genbank:XM_005657149.3	solute carrier family 5 member 3		GO:0005887,GO:0006020,GO:0006814,GO:0007422,GO:0015293,GO:0015798,GO:0043576	integral component of plasma membrane|inositol metabolic process|sodium ion transport|peripheral nervous system development|symporter activity|myo-inositol transport|regulation of respiratory gaseous exchange
SLC6A9	913.987936199224	529.514338252998	1298.46153414545	2.45217445561419	1.29406162066668	0.000331449251302894	0.0396318604772174	Up	3.48871	8.4084	GeneID:100624503,Genbank:XM_021096814.1	solute carrier family 6 member 9		GO:0005283,GO:0005328,GO:0005886,GO:0005887,GO:0015187,GO:0015816,GO:0016021,GO:0061537,GO:0098793	sodium:amino acid symporter activity|neurotransmitter:sodium symporter activity|plasma membrane|integral component of plasma membrane|glycine transmembrane transporter activity|glycine transport|integral component of membrane|glycine secretion, neurotransmission|presynapse
SLC7A11	257.440988354654	128.709242133991	386.172734575318	3.00034968874495	1.58513065566043	0.00136649685378157	0.136348575521778	Up	1.08647	3.15049	GeneID:100623148,Genbank:XM_021101587.1	solute carrier family 7 member 11		GO:0005791,GO:0005856,GO:0005887,GO:0006979,GO:0007420,GO:0009636,GO:0009986,GO:0015327,GO:0035094,GO:0070306,GO:0070527,GO:0089711	rough endoplasmic reticulum|cytoskeleton|integral component of plasma membrane|response to oxidative stress|brain development|response to toxic substance|cell surface|cystine:glutamate antiporter activity|response to nicotine|lens fiber cell differentiation|platelet aggregation|L-glutamate transmembrane transport
SLC7A7	90.5374882842771	42.9030807113303	138.171895857224	3.22055884021247	1.68731105046691	0.00753142270467834	0.496851294882031	Up	0.439296	1.43529	GeneID:100037972,Genbank:XM_013978223.2	solute carrier family 7 member 7		GO:0000821,GO:0005886,GO:0005887,GO:0006461,GO:0006520,GO:0006810,GO:0006865,GO:0015174,GO:0015179,GO:0015297,GO:0016323,GO:0050900	regulation of arginine metabolic process|plasma membrane|integral component of plasma membrane|protein complex assembly|cellular amino acid metabolic process|transport|amino acid transport|basic amino acid transmembrane transporter activity|L-amino acid transmembrane transporter activity|antiporter activity|basolateral plasma membrane|leukocyte migration	ko04974	Protein digestion and absorption
SLFN11	554.92475281431	185.160664122583	924.688841506037	4.99398101582666	2.32019033700005	3.27815088946596e-08	7.56913736409106e-06	Up	1.63692	7.96313	GeneID:100625890,Genbank:XM_021067412.1	schlafen family member 11		GO:0000049,GO:0005524,GO:0005634,GO:0005654,GO:0005829,GO:0016235,GO:0051607,GO:2000134	tRNA binding|ATP binding|nucleus|nucleoplasm|cytosol|aggresome|defense response to virus|negative regulation of G1/S transition of mitotic cell cycle
SMAD7	259.361368256079	372.57938512471	146.143351387448	0.392247551051519	-1.35016365495175	0.00570391120141871	0.422026402261875	Down	3.61384	1.41138	GeneID:100521305,Genbank:XM_013992844.2	SMAD family member 7	MH1	GO:0000122,GO:0001650,GO:0001657,GO:0002725,GO:0003700,GO:0005518,GO:0005634,GO:0005654,GO:0005667,GO:0005737,GO:0005813,GO:0005829,GO:0005886,GO:0005913,GO:0006351,GO:0007179,GO:0008013,GO:0010717,GO:0010801,GO:0010944,GO:0016342,GO:0017015,GO:0022409,GO:0030512,GO:0030514,GO:0030617,GO:0031397,GO:0031398,GO:0031625,GO:0032436,GO:0032925,GO:0033137,GO:0034333,GO:0034616,GO:0034629,GO:0034713,GO:…	negative regulation of transcription from RNA polymerase II promoter|fibrillar center|ureteric bud development|negative regulation of T cell cytokine production|DNA binding transcription factor activity|collagen binding|nucleus|nucleoplasm|transcription factor complex|cytoplasm|centrosome|cytosol|plasma membrane|cell-cell adherens junction|transcription, DNA-templated|transforming growth factor b…	ko04390,ko04350	Hippo signaling pathway|TGF-beta signaling pathway
SMIM3	71.9277899296272	30.4837678738399	113.371811985414	3.71908789145144	1.89494884288478	0.00488556766258052	0.3717472848709	Up	0.464132	1.64609	GeneID:110259544,Genbank:XM_021085035.1	small integral membrane protein 3		GO:0016021	integral component of membrane
SNAPC1	70.3996665259909	32.7418247533836	108.057508298598	3.30028973988175	1.72259268748356	0.0103076373354588	0.594999479295103	Up	0.344262	1.287	GeneID:100521309,Genbank:XM_021062485.1	small nuclear RNA activating complex polypeptide 1		GO:0003677,GO:0005730,GO:0006351,GO:0006355	DNA binding|nucleolus|transcription, DNA-templated|regulation of transcription, DNA-templated
SOCS1	39.7890211993008	15.8063981568059	63.7716442417956	4.03454623938705	2.01240642443295	0.0107026658781473	0.602227316975417	Up	0.244749	0.932284	GeneID:100307052,Genbank:XM_005662126.3	suppressor of cytokine signaling 1				ko04630,ko04380,ko04910,ko04120,ko04917	Jak-STAT signaling pathway|Osteoclast differentiation|Insulin signaling pathway|Ubiquitin mediated proteolysis|Prolactin signaling pathway
SP110	313.338339870426	150.160782489656	476.515897251195	3.173371164898	1.66601627210368	0.000432605790839739	0.0508197960607525	Up	1.30472	4.34368	GeneID:100519278,Genbank:XM_021075650.1	SP110 nuclear body protein
SP140	1035.2015292773	310.482820937259	1759.92023761733	5.66833370137722	2.50292469388589	1.02211217124522e-11	3.18328516216649e-09	Up	2.74207	16.2187	GeneID:100516764,Genbank:XM_021075644.1	SP140 nuclear body protein		GO:0001650,GO:0003677,GO:0003700,GO:0005634,GO:0005635,GO:0005654,GO:0005739,GO:0006952,GO:0016605,GO:0046872	fibrillar center|DNA binding|DNA binding transcription factor activity|nucleus|nuclear envelope|nucleoplasm|mitochondrion|defense response|PML body|metal ion binding
SPNS2	1558.8655197756	2079.67038605975	1038.06065349145	0.499146720773485	-1.00246414662084	0.00241868729664325	0.213526608791939	Down	27.5102	13.6836	GeneID:100523398,Genbank:XM_021067703.1	sphingolipid transporter 2		GO:0001782,GO:0002920,GO:0003376,GO:0005765,GO:0006665,GO:0016021,GO:0031982,GO:0040011,GO:0043029,GO:0046624,GO:0048073,GO:0048535,GO:0055085,GO:0060348,GO:0072676	B cell homeostasis|regulation of humoral immune response|sphingosine-1-phosphate signaling pathway|lysosomal membrane|sphingolipid metabolic process|integral component of membrane|vesicle|locomotion|T cell homeostasis|sphingolipid transporter activity|regulation of eye pigmentation|lymph node development|transmembrane transport|bone development|lymphocyte migration
SPRED3	591.227909297552	378.22452732357	804.231291271534	2.12633299316286	1.08836754699403	0.00599360703935634	0.431539706833657	Up	2.66342	5.64256	GeneID:100515836,Genbank:XM_005664587.3	sprouty related EVH1 domain containing 3		GO:0007275,GO:0009966,GO:0016020	multicellular organism development|regulation of signal transduction|membrane
STAC2	38.1392422163466	16.9354265965777	59.3430578361154	3.5040781227269	1.8090349398975	0.021860999849339	0.932364681472443	Up	0.141873	0.454609	GeneID:100514486,Genbank:XM_005653937.3	SH3 and cysteine rich domain 2		GO:0005622,GO:0035556,GO:0046872	intracellular|intracellular signal transduction|metal ion binding
STAT1	4706.28357408296	1796.28424767701	7616.2829004889	4.24002098239096	2.08407140420274	5.90801363252362e-10	1.72000257753818e-07	Up	13.3813	56.7614	GeneID:396655,Genbank:XM_021074657.1	signal transducer and activator of transcription 1	STAT	GO:0000979,GO:0000983,GO:0001937,GO:0004871,GO:0005634,GO:0005730,GO:0005737,GO:0006351,GO:0006919,GO:0007259,GO:0007584,GO:0008015,GO:0008284,GO:0010742,GO:0016525,GO:0032727,GO:0032869,GO:0033209,GO:0034097,GO:0042803,GO:0043124,GO:0043434,GO:0045648,GO:0045893,GO:0048661,GO:0051591,GO:0051607,GO:0060333,GO:0060337,GO:0072136,GO:0072162,GO:0072308	RNA polymerase II core promoter sequence-specific DNA binding|transcription factor activity, RNA polymerase II core promoter sequence-specific DNA binding|negative regulation of endothelial cell proliferation|signal transducer activity|nucleus|nucleolus|cytoplasm|transcription, DNA-templated|activation of cysteine-type endopeptidase activity involved in apoptotic process|JAK-STAT cascade|response…	ko04062,ko04620,ko04630,ko04380,ko04919,ko04917	Chemokine signaling pathway|Toll-like receptor signaling pathway|Jak-STAT signaling pathway|Osteoclast differentiation|Thyroid hormone signaling pathway|Prolactin signaling pathway
STK17B	153.384065145494	95.9674173806072	210.80071291038	2.19658628588851	1.13526317221849	0.0391289028109574	1	Up	1.35186	2.93812	GeneID:100153033,Genbank:XM_021074823.1	serine/threonine kinase 17b		GO:0004672,GO:0004674,GO:0005524,GO:0005634,GO:0005793,GO:0005886,GO:0006468,GO:0006915,GO:0015629,GO:0035556,GO:0046777,GO:2000271	protein kinase activity|protein serine/threonine kinase activity|ATP binding|nucleus|endoplasmic reticulum-Golgi intermediate compartment|plasma membrane|protein phosphorylation|apoptotic process|actin cytoskeleton|intracellular signal transduction|protein autophosphorylation|positive regulation of fibroblast apoptotic process
SYT11	201.066649972405	115.160900856729	286.97239908808	2.49192561844494	1.31726100596137	0.0113082308197441	0.626758870669833	Up	1.08591	2.64925	GeneID:100154741,Genbank:XM_001928804.6	synaptotagmin 11		GO:0001778,GO:0001891,GO:0005764,GO:0005886,GO:0005887,GO:0006906,GO:0008021,GO:0014069,GO:0019905,GO:0030054,GO:0030276,GO:0030424,GO:0030672,GO:0031369,GO:0031625,GO:0032009,GO:0042803,GO:0043005,GO:0043195,GO:0043197,GO:0044297,GO:0045335,GO:0046872,GO:0046929,GO:0048471,GO:0048487,GO:0048787,GO:0048791,GO:0050765,GO:0051289,GO:0055037,GO:0060076,GO:0060077,GO:0098793,GO:1900165,GO:1900186,GO:…	plasma membrane repair|phagocytic cup|lysosome|plasma membrane|integral component of plasma membrane|vesicle fusion|synaptic vesicle|postsynaptic density|syntaxin binding|cell junction|clathrin binding|axon|synaptic vesicle membrane|translation initiation factor binding|ubiquitin protein ligase binding|early phagosome|protein homodimerization activity|neuron projection|terminal bouton|dendritic s…
TAGLN	238.507662049939	425.643721793987	51.3716023058909	0.120691554169698	-3.05060337309285	1.26608950544574e-08	3.1991454069678e-06	Down	11.5835	1.19062	GeneID:397021,Genbank:XM_005667371.3	transgelin		GO:0005737,GO:0030855,GO:0051015	cytoplasm|epithelial cell differentiation|actin filament binding
TAP1	1229.28159249326	812.900476635732	1645.66270835078	2.02443319403812	1.01751803510122	0.00278461573072768	0.238846234842178	Up	14.8695	30.1057	GeneID:733649,Genbank:XM_021098370.1	transporter 1, ATP binding cassette subfamily B member				ko04145,ko04612,ko02010	Phagosome|Antigen processing and presentation|ABC transporters
TAPBP	2600.17637358682	1546.76896248743	3653.58378468621	2.3620746687409	1.2400545712209	0.000136900469121937	0.0189007328090823	Up	23.1946	54.464	GeneID:100155428,Genbank:XM_005665884.3	TAP binding protein				ko04612	Antigen processing and presentation
TCIRG1	555.147176478817	368.063271365623	742.23108159201	2.01658556920965	1.01191462451652	0.0117595318177959	0.640177439446843	Up	2.22652	4.46435	GeneID:100521769,Genbank:XM_005660613.3	T-cell immune regulator 1, ATPase H+ transporting V0 subunit a3				ko04966,ko04145,ko00190,ko04142,ko04721	Collecting duct acid secretion|Phagosome|Oxidative phosphorylation|Lysosome|Synaptic vesicle cycle
TDRD7	395.378400207764	241.612086111176	549.144714304351	2.27283627712095	1.18449376392134	0.00708409015440464	0.471990723123318	Up	2.59268	6.36185	GeneID:100152652,Genbank:XM_001924680.5	tudor domain containing 7		GO:0002089,GO:0003729,GO:0005737,GO:0007283,GO:0010608,GO:0035770,GO:0070306	lens morphogenesis in camera-type eye|mRNA binding|cytoplasm|spermatogenesis|posttranscriptional regulation of gene expression|ribonucleoprotein granule|lens fiber cell differentiation
TEC	213.364307230577	138.870498091938	287.858116369216	2.07285291206087	1.05161774762482	0.0390819953257933	1	Up	1.41588	3.09645	GeneID:404277,Genbank:XM_021101172.1	tec protein tyrosine kinase		GO:0002250,GO:0004715,GO:0005524,GO:0005543,GO:0005829,GO:0005856,GO:0005886,GO:0006468,GO:0007169,GO:0007229,GO:0010543,GO:0018108,GO:0019221,GO:0030154,GO:0031234,GO:0035556,GO:0038083,GO:0038095,GO:0042127,GO:0042246,GO:0045087,GO:0046872,GO:0050731,GO:0050853	adaptive immune response|non-membrane spanning protein tyrosine kinase activity|ATP binding|phospholipid binding|cytosol|cytoskeleton|plasma membrane|protein phosphorylation|transmembrane receptor protein tyrosine kinase signaling pathway|integrin-mediated signaling pathway|regulation of platelet activation|peptidyl-tyrosine phosphorylation|cytokine-mediated signaling pathway|cell differentiation…	ko04660,ko04380,ko04013	T cell receptor signaling pathway|Osteoclast differentiation|MAPK signaling pathway - fly
TEF	112.290152503335	162.580095327146	62.0002096795235	0.381351785744532	-1.3908056394491	0.01841667962638	0.83323031606919	Down	1.6178	0.625274	GeneID:110260633,Genbank:XM_021091460.1	TEF, PAR bZIP transcription factor		GO:0000977,GO:0001077,GO:0005634,GO:0006357,GO:0007275,GO:0048511	RNA polymerase II regulatory region sequence-specific DNA binding|transcriptional activator activity, RNA polymerase II proximal promoter sequence-specific DNA binding|nucleus|regulation of transcription from RNA polymerase II promoter|multicellular organism development|rhythmic process
THBS1	9840.68648819541	13290.9227929942	6390.45018339661	0.480813129601887	-1.05645180251359	0.00226038179659575	0.205925394693948	Down	92.7059	43.5324	GeneID:492313,Genbank:NM_001244536.1	thrombospondin 1				ko04145,ko04015,ko04115,ko04350,ko04151,ko04512,ko04510	Phagosome|Rap1 signaling pathway|p53 signaling pathway|TGF-beta signaling pathway|PI3K-Akt signaling pathway|ECM-receptor interaction|Focal adhesion
THSD4	1371.58977804729	851.287443587975	1891.8921125066	2.22238930781444	1.15211156346714	0.000612910662114691	0.0684008298919995	Up	2.43204	5.31295	GeneID:100524417,Genbank:XM_021073924.1	thrombospondin type 1 domain containing 4		GO:0001527,GO:0005578,GO:0008233,GO:0031012,GO:0048251,GO:0070062	microfibril|proteinaceous extracellular matrix|peptidase activity|extracellular matrix|elastic fiber assembly|extracellular exosome
TLN2	545.119200239426	727.094315213071	363.144085265781	0.499445639537648	-1.00160043356093	0.0128445667731358	0.664849743273202	Down	2.10437	0.994077	GeneID:100156660,Genbank:XM_021094283.1	talin 2		GO:0001726,GO:0003779,GO:0005198,GO:0005200,GO:0005737,GO:0005886,GO:0005925,GO:0007016,GO:0007043,GO:0007155,GO:0015629,GO:0045202,GO:0051015	ruffle|actin binding|structural molecule activity|structural constituent of cytoskeleton|cytoplasm|plasma membrane|focal adhesion|cytoskeletal anchoring at plasma membrane|cell-cell junction assembly|cell adhesion|actin cytoskeleton|synapse|actin filament binding	ko04015,ko04510,ko04611	Rap1 signaling pathway|Focal adhesion|Platelet activation
TMEM106A	102.625962609724	56.4514219885925	148.800503230856	2.63590354306621	1.39829757805228	0.0212307455684734	0.914859206199886	Up	0.922406	2.4076	GeneID:100624959,Genbank:XM_005656948.3	transmembrane protein 106A		GO:0016020,GO:0016021	membrane|integral component of membrane
TNFAIP3	90.659143863595	44.0321091511021	137.286178576088	3.11786514938387	1.64055853146023	0.00921228767297684	0.558239622246633	Up	0.285516	0.875675	GeneID:100622156,Genbank:XM_005659182.3	TNF alpha induced protein 3				ko04621,ko04668,ko04064	NOD-like receptor signaling pathway|TNF signaling pathway|NF-kappa B signaling pathway
TNFSF10	15.1009574560164	4.5161137590874	25.6858011529455	5.68758949024702	2.50781734017582	0.0228479093630718	0.959182452007079	Up	0.0449204	0.319508	GeneID:406191,Genbank:XM_021068572.1	TNF superfamily member 10				ko04060,ko04650,ko04210,ko04068	Cytokine-cytokine receptor interaction|Natural killer cell mediated cytotoxicity|Apoptosis|FoxO signaling pathway
TNFSF18	123.727393551761	63.2255926272236	184.229194476299	2.91383895066843	1.54292114113173	0.00830214309897886	0.531972729098205	Up	0.875474	2.31002	GeneID:100516458,Genbank:XM_005667782.3	TNF superfamily member 18				ko04060	Cytokine-cytokine receptor interaction
TNFSF4	494.529750144765	282.257109942962	706.802390346568	2.5041083659129	1.3242969966085	0.00148432295096697	0.146162154112865	Up	1.37773	3.20315	GeneID:574053,Genbank:XM_021102256.1	TNF superfamily member 4		GO:0002215,GO:0002526,GO:0002726,GO:0002819,GO:0002830,GO:0002891,GO:0005102,GO:0005125,GO:0005164,GO:0005615,GO:0005886,GO:0005887,GO:0006955,GO:0007165,GO:0008284,GO:0009615,GO:0009986,GO:0032689,GO:0032700,GO:0032729,GO:0032733,GO:0032735,GO:0032736,GO:0032753,GO:0032755,GO:0032813,GO:0033209,GO:0035709,GO:0035712,GO:0035713,GO:0042102,GO:0043372,GO:0043382,GO:0043433,GO:0045590,GO:0045626,GO:…	defense response to nematode|acute inflammatory response|positive regulation of T cell cytokine production|regulation of adaptive immune response|positive regulation of type 2 immune response|positive regulation of immunoglobulin mediated immune response|receptor binding|cytokine activity|tumor necrosis factor receptor binding|extracellular space|plasma membrane|integral component of plasma membr…
TNS4	383.97609568152	230.321801713457	537.630389649583	2.33425748517914	1.22296370933243	0.00583589030331382	0.427072365803162	Up	2.14344	4.95179	GeneID:100521862,Genbank:XM_003131470.4	tensin 4		GO:0003779,GO:0005737,GO:0005856,GO:0005925,GO:0006915	actin binding|cytoplasm|cytoskeleton|focal adhesion|apoptotic process
TRANK1	535.078419468624	239.354029231632	830.802809705615	3.47102078194646	1.79536000300042	1.49629185430144e-05	0.00253649879908922	Up	0.913371	3.15142	GeneID:102163142,Genbank:XM_021071655.1	tetratricopeptide repeat and ankyrin repeat containing 1
TRIB3	1536.62990262473	870.480927064096	2202.77887818536	2.53053089355416	1.33944008735012	5.99848661596976e-05	0.00923353250127208	Up	13.5346	34.2099	GeneID:100518810,Genbank:XM_013983169.2	tribbles pseudokinase 3		GO:0003714,GO:0004672,GO:0004860,GO:0005524,GO:0005634,GO:0005730,GO:0006351,GO:0010827,GO:0031434,GO:0031625,GO:0031965,GO:0032092,GO:0032436,GO:0032869,GO:0034976,GO:0043405,GO:0045599,GO:0045717,GO:0045892,GO:0051443,GO:0055106,GO:0070059	transcription corepressor activity|protein kinase activity|protein kinase inhibitor activity|ATP binding|nucleus|nucleolus|transcription, DNA-templated|regulation of glucose transport|mitogen-activated protein kinase kinase binding|ubiquitin protein ligase binding|nuclear membrane|positive regulation of protein binding|positive regulation of proteasomal ubiquitin-dependent protein catabolic proce…
TRIM25	760.580186574884	351.127844769045	1170.03252838072	3.33221231472062	1.73648032616447	4.89489091455226e-06	0.000936462558966912	Up	2.99287	9.85568	GeneID:100622285,Genbank:XM_005656971.3	tripartite motif containing 25				ko04622,ko04064	RIG-I-like receptor signaling pathway|NF-kappa B signaling pathway
TRPS1	308.305889145416	202.096090719161	414.515687571672	2.0510821663923	1.03638528736739	0.0264147029095223	1	Up	0.909322	1.82305	GeneID:102163407,Genbank:XM_021088993.1	transcriptional repressor GATA binding 1		GO:0000122,GO:0000790,GO:0000977,GO:0001085,GO:0001227,GO:0001228,GO:0001501,GO:0003682,GO:0003700,GO:0005634,GO:0005654,GO:0005667,GO:0006366,GO:0006607,GO:0008270,GO:0019904,GO:0030154,GO:0032330,GO:0043234,GO:0051291	negative regulation of transcription from RNA polymerase II promoter|nuclear chromatin|RNA polymerase II regulatory region sequence-specific DNA binding|RNA polymerase II transcription factor binding|transcriptional repressor activity, RNA polymerase II transcription regulatory region sequence-specific DNA binding|transcriptional activator activity, RNA polymerase II transcription regulatory regi…
TTBK2	395.256744628446	240.483057671404	550.030431585487	2.28718994556801	1.19357618304289	0.00667387719007514	0.453688138728357	Up	1.33786	2.96766	GeneID:100511488,Genbank:XM_021097126.1	tau tubulin kinase 2		GO:0000226,GO:0004672,GO:0004674,GO:0005524,GO:0005615,GO:0005634,GO:0005814,GO:0005829,GO:0007026,GO:0007224,GO:0008360,GO:0018105,GO:0019894,GO:0021549,GO:0021681,GO:0021935,GO:0030334,GO:0035869,GO:0036064,GO:0050321,GO:0051010,GO:0060271,GO:0097711,GO:1902817,GO:1904527	microtubule cytoskeleton organization|protein kinase activity|protein serine/threonine kinase activity|ATP binding|extracellular space|nucleus|centriole|cytosol|negative regulation of microtubule depolymerization|smoothened signaling pathway|regulation of cell shape|peptidyl-serine phosphorylation|kinesin binding|cerebellum development|cerebellar granular layer development|cerebellar granule cell…
TTC29	31.4525989311226	12.4193128374903	50.4858850247549	4.06511098362483	2.02329474057569	0.0162234677823638	0.767719719227621	Up	0.0981316	0.482258	GeneID:100627237,Genbank:XM_021101529.1	tetratricopeptide repeat domain 29
UBA7	386.829189725872	67.741706386311	705.916673065432	10.420709939602	3.3813816634302	4.59163044203565e-12	1.46407416380337e-09	Up	0.878787	8.57879	GeneID:100512631,Genbank:XM_003132214.4	ubiquitin like modifier activating enzyme 7		GO:0004839,GO:0004842,GO:0005524,GO:0005654,GO:0005737,GO:0005829,GO:0006464,GO:0006511,GO:0006974,GO:0019782,GO:0019985,GO:0032020,GO:0032480	ubiquitin activating enzyme activity|ubiquitin-protein transferase activity|ATP binding|nucleoplasm|cytoplasm|cytosol|cellular protein modification process|ubiquitin-dependent protein catabolic process|cellular response to DNA damage stimulus|ISG15 activating enzyme activity|translesion synthesis|ISG15-protein conjugation|negative regulation of type I interferon production	ko04120	Ubiquitin mediated proteolysis
UBD	10.1857487330646	0	20.3714974661292	Inf	Inf	0.00116436891609361	0.119947911725582	Up	0	0.581248	GeneID:100294688,Genbank:NM_001160088.1	ubiquitin D
UBE2L6	1646.4584733897	299.19253653954	2993.72441023985	10.0060130004086	3.32279532676723	2.45078436170455e-20	1.36753767383114e-17	Up	17.1143	179.709	GeneID:100514753,Genbank:NM_001246215.1	ubiquitin conjugating enzyme E2 L6		GO:0005524,GO:0016567,GO:0019941,GO:0032020,GO:0042296	ATP binding|protein ubiquitination|modification-dependent protein catabolic process|ISG15-protein conjugation|ISG15 transferase activity	ko04120	Ubiquitin mediated proteolysis
USP18	86.3574349107649	0	172.71486982153	Inf	Inf	2.50001439463046e-13	8.37004819322279e-11	Up	0	4.9707	GeneID:396777,Genbank:NM_213826.1	ubiquitin specific peptidase 18		GO:0004843,GO:0005634,GO:0005829,GO:0006511,GO:0016579,GO:0019785,GO:0036459,GO:0050727,GO:0060338	thiol-dependent ubiquitin-specific protease activity|nucleus|cytosol|ubiquitin-dependent protein catabolic process|protein deubiquitination|ISG15-specific protease activity|thiol-dependent ubiquitinyl hydrolase activity|regulation of inflammatory response|regulation of type I interferon-mediated signaling pathway
VDR	660.186979773314	422.256636474672	898.117323071955	2.12694661372321	1.08878382216395	0.00474154546417029	0.364935499173383	Up	3.05429	6.86917	GeneID:396628,Genbank:XM_021091108.1	vitamin D receptor	THR-like	GO:0003707,GO:0005634,GO:0005737,GO:0006351,GO:0008270,GO:0008434,GO:0043565,GO:0070561	steroid hormone receptor activity|nucleus|cytoplasm|transcription, DNA-templated|zinc ion binding|calcitriol receptor activity|sequence-specific DNA binding|vitamin D receptor signaling pathway	ko04978,ko04961	Mineral absorption|Endocrine and other factor-regulated calcium reabsorption
VEGFA	904.011370398884	539.675594210944	1268.34714658682	2.35020290002416	1.23278531433175	0.000632614275004434	0.0700162840566891	Up	6.84803	16.5612	GeneID:397157,Genbank:XM_013977975.1	vascular endothelial growth factor A		GO:0001525,GO:0001934,GO:0001938,GO:0008083,GO:0008201,GO:0010595,GO:0016020,GO:0031334,GO:0035148,GO:0045766,GO:0050731,GO:0051781,GO:0051894,GO:0097475	angiogenesis|positive regulation of protein phosphorylation|positive regulation of endothelial cell proliferation|growth factor activity|heparin binding|positive regulation of endothelial cell migration|membrane|positive regulation of protein complex assembly|tube formation|positive regulation of angiogenesis|positive regulation of peptidyl-tyrosine phosphorylation|positive regulation of cell div…	ko04060,ko04066,ko04015,ko04370,ko04014,ko04151,ko04510	Cytokine-cytokine receptor interaction|HIF-1 signaling pathway|Rap1 signaling pathway|VEGF signaling pathway|Ras signaling pathway|PI3K-Akt signaling pathway|Focal adhesion
YPEL5	273.933556310664	162.580095327146	385.287017294182	2.36982895426959	1.24478293434202	0.00992578050985117	0.585577324175889	Up	3.08674	7.23861	GeneID:100620823,Genbank:XM_003354871.4	yippee like 5		GO:0046872	metal ion binding
ZBP1	261.855525732281	58.7094788681362	465.001572596427	7.92038324238644	2.98557023946064	1.51542572534092e-08	3.6899238752301e-06	Up	0.664769	7.23778	GeneID:100144524,Genbank:NM_001123216.1	Z-DNA binding protein 1		GO:0003677,GO:0003692,GO:0003723,GO:0003726,GO:0005634,GO:0005737,GO:0005829,GO:0032479,GO:0032481,GO:0042802,GO:0045087	DNA binding|left-handed Z-DNA binding|RNA binding|double-stranded RNA adenosine deaminase activity|nucleus|cytoplasm|cytosol|regulation of type I interferon production|positive regulation of type I interferon production|identical protein binding|innate immune response	ko04623	Cytosolic DNA-sensing pathway
ZCWPW1	22.0650401257869	3.38708531931555	40.7429949322583	12.0289248989132	3.5884358003841	0.000792080392983263	0.0862401676652996	Up	0	0.132418	GeneID:100513075,Genbank:XM_005661906.3	zinc finger CW-type and PWWP domain containing 1		GO:0008270	zinc ion binding
ZFP36	530.036333292822	278.870024623647	781.202641961997	2.80131449414931	1.48610395902109	0.00030319890534425	0.0372517407373412	Up	7.77216	22.7098	GeneID:100316849,Genbank:NM_001168419.1	ZFP36 ring finger protein		GO:0000165,GO:0000932,GO:0003677,GO:0003729,GO:0003730,GO:0005634,GO:0005737,GO:0006402,GO:0007275,GO:0009611,GO:0010494,GO:0010837,GO:0017091,GO:0030529,GO:0031072,GO:0031086,GO:0032680,GO:0032897,GO:0035278,GO:0035925,GO:0038066,GO:0042594,GO:0043488,GO:0044344,GO:0045085,GO:0045600,GO:0045616,GO:0045647,GO:0046872,GO:0051028,GO:0060213,GO:0061014,GO:0061158,GO:0070063,GO:0070935,GO:0071222,GO:…	MAPK cascade|P-body|DNA binding|mRNA binding|mRNA 3'-UTR binding|nucleus|cytoplasm|mRNA catabolic process|multicellular organism development|response to wounding|cytoplasmic stress granule|regulation of keratinocyte proliferation|AU-rich element binding|intracellular ribonucleoprotein complex|heat shock protein binding|nuclear-transcribed mRNA catabolic process, deadenylation-independent decay|re…
ZSWIM4	490.417144926803	326.289219094065	654.545070759541	2.00602726800742	1.00434121669372	0.0153837942355054	0.73056656880102	Up	2.25109	4.4689	GeneID:100510892,Genbank:XM_005661247.3	zinc finger SWIM-type containing 4		GO:0008270	zinc ion binding
